# Supplementary material for: RNA-Seq-Mediated Transcriptome Analysis of a Fiberless Mutant Cotton and Its Possible Origin Based on SNP Markers
Source: PLoS One. 2016 Mar 18;11(3):e0151994. doi: 10.1371/journal.pone.0151994 (PMC4798417; doi:10.1371/journal.pone.0151994)
Supplement: S1 Table — (XLSX) [file pone.0151994.s001.xlsx]

## Sheet: Sheet1
SNP list	Chromosome	Position	Sense Primer	Anti-sense Primer
1	At_chr10	15437214	GTAACAACAACCACCATAGC	CAACGACGGATGATGAGT
2	At_chr10	33189581	GGCACTGGCATACTTGAA	ACCATATAAGCGGAAGAGAC
3	At_chr10	33189689	CACACTTGTAGGACTAATCAC	ACCATATAAGCGGAAGAGAC
4	At_chr10	33190812	GCTTACTCATTGGTACAAGGA	TCTGGATATGTGGATAGTTCTG
5	At_chr10	33190834	GCTTACTCATTGGTACAAGGA	TCTGGATATGTGGATAGTTCTG
6	At_chr10	33190965	GAAGGTCATTGATAGAAGAGTG	TCTGGATATGTGGATAGTTCTG
7	At_chr10	33190993	GAAGGTCATTGATAGAAGAGTG	TCTGGATATGTGGATAGTTCTG
8	At_chr10	33191013	GAAGGTCATTGATAGAAGAGTG	TCTGGATATGTGGATAGTTCTG
9	At_chr10	33191022	GAAGGTCATTGATAGAAGAGTG	TCTGGATATGTGGATAGTTCTG
10	At_chr10	33191058	GAAGGTCATTGATAGAAGAGTG	TCTGGATATGTGGATAGTTCTG
11	At_chr10	53459393	CTCCTCTGGTTACAATAGCA	CACTTAGTTCAAGCAAGCAT
12	At_chr12	42259646	CACAGAGACAATCAAGAAGT	GCATCATTAACGCCATATCT
13	At_chr12	42326560	TGAGGTCAACGATGAAGAA	CTTGTGATGTAACGGTGAG
14	At_chr12	42328603	ATGGAGTGAGAGGCAAGA	CCATCAATCTTCCGACTCA
15	At_chr12	42328676	AGTTCCATGAGTAGCGAATC	GAGAGCATCGGCGTAGTA
16	At_chr12	50555690	AAGGAGGAGGTTCTTGGAT	CATCTTCTTCACATCGCTAC
17	At_chr12	9411913	AAGAGAAGGATGGCAACAA	TGGTGAGGTGGATTAACAG
18	At_chr12	9412096	AGAGAAGGATGGCAACAAG	GTGAGGTGGATTAACAGACA
19	At_chr13	20849723	CTTTCTATGGGAGCCGTTT	GCGTAAGCATCTGGATAATC
20	At_chr13	20849830	TCATCCAGAGGTGTATATTCC	AAACGGCTCCCATAGAAAG
21	At_chr13	20850148	CGGTCATCCAGAGGTGTA	GTAGCTGCGGTGAAGTAG
22	At_chr13	20850358	GGACCTGGAATGACTATGC	GGAATATACACCTCTGGATGA
23	At_chr13	20865164	GACTCAGGCATTACTCAATAG	GCATCACATCATAGGTAAGG
24	At_chr13	20865210	GACTCAGGCATTACTCAATAG	GCATCACATCATAGGTAAGG
25	At_chr13	20865356	GACTCAGGCATTACTCAATAG	GCATCACATCATAGGTAAGG
26	At_chr13	44975115	AAGTGCTTCTCCGATTGC	GCCATATCTTCCATAACCAAG
27	At_chr13	44975306	CTATGCTGTACCTTGTCTCT	CGACCTGAACAACATATACG
28	At_chr13	47556363	ATGTGGTGGATGGACTATTG	GTTGTTGGACTTGACGAATT
29	At_chr13	47556649	GGTTCCGTACAACTATTCCT	ATCTTCTCACTGCTTCTCTAG
30	At_chr13	47556706	GGTTCCGTACAACTATTCCT	ATCTTCTCACTGCTTCTCTAG
31	At_chr1	3231835	AGAAGAACTCCACATTGAAC	GCCAACAATTAAGGAGAGG
32	At_chr1	3232831	CCATATTCTCATCAGAACATCG	CCATCCTCCATCCTCATTC
33	At_chr1	51762936	ACTTCTTGTGTTGCCTTCT	ATGCGTCTACAGTCTTAGC
34	At_chr1	51763598	CCAAGAGATTCCTACTGATGT	AGATACTCGGCAGCACAT
35	At_chr1	51763868	CCAAGAGATTCCTACTGATGT	AGATACTCGGCAGCACAT
36	At_chr1	86622838	TCTTAACCTCAAGCCAATGT	ATATCGCCGACTCTGTAAC
37	At_chr1	86622985	TCTTAACCTCAAGCCAATGT	ATATCGCCGACTCTGTAAC
38	At_chr1	86622997	TCTTAACCTCAAGCCAATGT	ATATCGCCGACTCTGTAAC
39	At_chr1	86623063	GTTCGTGAATGTATGAGCAA	GTATATGAGACCTCGGATGG
40	At_chr1	86623423	GCCTGTAATGAATCTGTGAG	CAACACGAAGGACCTCTT
41	At_chr1	86623624	GCCTGTAATGAATCTGTGAG	CAACACGAAGGACCTCTT
42	At_chr1	86623816	TCACTTACGAGGATCTTCAG	ACGACGATTCAACTCTTCA
43	At_chr2	4810563	GGATTCTCATCATCATCATCTG	AATGTGACAATTCCGACCA
44	At_chr2	5484111	AAGGTCGCTTCATCAACAT	TGGAGAGGGAAAGAAATACTC
45	At_chr2	5484165	AAGGTCGCTTCATCAACAT	TGGAGAGGGAAAGAAATACTC
46	At_chr2	5484214	AAGGTCGCTTCATCAACAT	TGGAGAGGGAAAGAAATACTC
47	At_chr2	5484324	TCCGCATATCTGGCTTCA	GCGACCTTATTGTGTAATTCC
48	At_chr2	5484344	TCCGCATATCTGGCTTCA	GCGACCTTATTGTGTAATTCC
49	At_chr3	40102417	GGACTTCCACACCATTACTT	TAGGACCATCAGGCACAC
50	At_chr3	40102632	CACTCTCCTCTCTTATTCTGAT	GGCACTTGAACTTGTTATGG
51	At_chr3	49600803	GGTTACAGGACTTGACAGAT	CAACTATTACGCCACTTGAG
52	At_chr3	49600904	GTCTGCGATTCCTCCATC	CTCAACCTGAACATCAACAC
53	At_chr3	49601013	CCTCAACTCACCTTCATTATC	CCTTCTTCCATCATACACTTC
54	At_chr4	33724797	CTATCATCAGGAGACTCTTGA	TGGAATACAACAGCAGGAA
55	At_chr4	41867399	GCTAAGTGCTTCACCTCAT	ACACATCAACACTACCTTCA
56	At_chr4	83836741	GCTACTGCCTGCTTGAAT	AGAACGCCATTGAGATACC
57	At_chr4	83836764	GCTACTGCCTGCTTGAAT	AGAACGCCATTGAGATACC
58	At_chr5	26307093	CACATAACATCACTCTTCTCC	AGGTGGTGGTGGATAGTAA
59	At_chr5	26307159	CACATAACATCACTCTTCTCC	AGGTGGTGGTGGATAGTAA
60	At_chr5	41074504	GGTACATCGGTCAAGTCA	TTATCACCACCACTACAATG
61	At_chr5	52814383	CTCAGTATAACTCACGCATTC	ACTTCCACATATCCACTCAG
62	At_chr5	52814514	TTAATGTAGGCATCGCTCTT	TACTTCCACATATCCACTCAG
63	At_chr8	65099474	CGTTCTGTCTTCATTCCATC	CCTCCATAGCCTCCTTCA
64	At_chr8	65099490	CGTTCTGTCTTCATTCCATC	CCTCCATAGCCTCCTTCA
65	At_chr8	65099521	CGTTCTGTCTTCATTCCATC	CCTCCATAGCCTCCTTCA
66	At_chr8	65099526	CGTTCTGTCTTCATTCCATC	CCTCCATAGCCTCCTTCA
67	At_chr9	36530825	CGATTCCGATTCCGATGA	TAGGACCAAGCAAGATGAC
68	At_chr9	39773358	AGAAGAAGCATCAACGAGTA	TTCACCGATGGATGACAAT
69	At_chr9	39774423	CTCCTATCCTAAGAACAAGTG	GCATTAGTGTCAAGCAGAA
70	At_chr9	39775610	CACGCTGCTTATTCATCTG	TACCGAAACGAGAAACAAAC
71	At_chr9	39775939	CATCTGGTTCGTGTCGTT	AATCGTTTCTGTTTGGAGGA
72	At_chr9	50563899	CTATACACGGAGGAGGAGA	AACGAAGAGGACAACCAAT
73	At_chr9	50564103	AAGATGATGATGAGGTGGAA	CTTGTGGTAGCAGAGATACT
74	At_chr9	51889438	CCAGAATTGCTATGAAGTGA	TTGAATGAAGGCTCCTGAA
75	Dt_chr10	1419079	ACTTGCCACATCTGCTAAT	CCACCATCTGCTCTTGTT
76	Dt_chr10	28747780	TGGCACGATTGTCTTGAA	AGGTGGTGAGGTATGTTATG
77	Dt_chr10	3235827	AGCGTCTATCGTCTTCAC	TGGTCTTACATTCAAGTCCT
78	Dt_chr11	1224298	TTCCAGAGGCTTGTGAGA	ACTGTTGCCATTCCATTAAC
79	Dt_chr11	1735794	GCTCCTGATTGAAGACTACC	ACTTGGCAACGCTGATAG
80	Dt_chr11	1736243	GATGAGTGCTGCTGCTTAT	GTAGTAACGGTTCACATAGGT
81	Dt_chr11	1736450	GTCGCCATTGAACTAAGC	TAAGCAGCAGCACTCATC
82	Dt_chr11	1738944	AACAATGGCAGTGGCTAA	GTCTTACTAGGATCTTCTTCAG
83	Dt_chr11	1739019	AACAATGGCAGTGGCTAA	GTCTTACTAGGATCTTCTTCAG
84	Dt_chr11	41838208	AGGAGATGATCGTTCAGATG	ACAAGGCAGATTCTTAGACA
85	Dt_chr11	41838236	AGGAGATGATCGTTCAGATG	ACAAGGCAGATTCTTAGACA
86	Dt_chr11	41840611	GAAGGTATCAGGAGTCATATCT	CTTCATCATCTCTATCCGTTAC
87	Dt_chr11	41840695	GAAGGTATCAGGAGTCATATCT	CTTCATCATCTCTATCCGTTAC
88	Dt_chr11	47200566	ACTATGACAGCAGCACTC	GAGAAGGACCATGAGACAA
89	Dt_chr11	47200593	AAGAGAAGCAACTCCAAGAA	TCCGACATAAGTTCATCACA
90	Dt_chr11	47200620	AAGAGAAGCAACTCCAAGAA	TCCGACATAAGTTCATCACA
91	Dt_chr11	47200635	AAGAGAAGCAACTCCAAGAA	TCCGACATAAGTTCATCACA
92	Dt_chr11	47200676	AAGAGAAGCAACTCCAAGAA	TCCGACATAAGTTCATCACA
93	Dt_chr11	57265661	GCTGCGGTTCTTGTTATG	CATTGATTGCCATCCTGTT
94	Dt_chr11	57265823	GCTGCGGTTCTTGTTATG	CATTGATTGCCATCCTGTT
95	Dt_chr11	60233297	CTCATGCTGTTGTTCTTGTT	TTCTTGCCTGTTGCTACTT
96	Dt_chr12	29733929	CGTGGTGATGAAGATGGAT	GTGAAGCAGGTAAGATGTATG
97	Dt_chr12	29770520	TTAACGCTGCCATCTACG	CCTTCCTGTTGTTCATATACTG
98	Dt_chr12	29770629	TTAACGCTGCCATCTACG	CCTTCCTGTTGTTCATATACTG
99	Dt_chr12	29770670	TCAATCCACCTCCACCAA	CTATAAGCCAGCGTTGTGT
100	Dt_chr12	29770680	TCAATCCACCTCCACCAA	CTATAAGCCAGCGTTGTGT
101	Dt_chr12	7591560	CCTTCGGTTCCATTGACA	AGATAGCATACCACTCCAAG
102	Dt_chr12	7591938	CACCAGGATTATCACCAGAA	AAGCGGACCATAAGACATTA
103	Dt_chr12	7592025	ATCCTCGCTTCTCTTCTCT	AGTTGCTTAGATGGTTGTCA
104	Dt_chr13	53016562	GGCATAGTCTCCACCTCA	GACCGACGAATAACATCAC
105	Dt_chr2	45404469	CAGGTCCGACATCAGAGA	TCACCACAAGCATAATCCAA
106	Dt_chr4	2192851	GCTGGATTCATAGACAACCT	TTCACTTAATGCCACAGGAT
107	Dt_chr5	13701790	CGGATTAAGCAACAAGGAG	CGAAGATGAATGGTGAAGTG
108	Dt_chr5	16499571	TGCTCACAGAAGGATACAC	GATCACATAGGACCATAGAATC
109	Dt_chr5	16499645	TTGAAGCGGAACAAGGAA	GTGATGATAGGCGTAACAAG
110	Dt_chr5	16499968	TCAACTCACTTCTGGTCAAT	GAACTATAGCAGTCGTCAAC
111	Dt_chr5	16500053	ATCAACTCACTTCTGGTCAA	GAACTATAGCAGTCGTCAAC
112	Dt_chr5	8295614	ATGATGCCTCTGCTGATG	GCCACCACTGATGATTGA
113	Dt_chr5	8295650	ATGATGCCTCTGCTGATG	GCCACCACTGATGATTGA
114	Dt_chr6	11657091	TGGAAGAGCAGTTGATAGAG	TGATATGAGGAAGCGGTTG
115	Dt_chr6	11657466	GCTTCGGCACCTTCTATG	GTCGTATCAACCTCCTCAATA
116	Dt_chr6	5711106	TCTAACTTCCTGGAGTCTATAC	TAGCACCATCAACATCACA
117	Dt_chr7	14220113	CAACACGGATACCACCAAT	GAACCTGTGACGAAGCAT
118	Dt_chr7	14220417	TCCTCACCACTCCAACTG	CACCACCACCAACACCTA
119	Dt_chr7	16305893	TGACATTGAGTGCTTGCTA	GTGGCTTGGTTCCAGTTA
120	Dt_chr7	24939719	ATGCGAGAGCCATAACTG	CCTCCTTGTGACCTTGATT
121	Dt_chr7	37152607	GCAGATGATGGTAGTAACTCT	CTCGGAAGTAGGCAGTGA
122	Dt_chr7	8493925	GCAGTTGTATGTTGGTAGAA	CAAGCAGCAGTTCCAGTA
123	Dt_chr7	9327724	CAAGAATGAGGAAGCAGAAG	CAACACAAGGAAGAAGAGTC
124	Dt_chr7	9327730	CAAGAATGAGGAAGCAGAAG	CAACACAAGGAAGAAGAGTC
125	Dt_chr8	44616604	GCCAAGTTGCTGAGTTAC	AAGTTGTGAAGAGGTTATGC
126	Dt_chr8	44974253	GGTTGGCAAGAAGAAGTCT	AAGTTACGAGTCCACATTCT
127	Dt_chr8	44974320	CGACTTATACGCCACATTG	CCATAATCATCAACCTTGTACC
128	Dt_chr8	44977805	CATGCTGTTCTCTTGTTGAA	AATCTGTCGTGTTGTCTTAC
129	Dt_chr8	44978210	CTCTATGTCAAGTTACCAGTCT	GTCCATACAGTGAAGCATCT
130	Dt_chr8	49281283	GATGATATTGCTGCTACTCTC	CTCACACTCGCTTCCTAC
131	Dt_chr8	53732978	GGAGTCGGAGATGGAGAA	CGTTGTTATTGTCGTTGTTG
132	Dt_chr9	2778709	CTTATGTGTTGTTCCTTGGT	CCTTCCGCTCAGATAGTAG
133	Dt_chr9	2778718	CTTATGTGTTGTTCCTTGGT	CCTTCCGCTCAGATAGTAG
134	Dt_chr9	39966499	GGTGTTGTAGGAGCAATCT	GCTTCTGCCGCTATTCTT
135	At_chr10	29756744	CACTGTTTATTTGCCTTCCA	AACTTACGCTTCCATCTCC
136	At_chr11	19372578	GTCAAATACTCCCTCCTACC	GTCGCATACACCAACTCTA
137	Dt_chr6	17295715	GTCAATATCCAGCCGTCAA	CTTAACCAGTTCCACCAAGA
138	Dt_chr6	17295735	GTCAATATCCAGCCGTCAA	CTTAACCAGTTCCACCAAGA
139	Dt_chr6	17295837	GTCAATATCCAGCCGTCAA	CTTAACCAGTTCCACCAAGA
140	Dt_chr6	17295855	GTCAATATCCAGCCGTCAA	CTTAACCAGTTCCACCAAGA
141	Dt_chr6	38536155	CACTGACGCCAAGAGATT	CAGATCGAGGACCTCAAAT
142	Dt_chr7	18823190	AAGTGCGGTATATGGACAG	TTGGTGCTAACGATGTGT
143	Dt_chr7	22523729	AGTGTTCCTCAGCCTTCT	GTGCCATCGGTCTTCAAT
144	Dt_chr7	3693441	ACAACTCCAATCTTCTTCGT	CTGCTGTAGTCATCATCGT
145	Dt_chr7	3693692	CTGTGTTAGCGGAGAAGAT	GGCAAGTACGATTGAATGTA
146	Dt_chr7	5169505	CAATGGAACTAAGCCTTCAG	CTTCGTCTTCTTGTTCTACAG
147	At_chr11	63308235	TCCATTCCAGAGGCTTGT	TTGTTCCCGTTTCATTAACC
148	Dt_chr7	6223122	CCAGCCAACTCCAGATAAG	TGCTCCTAGATTCGTGTGA
149	Dt_chr7	6223197	CCAGCCAACTCCAGATAAG	TGCTCCTAGATTCGTGTGA
150	Dt_chr7	6570187	GTCATCCATTCCGTTACAAG	GATTCGCACATAAGGCTAAG
151	Dt_chr8	55668283	TCGTGAGATGCTACAACAG	TCTTACCGTCGTATTCCTTC
152	Dt_chr8	55668408	TCGTGAGATGCTACAACAG	TCTTACCGTCGTATTCCTTC
153	Dt_chr8	55700360	CTAAGGAAGGTATGTTACACTG	AATCAATCCACCATGCTGTA
154	Dt_chr9	2876952	TTCACGGTCTATCGCTCTA	CCTTATTCGGAGATTCACTAAC
155	Dt_chr9	2877001	TTCACGGTCTATCGCTCTA	CCTTATTCGGAGATTCACTAAC
156	Dt_chr9	2877879	ATGGCGTGTTATTCTGTCA	TATCCTCACTCGGCTTCA
157	Dt_chr9	2877945	ATGGCGTGTTATTCTGTCA	TATCCTCACTCGGCTTCA
158	At_chr11	63308242	TCCATTCCAGAGGCTTGT	TTGTTCCCGTTTCATTAACC
159	Dt_chr9	2877957	ATGGCGTGTTATTCTGTCA	TATCCTCACTCGGCTTCA
160	Dt_chr9	2878149	ATCTCTTCGTCAGCCTCT	CGTCTTGTCCTAGCCATAA
161	Dt_chr9	2878155	ATCTCTTCGTCAGCCTCT	CGTCTTGTCCTAGCCATAA
162	Dt_chr9	2878180	ATCTCTTCGTCAGCCTCT	CGTCTTGTCCTAGCCATAA
163	Dt_chr9	2878308	CGTTATGGCTAGGACAAGA	ACAGATGCGATAATTGAACC
164	Dt_chr9	2878442	CGTTATGGCTAGGACAAGA	ACAGATGCGATAATTGAACC
165	Dt_chr9	2878508	CGTTATGGCTAGGACAAGA	ACAGATGCGATAATTGAACC
166	Dt_chr9	2878521	CGTTATGGCTAGGACAAGA	ACAGATGCGATAATTGAACC
167	Dt_chr9	2879419	ACAATGCGGTATTCCAAGTA	CTCAACTCAACCTACAATCAAG
168	Dt_chr9	2879482	ACAATGCGGTATTCCAAGTA	CTCAACTCAACCTACAATCAAG
169	At_chr11	89925394	GAAGCAGCAGCGTTAATAC	AATTCACTCCATCGTCTTGA
170	Dt_chr9	2909526	AAGCACGGACACATTGAT	CTTCCTTCCAAGCCTGAG
171	Dt_chr9	41091463	TTGCTGTAGTGCTTATGTTG	GTCATCGCTGTAATAGTCATC
172	Dt_chr9	41091519	TTGCTGTAGTGCTTATGTTG	GTCATCGCTGTAATAGTCATC
173	Dt_chr9	41092294	CTCGTGCTCATCGGATTC	GTAACACTGAACGGCTTATG
174	Dt_chr9	42976495	ATACTCACTCAGTCACTCAC	TTCTTACGATTCAAGCCTCT
175	Dt_chr9	42976564	ATACTCACTCAGTCACTCAC	TTCTTACGATTCAAGCCTCT
176	Dt_chr9	42976720	AGCCTTACCATCGTCACA	GGAGATATAGCACCACCTTC
177	Dt_chr9	42978195	CTTGATAGAGTATCCAGCATTG	GCCTAAGCAGTTCTTCCAT
178	Dt_chr9	42978226	CTTGATAGAGTATCCAGCATTG	GCCTAAGCAGTTCTTCCAT
179	Dt_chr9	42978294	CTTGATAGAGTATCCAGCATTG	GCCTAAGCAGTTCTTCCAT
180	At_chr12	27584086	ATGTGAATGATGTGGAGATG	CTAATGTAGCGGCTTGTC
181	Dt_chr9	42978351	CTTGATAGAGTATCCAGCATTG	GCCTAAGCAGTTCTTCCAT
182	Dt_chr9	42978461	GAAGAACTGCTTAGGCTATTAC	TTCCACACTGAACTTGAACT
183	Dt_chr9	42978588	GAAGAACTGCTTAGGCTATTAC	TTCCACACTGAACTTGAACT
184	Dt_chr9	42979405	AAGTTCAAGCCTCAATGTG	GGAGACAAGACCTGTAGTT
185	Dt_chr9	42979621	CAGGTCTTGTCTCCATTAGTA	ATGCTGAACCACTATGAACA
186	Dt_chr9	42979636	CAGGTCTTGTCTCCATTAGTA	ATGCTGAACCACTATGAACA
187	Dt_chr9	42979794	CAGGTCTTGTCTCCATTAGTA	ATGCTGAACCACTATGAACA
188	Dt_chr9	42979816	CAGGTCTTGTCTCCATTAGTA	ATGCTGAACCACTATGAACA
189	Dt_chr9	42979907	GTTCATAGTGGTTCAGCATT	GCCAACAGGTGACAAGAA
190	Dt_chr9	42979923	GTTCATAGTGGTTCAGCATT	GCCAACAGGTGACAAGAA
191	At_chr12	51283391	TTGAGGAGGCAAGGGATT	GGTCACCGAAGAACACTT
192	Dt_chr9	42979930	GTTCATAGTGGTTCAGCATT	GCCAACAGGTGACAAGAA
193	Dt_chr9	42980464	GGTAGAGGTCATCCAACTAT	CCGAACACCAACTTCATTC
194	Dt_chr9	42980469	GGTAGAGGTCATCCAACTAT	CCGAACACCAACTTCATTC
195	Dt_chr9	42980573	CGATGGCAAGAGAAGCAT	GTGTACCTGTGGTCTAGTTC
196	Dt_chr9	42981163	GAACTAGACCACAGGTACAC	GCGATATGAGCAACTTCTTG
197	Dt_chr9	42981371	CAACGCAGTCCAAGAAGT	CCACCAGTGAACCAGAAC
198	Dt_chr9	42981449	CCAAGAAGTTGCTCATATCG	CTGACGGAAGTAACGGAAT
199	Dt_chr9	42981539	CAACGCAGTCCAAGAAGT	CGCTACCGTAATCAATGAAC
200	Dt_chr9	42981640	CGGTGGTTCATTGATTACG	CAAGCAAGCGAAGTTGAG
201	Dt_chr9	42981674	CGGTGGTTCATTGATTACG	CAAGCAAGCGAAGTTGAG
202	At_chr13	28130365	AGGAAGAGCATCAGAGGTT	GGAGGCGGTATCACTACT
203	Dt_chr9	42981693	CGGTGGTTCATTGATTACG	CAAGCAAGCGAAGTTGAG
204	Dt_chr9	47316936	ACTGGAACTTCTCTTGTCAA	TCATCATCAGCCACCTCT
205	Dt_chr9	47317465	AAGTCAGTGAAGAAGTCTCC	CCATTCCACGATGAACTCT
206	Dt_chr9	47317539	ATGCTCCTCAGTTCTATCG	TCACTCCTCTTCTGTCTCA
207	Dt_chr9	47317654	ATGCTCCTCAGTTCTATCG	TCACTCCTCTTCTGTCTCA
208	Dt_chr9	564280	ATCCGTTGCCTGTTCTTC	CTATTGTTGGACCAGTTGTG
209	Dt_chr9	59607975	AACCGAAGCATTACGAGAA	TGTAGGACAAGAAGAACCAA
210	Dt_chr9	59607993	CCGAATCACAAGCACAAG	CCTCACAAGCATTATGTCC
211	Dt_chr9	69925811	GTTGCTCAATCTGCTACCT	TCGCATACTTACAGTTGGAA
212	At_chr13	28130835	TATAGTCATAGGCAGGTTCTC	TCCATTCCCATGTGAAGTAT
213	At_chr13	28130847	TATAGTCATAGGCAGGTTCTC	TCCATTCCCATGTGAAGTAT
214	At_chr13	57859006	TGGCGGTATCTGTAATTGG	CGATGAGGATATGGCTGAG
215	At_chr10	29756765	GAAGTGTTATCATCGTCATACC	TATTCTCGGCTCGGAGTT
216	At_chr13	80597407	CTGCTGTCGGTATTGGAA	CTGTGATGGAGTGATAGATTG
217	At_chr13	80597439	CTGCTGTCGGTATTGGAA	CTGTGATGGAGTGATAGATTG
218	At_chr13	80597459	CTGCTGTCGGTATTGGAA	CTGTGATGGAGTGATAGATTG
219	At_chr13	91145267	TAAGAGGAAGGTGGAGGAG	AGGTGATGGTAGTGGTGAT
220	At_chr1	105925608	GACCAGGAACAGAAGAAGA	TGGCAGTAGAAGAGTTGTAA
221	At_chr1	105925702	GATCCAATAGCATCTTCTCG	GAACACCGCACAATCAAC
222	At_chr1	105925933	GTGCGTAATGATATTCCAGAG	GAATTCACGTCCTTACAACT
223	At_chr1	105925941	GTGCGTAATGATATTCCAGAG	GAATTCACGTCCTTACAACT
224	At_chr1	106067207	GATGACACTACCAGCAACA	GTGATACATTAGCCTTCCAAG
225	At_chr2	29123563	GATGAGGCAGCAACAGTT	AGAACAGACAGTTCCAACAA
226	At_chr10	29757548	GCTATACTGAAGGCTGAGAA	CGTATTAGTTCCTCCATTGC
227	At_chr2	30174919	TGTGGATGGTGAGTTGTG	CAGCCTTCAGCAATGTTC
228	At_chr2	56157066	GAGATATGAACATCCAAGGAC	ACTCATTCAACTTCCGTAGA
229	At_chr3	2473863	CCACCAGCAGGCAGTATA	TCGGAATTGTCGTTGTTGA
230	At_chr4	29009181	AACCACAAGACTGACTAAGA	CACTGTTGCTTGGAGACT
231	At_chr4	29009381	GGTTGTATTGGAGAGTCACT	AGTTGGTTGCATAGTCGTAA
232	At_chr4	36751523	GAGAGTCAGAGAAGATAGAGAA	CCATCATTATCAGCGTCATC
233	At_chr4	36751540	GAGAGTCAGAGAAGATAGAGAA	CCATCATTATCAGCGTCATC
234	At_chr4	36772954	CGGTGATAAGAAGAAGAAGAG	GGAAGAACGAGCCTAACG
235	At_chr4	88769301	GCTTGGTCAAGTTCAACAA	CAACAAGGACTGCTGGTA
236	At_chr4	88769307	GCTTGGTCAAGTTCAACAA	CAACAAGGACTGCTGGTA
237	At_chr10	29758033	ATGTGTTGAGCGAAGATGA	TTGGTACAAGTGGTGAAGG
238	At_chr4	88769349	GCTTGGTCAAGTTCAACAA	CAACAAGGACTGCTGGTA
239	At_chr4	88769427	TCCAATTCAAGACCATAACC	TCAACTCGCCTAATTAACAG
240	At_chr4	88771008	TGTGAGTGAGGTGTGGAA	GGATGTATTGTTGCTACTATCG
241	At_chr5	13936209	AAGTGGAGAGGATATGGATG	AGGTGGCTGTCTTGTCTA
242	At_chr5	51598411	ACCATCGTCTGTCTTCTTC	GCTACTGCTCTTGTTGTTG
243	At_chr6	27900944	CACTCACTACAATCCAACTTC	TGCTTCACAATCGCTTCA
244	At_chr6	27900951	CACTCACTACAATCCAACTTC	TGCTTCACAATCGCTTCA
245	At_chr6	46131686	GCCGTCCGATCATTACAA	ATCATCAACTCAGCGAACA
246	At_chr7	11822395	GTCAACTGAAGACTTGTAGG	ACCATCATACTCTCGTGTTA
247	At_chr7	11822452	TGGTAACACTCATTGTAGCA	GTCATCATCATTGTCATCATCC
248	At_chr10	29759643	CTCTCCTTACCGTTGCTT	CCACTCCTACATTGAACTCT
249	At_chr7	31486949	CTCCTGCCAAGTATGTCTC	GTCACCATCTCTGTCTTCAT
250	At_chr8	46193125	AGTCCTATTCTGTGCTTGTT	CCTCCAATCTTGAAGTAATCG
251	At_chr8	46193194	AGCCGATTACTTCAAGATTG	TCCACACTCCTCCATTCA
252	At_chr9	44079993	TTAACTGTGGTCCGTTCAA	GTGGTCTAAGAAGGATGGTT
253	At_chr9	51172360	TGAAGTCGCTGGAGATTG	GTGAAGAAGAAGAAGAGGAAG
254	At_chr9	51172432	TGAAGTCGCTGGAGATTG	GTGAAGAAGAAGAAGAGGAAG
255	At_chr9	51409587	GTGAAGGCAGAGATGATGA	AATGGCAGACAGGAATGG
256	At_chr9	51956086	CCGCTTGGAGTGATTCTG	CTATGGCATGGAACTACCTTA
257	At_chr9	51956473	GACTTGCTTGTTCTCACTTC	TGGTGGATACCTTCCTCAA
258	At_chr9	52062631	TTGGAGGCAGTGAAGATG	ACCGTAGTGTTGTTACCG
259	At_chr10	61309369	GATATGAGCAATGAGGAGTTC	AGGACACAGTTATTCAGGTT
260	Dt_chr10	43805003	TACAAGGTGAGGCGGTTA	CAACGACGGATGATGAGT
261	Dt_chr10	44195392	CTGAGGAAGATCACAACCA	CCAATTATCCAAGCAAGCAT
262	Dt_chr10	62681	TACGGTGGTGGTGGATAG	GGATGGTGGCTAAGTGTAC
263	Dt_chr11	11728757	ATGTCAATCTGCCCAACTT	TCTTCTCCAATGCCTTCAC
264	Dt_chr11	11729429	GACGGATCATCGGATAGTG	TCTTCTTCTTCTTCGGACAA
265	Dt_chr11	48581975	CTTCCAAGCAACATCTTCAT	AGAATCGGTAAGGGTTAGAC
266	Dt_chr11	48582134	GCCGATCATTACAAGGTACT	AGACGACATCATCAACTCAG
267	Dt_chr11	48582170	GCCGATCATTACAAGGTACT	AGACGACATCATCAACTCAG
268	Dt_chr11	59864260	CAGTCTAATTACCTTCCTTCTC	TTAATGGCTTGGATGATTCG
269	Dt_chr12	4244665	GCAGACTGAGATGGATTAACT	GTGACTAAGGTTAGCAGCAT
270	At_chr10	67039805	CTGGTTCTTGCTGCTGAA	GTGGTGGAGTCACTGGAA
271	Dt_chr13	12776403	CGACTACTTGCTCTACTCTG	CAACTTCAATCACTGCCATT
272	Dt_chr13	12776932	AATGGCAGTGATTGAAGTTG	GCAGATTGGAGATTGTTGTT
273	Dt_chr1	95182684	TCCTTCTCCTTGCTCTTCT	TCCGTGTCCTCTTCCATT
274	Dt_chr2	49105817	AGCCTTGTCAACTCTAACC	GAAGACCGTAATGGAACTAAG
275	Dt_chr3	18357085	GAGAAGCAGCCAGAGTTG	TCTACCATCACATCCTCCTC
276	Dt_chr3	21938887	CTCATGGATACCGATCTTCA	CATCTATGGCAGCAGTGTA
277	Dt_chr3	23222550	CCTCATCAATATCTGCTTCTC	CCACGATCATATCACCATTAG
278	Dt_chr4	22534293	CAGTGCTGCTCTTCGTAA	GATAACCAATCCAGACTACAAG
279	Dt_chr4	22535001	CTACTTCTCTTCCTGACTGATA	TCTTGCCACCACATTCAC
280	Dt_chr4	32270046	GGCACTTGACATTCTTGAT	AAGCGGATTACTGGTCTC
281	At_chr10	76222122	AAGTAGACAGGCAGAAGGA	GTGAGGTGGATTAACAGACA
282	Dt_chr4	32270052	GGTTCACTCACAAGTCATTG	TCCAGACCGTAAGCACAA
283	Dt_chr5	13863049	AGTTCTTGGTTGTCGTTCA	GTTCAACTGGTGGCTTCA
284	Dt_chr5	13863375	TGAAGCCACCAGTTGAAC	CTTAACAGGAGGAACAGTCA
285	Dt_chr5	13863384	TGAAGCCACCAGTTGAAC	CTTAACAGGAGGAACAGTCA
286	Dt_chr5	13863399	TGAAGCCACCAGTTGAAC	CTTAACAGGAGGAACAGTCA
287	Dt_chr5	13863641	TGAAGCCACCAGTTGAAC	TACAGGAGGAACAGTCACT
288	Dt_chr5	13863675	TGAAGCCACCAGTTGAAC	TACAGGAGGAACAGTCACT
289	Dt_chr5	13863802	GACTGTTCCTCCTGTGAAG	CTGGTGGCACTGTTACTG
290	Dt_chr5	14704947	CGTATCACATTGTCTCCTAAC	GGAAGTTGGTCTTAGCCTTA
291	Dt_chr5	40985104	TCTCAGACGAGTTCAGAAG	AGAGCCAACCACATATACAA
292	At_chr10	76222311	AAGTAGACAGGCAGAAGGA	GTGAGGTGGATTAACAGACA
293	Dt_chr5	40985111	TCTCAGACGAGTTCAGAAG	AGAGCCAACCACATATACAA
294	Dt_chr5	40987434	GAGGTGTCGGATCAGAAC	TGTCGGTATCAGGATGGT
295	Dt_chr5	41283682	TTGTCTGTTACTCTGAAGGT	AATGAGATTGACGGTGATTG
296	Dt_chr5	41283694	TTGTCTGTTACTCTGAAGGT	AATGAGATTGACGGTGATTG
297	Dt_chr5	41283712	TTCATCACTCCAACCATCTT	CCTTCAACAGCAACATCAG
298	Dt_chr5	41283916	TTCATCACTCCAACCATCTT	CCTTCAACAGCAACATCAG
299	Dt_chr5	41283929	TTCATCACTCCAACCATCTT	CCTTCAACAGCAACATCAG
300	Dt_chr5	41300940	GCTGATGTTGCTGTTGAAG	GGACCTTGATAGTAGCCATT
301	Dt_chr6	17295286	CAACAACAACAATGCTTCAC	CAACGAATGCTGGTGTCA
302	Dt_chr6	17295480	GTAACCTCCGACGACTTC	AACCATGACATCACCTCTT
