# Supplementary material for: RNA-Seq-Mediated Transcriptome Analysis of a Fiberless Mutant Cotton and Its Possible Origin Based on SNP Markers
Source: PLoS One. 2016 Mar 18;11(3):e0151994. doi: 10.1371/journal.pone.0151994 (PMC4798417; doi:10.1371/journal.pone.0151994)
Supplement: S2 Table — (XLSX) [file pone.0151994.s002.xlsx]

## Sheet: Sheet1
SNP list	Position	Nucleotide in the WT	Nucleotide in the fl	Nucleotide in the Gossypium barbadense	Nucleotide variation	Amino acid variation	SNP types	Total depth	Gene list
1	At_chr10_11530677	C	T	T	ATA->ACA	Ile->Thr	Non_Syn	221	CotAD_61513
2	At_chr10_11532421	G	A	A	CTA->CTG	Leu->Leu	Syn	80	CotAD_61513
3	At_chr10_11532434	T	A	A	ACA->TCA	Thr->Ser	Non_Syn	64	CotAD_61513
4	At_chr10_11664245	T	A	A	GTA->GTT	Val->Val	Syn	87	CotAD_61509
5	At_chr10_12664318	T	G	G	CTG->CTT	Leu->Leu	Syn	240	CotAD_76923
6	At_chr10_12664334	C	A	A	AAT->CAT	Asn->His	Non_Syn	215	CotAD_76923
7	At_chr10_12671443	C	A	A	AAT->CAT	Asn->His	Non_Syn	245	CotAD_76923
8	At_chr10_1296114	T	C	C	AAG->AAA	Lys->Lys	Syn	53	CotAD_63744
9	At_chr10_1296962	A	C	C	CTG->CTT	Leu->Leu	Syn	73	CotAD_63744
10	At_chr10_13173444	G	A	A	AGC->GGC	Ser->Gly	Non_Syn	8976	CotAD_74675
11	At_chr10_13178627	C	T	T	AGT->AAT	Ser->Asn	Non_Syn	230	CotAD_74676
12	At_chr10_13178931	C	G	G	GAG->CAG	Glu->Gln	Non_Syn	38	CotAD_74676
13	At_chr10_13179082	T	G	T	ATA->ATC	Ile->Ile	Syn	105	CotAD_74676
14	At_chr10_14500686	G	A	G	CGC->CAC	Arg->His	Non_Syn	169	CotAD_72151
15	At_chr10_14833322	G	A	G	GCC->GCT	Ala->Ala	Syn	392	CotAD_72285
16	At_chr10_1497030	A	G	G	GAC->GAT	Asp->Asp	Syn	189	CotAD_63749
17	At_chr10_15437214	T	A	A	GTA->GTT	Val->Val	Syn	1508	CotAD_76200
18	At_chr10_1612331	T	C	T	GCT->GCC	Ala->Ala	Syn	117	CotAD_63752
19	At_chr10_1615195	T	C	T	TCT->TCC	Ser->Ser	Syn	380	CotAD_63752
20	At_chr10_1615296	A	T	A	GAG->GTG	Glu->Val	Non_Syn	278	CotAD_63752
21	At_chr10_1616139	T	C	T	AGT->AGC	Ser->Ser	Syn	350	CotAD_63752
22	At_chr10_1616369	T	G	T	GGT->GGG	Gly->Gly	Syn	277	CotAD_63752
23	At_chr10_1616705	T	G	G	ACT->ACG	Thr->Thr	Syn	519	CotAD_63752
24	At_chr10_1616997	C	T	T	AAT->AAC	Asn->Asn	Syn	225	CotAD_63752
25	At_chr10_1620768	A	C	A	TAT->TGT	Tyr->Cys	Non_Syn	853	CotAD_63752
26	At_chr10_16657839	A	G	G	CTT->TTT	Leu->Phe	Non_Syn	1049	CotAD_58127
27	At_chr10_16756511	G	A	A	ACC->ACT	Thr->Thr	Syn	228	CotAD_58130
28	At_chr10_1737059	A	T	Undetected	AAA->AAT	Lys->Asn	Non_Syn	105	CotAD_63755
29	At_chr10_1737088	T	A	T	GTT->GAT	Val->Asp	Non_Syn	85	CotAD_63755
30	At_chr10_1739878	A	T	A	GGA->GGT	Gly->Gly	Syn	153	CotAD_63755
31	At_chr10_1740062	C	A	C	CTC->CTA	Leu->Leu	Syn	38	CotAD_63755
32	At_chr10_1740092	A	G	A	GAA->GAG	Glu->Glu	Syn	65	CotAD_63755
33	At_chr10_19890263	C	A	C	GGC->GGA	Gly->Gly	Syn	276	CotAD_59035
34	At_chr10_19890296	C	T	C	TGC->TGT	Cys->Cys	Syn	510	CotAD_59035
35	At_chr10_19891670	G	A	G	GAA->AAA	Glu->Lys	Non_Syn	703	CotAD_59035
36	At_chr10_19972448	A	T	T	TTT->TAT	Phe->Tyr	Non_Syn	291	CotAD_59039
37	At_chr10_19972639	G	T	T	TTC->GTC	Phe->Val	Non_Syn	312	CotAD_59039
38	At_chr10_19980826	G	T	G	GGG->GGT	Gly->Gly	Syn	722	CotAD_59040
39	At_chr10_20250137	G	A	G	TTT->TTC	Phe->Phe	Syn	102	CotAD_59046
40	At_chr10_20885131	C	T	T	ACA->ACG	Thr->Thr	Syn	296	CotAD_52272
41	At_chr10_20886350	C	T	Undetected	GAA->GAG	Glu->Glu	Syn	694	CotAD_52272
42	At_chr10_21081783	C	T	C	AAC->AAT	Asn->Asn	Syn	217	CotAD_52261
43	At_chr10_21081802	G	C	G	GCC->CCC	Ala->Pro	Non_Syn	213	CotAD_52261
44	At_chr10_21081819	G	A	G	TCG->TCA	Ser->Ser	Syn	183	CotAD_52261
45	At_chr10_21081842	C	T	C	ACG->ATG	Thr->Met	Non_Syn	195	CotAD_52261
46	At_chr10_21131006	A	G	A	AAA->AGA	Lys->Arg	Non_Syn	94	CotAD_52258
47	At_chr10_21131021	T	A	T	ATG->AAG	Met->Lys	Non_Syn	93	CotAD_52258
48	At_chr10_21131030	T	G	T	ATA->AGA	Ile->Arg	Non_Syn	93	CotAD_52258
49	At_chr10_21131442	G	T	T	ATT->AGT	Ile->Ser	Non_Syn	106	CotAD_52258
50	At_chr10_21131516	G	A	A	ATC->GTC	Ile->Val	Non_Syn	559	CotAD_52258
51	At_chr10_22040010	A	C	C	GTA->TTA	Val->Leu	Non_Syn	123	CotAD_63606
52	At_chr10_22676529	C	T	T	AGA->AGG	Arg->Arg	Syn	254	CotAD_73463
53	At_chr10_22676679	T	A	A	CCT->CCA	Pro->Pro	Syn	602	CotAD_73463
54	At_chr10_22676747	C	T	C	GCT->ACT	Ala->Thr	Non_Syn	777	CotAD_73463
55	At_chr10_22677084	G	T	G	ATC->ATA	Ile->Ile	Syn	468	CotAD_73463
56	At_chr10_23418053	A	C	C	AGG->ATG	Arg->Met	Non_Syn	316	CotAD_73742
57	At_chr10_23418076	G	T	G	TAC->TAA	Tyr->STOP	Pre_Ter	539	CotAD_73742
58	At_chr10_23419497	C	T	C	GAA->AAA	Glu->Lys	Non_Syn	285	CotAD_73742
59	At_chr10_23421524	A	G	A	TGT->CGT	Cys->Arg	Non_Syn	168	CotAD_73742
60	At_chr10_23421542	T	G	T	ATG->CTG	Met->Leu	Non_Syn	233	CotAD_73742
61	At_chr10_23421728	T	A	A	TAG->AAG	STOP->Lys	Non_Syn	286	CotAD_73742
62	At_chr10_23422310	T	C	C	TTG->TTA	Leu->Leu	Syn	237	CotAD_73742
63	At_chr10_23422744	T	A	T	CAG->CTG	Gln->Leu	Non_Syn	94	CotAD_73742
64	At_chr10_23422778	A	T	T	TGT->AGT	Cys->Ser	Non_Syn	79	CotAD_73742
65	At_chr10_23423013	T	C	T	ATA->GTA	Ile->Val	Non_Syn	320	CotAD_73742
66	At_chr10_23427341	T	C	T	GAG->GGG	Glu->Gly	Non_Syn	344	CotAD_73742
67	At_chr10_23427358	T	A	T	TCA->TCT	Ser->Ser	Syn	273	CotAD_73742
68	At_chr10_24214679	G	A	G	GAA->AAA	Glu->Lys	Non_Syn	138	CotAD_65395
69	At_chr10_24217385	T	C	C	ATT->ATC	Ile->Ile	Syn	117	CotAD_65395
70	At_chr10_24290495	T	C	C	GTC->GTT	Val->Val	Syn	70	CotAD_65394
71	At_chr10_24354054	G	C	G	GAA->CAA	Glu->Gln	Non_Syn	358	CotAD_65393
72	At_chr10_24354543	T	G	Undetected	TAC->TCC	Tyr->Ser	Non_Syn	413	CotAD_65393
73	At_chr10_24356691	T	C	T	CAA->CGA	Gln->Arg	Non_Syn	243	CotAD_65393
74	At_chr10_24356730	A	G	A	CTT->CCT	Leu->Pro	Non_Syn	159	CotAD_65393
75	At_chr10_24617901	C	T	T	TCG->TTG	Ser->Leu	Non_Syn	52	CotAD_65392
76	At_chr10_24618067	C	T	C	TGC->TGT	Cys->Cys	Syn	57	CotAD_65392
77	At_chr10_24618104	A	T	A	TAC->AAC	Tyr->Asn	Non_Syn	52	CotAD_65392
78	At_chr10_24618109	A	G	A	ACG->ACA	Thr->Thr	Syn	52	CotAD_65392
79	At_chr10_24619693	A	T	A	ACA->TCA	Thr->Ser	Non_Syn	65	CotAD_65392
80	At_chr10_24619715	G	C	G	GGT->GCT	Gly->Ala	Non_Syn	88	CotAD_65392
81	At_chr10_24639473	A	G	G	TTC->TTT	Phe->Phe	Syn	295	CotAD_65391
82	At_chr10_24639509	C	T	T	GGA->GGG	Gly->Gly	Syn	914	CotAD_65391
83	At_chr10_24639988	T	A	T	ATT->TTT	Ile->Phe	Non_Syn	479	CotAD_65391
84	At_chr10_25199036	T	C	T	GTT->GCT	Val->Ala	Non_Syn	379	CotAD_65388
85	At_chr10_25199975	T	G	G	CGT->CTT	Arg->Leu	Non_Syn	269	CotAD_65388
86	At_chr10_25202134	A	G	G	ATA->ATG	Ile->Met	Non_Syn	416	CotAD_65388
87	At_chr10_25202477	G	T	G	GCG->TCG	Ala->Ser	Non_Syn	418	CotAD_65388
88	At_chr10_25202516	C	T	C	CGC->TGC	Arg->Cys	Non_Syn	337	CotAD_65388
89	At_chr10_25602704	G	C	C	AAG->AAC	Lys->Asn	Non_Syn	142	CotAD_20581
90	At_chr10_25602726	C	G	G	GCC->GGC	Ala->Gly	Non_Syn	139	CotAD_20581
91	At_chr10_25603339	T	C	T	ATC->GTC	Ile->Val	Non_Syn	142	CotAD_20581
92	At_chr10_25606481	T	G	G	AAA->CAA	Lys->Gln	Non_Syn	129	CotAD_20581
93	At_chr10_25753849	T	C	T	TCT->TCC	Ser->Ser	Syn	277	CotAD_20592
94	At_chr10_25754171	G	A	G	GCC->ACC	Ala->Thr	Non_Syn	62	CotAD_20592
95	At_chr10_25754202	T	G	T	CTT->CGT	Leu->Arg	Non_Syn	55	CotAD_20592
96	At_chr10_25862949	C	A	A	AAG->ACG	Lys->Thr	Non_Syn	984	CotAD_20599
97	At_chr10_25863059	T	C	T	TCA->CCA	Ser->Pro	Non_Syn	1186	CotAD_20599
98	At_chr10_26899558	G	T	G	CAT->AAT	His->Asn	Non_Syn	399	CotAD_20635
99	At_chr10_26920234	T	C	C	CCA->TCA	Pro->Ser	Non_Syn	50	CotAD_20639
100	At_chr10_27038941	C	T	T	AAC->GAC	Asn->Asp	Non_Syn	309	CotAD_20647
101	At_chr10_27046992	A	G	G	ACC->ACT	Thr->Thr	Syn	193	CotAD_20647
102	At_chr10_2724842	C	G	G	ACG->ACC	Thr->Thr	Syn	693	CotAD_68991
103	At_chr10_2725076	C	T	T	CTT->CTC	Leu->Leu	Syn	1746	CotAD_68991
104	At_chr10_27673363	C	G	C	AGT->ACT	Ser->Thr	Non_Syn	72	CotAD_20686
105	At_chr10_27674809	G	T	T	AAG->CAG	Lys->Gln	Non_Syn	80	CotAD_20686
106	At_chr10_28007950	T	G	T	AAT->AAG	Asn->Lys	Non_Syn	92	CotAD_20695
107	At_chr10_28012564	G	C	G	TTG->TTC	Leu->Phe	Non_Syn	34	CotAD_20695
108	At_chr10_28013805	C	G	G	CGT->CCT	Arg->Pro	Non_Syn	110	CotAD_20695
109	At_chr10_28021144	C	T	C	CCG->CTG	Pro->Leu	Non_Syn	250	CotAD_20695
110	At_chr10_28022916	T	C	T	ACT->ACC	Thr->Thr	Syn	71	CotAD_20695
111	At_chr10_28026805	C	G	C	ACT->AGT	Thr->Ser	Non_Syn	445	CotAD_20695
112	At_chr10_28027212	A	G	A	AAA->GAA	Lys->Glu	Non_Syn	233	CotAD_20695
113	At_chr10_28378760	T	C	T	GAA->GGA	Glu->Gly	Non_Syn	74	CotAD_52345
114	At_chr10_2871807	T	C	T	ACA->GCA	Thr->Ala	Non_Syn	113	CotAD_64714
115	At_chr10_2875900	T	C	T	TTA->TTG	Leu->Leu	Syn	62	CotAD_64714
116	At_chr10_2876012	C	T	C	AGT->AAT	Ser->Asn	Non_Syn	157	CotAD_64714
117	At_chr10_28807418	T	C	T	ACA->GCA	Thr->Ala	Non_Syn	432	CotAD_19207
118	At_chr10_28919045	G	C	C	CAG->GAG	Gln->Glu	Non_Syn	243	CotAD_19210
119	At_chr10_28929700	A	G	G	CCA->CTA	Pro->Leu	Non_Syn	180	CotAD_19211
120	At_chr10_29125396	T	G	G	ACA->ACC	Thr->Thr	Syn	35	CotAD_19215
121	At_chr10_29125415	T	A	A	GAG->GTG	Glu->Val	Non_Syn	51	CotAD_19215
122	At_chr10_29164573	G	A	G	GCT->ACT	Ala->Thr	Non_Syn	110	CotAD_19218
123	At_chr10_29165436	G	A	G	CGT->CAT	Arg->His	Non_Syn	93	CotAD_19218
124	At_chr10_29247474	T	C	C	GTT->GTC	Val->Val	Syn	42	CotAD_19222
125	At_chr10_29247781	A	C	C	ACC->CCC	Thr->Pro	Non_Syn	43	CotAD_19222
126	At_chr10_29247888	C	A	A	CGT->AGT	Arg->Ser	Non_Syn	36	CotAD_19222
127	At_chr10_29248042	A	T	T	ATT->TTT	Ile->Phe	Non_Syn	66	CotAD_19222
128	At_chr10_29248249	A	G	A	ATT->GTT	Ile->Val	Non_Syn	37	CotAD_19222
129	At_chr10_29248372	A	G	A	AAT->GAT	Asn->Asp	Non_Syn	96	CotAD_19222
130	At_chr10_29251246	A	G	G	GCC->GCT	Ala->Ala	Syn	187	CotAD_19223
131	At_chr10_29251267	C	G	C	AGG->AGC	Arg->Ser	Non_Syn	204	CotAD_19223
132	At_chr10_29251788	T	G	T	ATA->CTA	Ile->Leu	Non_Syn	111	CotAD_19223
133	At_chr10_29252315	T	C	C	AAA->AAG	Lys->Lys	Syn	78	CotAD_19223
134	At_chr10_2935042	G	T	G	GGG->TGG	Gly->Trp	Non_Syn	104	CotAD_64713
135	At_chr10_2941893	T	G	T	GTG->GGG	Val->Gly	Non_Syn	83	CotAD_64713
136	At_chr10_2945712	C	T	C	CTC->TTC	Leu->Phe	Non_Syn	133	CotAD_64713
137	At_chr10_2958455	A	G	A	TTA->TTG	Leu->Leu	Syn	187	CotAD_64711
138	At_chr10_2958492	T	G	T	TTT->GTT	Phe->Val	Non_Syn	235	CotAD_64711
139	At_chr10_29756744	T	C	C	TGT->CGT	Cys->Arg	Non_Syn	147	CotAD_19231
140	At_chr10_29756765	C	A	C	CGT->AGT	Arg->Ser	Non_Syn	92	CotAD_19231
141	At_chr10_29757548	G	T	G	GTA->TTA	Val->Leu	Non_Syn	304	CotAD_19231
142	At_chr10_29757708	T	C	T	ATA->ACA	Ile->Thr	Non_Syn	275	CotAD_19231
143	At_chr10_29758033	A	G	A	GGA->GGG	Gly->Gly	Syn	465	CotAD_19231
144	At_chr10_29759643	G	A	G	GCC->ACC	Ala->Thr	Non_Syn	263	CotAD_19231
145	At_chr10_29993476	C	T	T	CGG->CGA	Arg->Arg	Syn	224	CotAD_19237
146	At_chr10_29993566	A	G	G	GGT->GGC	Gly->Gly	Syn	142	CotAD_19237
147	At_chr10_29994087	T	G	G	AAA->CAA	Lys->Gln	Non_Syn	133	CotAD_19237
148	At_chr10_29995072	C	A	C	GGT->GTT	Gly->Val	Non_Syn	207	CotAD_19237
149	At_chr10_29995088	A	G	G	TCG->CCG	Ser->Pro	Non_Syn	210	CotAD_19237
150	At_chr10_30112766	A	G	G	AGT->GGT	Ser->Gly	Non_Syn	481	CotAD_19240
151	At_chr10_30359546	G	C	G	GTG->CTG	Val->Leu	Non_Syn	514	CotAD_19244
152	At_chr10_30373345	G	A	G	GAG->GAA	Glu->Glu	Syn	219	CotAD_19245
153	At_chr10_30374510	G	A	G	CCG->CCA	Pro->Pro	Syn	30	CotAD_19245
154	At_chr10_30381264	T	C	T	ATT->ATC	Ile->Ile	Syn	76	CotAD_19246
155	At_chr10_30417227	T	C	T	GAT->GAC	Asp->Asp	Syn	376	CotAD_19249
156	At_chr10_30423493	G	C	C	CAA->GAA	Gln->Glu	Non_Syn	470	CotAD_19250
157	At_chr10_30423498	T	C	C	CAG->CGG	Gln->Arg	Non_Syn	415	CotAD_19250
158	At_chr10_30439932	C	T	C	GAG->AAG	Glu->Lys	Non_Syn	417	CotAD_19252
159	At_chr10_30449520	A	T	A	GTA->GTT	Val->Val	Syn	940	CotAD_19255
160	At_chr10_30450803	A	G	G	CTT->CTC	Leu->Leu	Syn	957	CotAD_19255
161	At_chr10_30465852	T	A	A	TTA->ATA	Leu->Ile	Non_Syn	92	CotAD_19256
162	At_chr10_30466199	T	C	T	GCT->GCC	Ala->Ala	Syn	116	CotAD_19256
163	At_chr10_30468391	A	G	A	ACT->GCT	Thr->Ala	Non_Syn	637	CotAD_19257
164	At_chr10_30618219	T	C	T	CTA->CTG	Leu->Leu	Syn	390	CotAD_19262
165	At_chr10_30715858	A	G	A	CCG->CCA	Pro->Pro	Syn	203	CotAD_19265
166	At_chr10_30716620	A	T	T	TCA->TCT	Ser->Ser	Syn	370	CotAD_19265
167	At_chr10_30717225	G	A	G	CAA->CAG	Gln->Gln	Syn	256	CotAD_19265
168	At_chr10_30717243	C	T	T	GGT->GGC	Gly->Gly	Syn	207	CotAD_19265
169	At_chr10_30746990	T	A	A	CTA->CTT	Leu->Leu	Syn	53	CotAD_19268
170	At_chr10_30747009	C	T	C	CGG->CAG	Arg->Gln	Non_Syn	96	CotAD_19268
171	At_chr10_30747816	T	G	G	ATA->ATC	Ile->Ile	Syn	202	CotAD_19268
172	At_chr10_30750339	T	A	T	ATA->TTA	Ile->Leu	Non_Syn	387	CotAD_19269
173	At_chr10_30752822	A	C	C	TTA->GTA	Leu->Val	Non_Syn	458	CotAD_19270
174	At_chr10_30754475	C	T	C	GAG->AAG	Glu->Lys	Non_Syn	177	CotAD_19270
175	At_chr10_30755045	G	T	G	CGA->AGA	Arg->Arg	Syn	182	CotAD_19270
176	At_chr10_30817365	C	T	C	TTG->TTA	Leu->Leu	Syn	123	CotAD_19274
177	At_chr10_30817539	A	T	T	GAA->GAT	Glu->Asp	Non_Syn	56	CotAD_19274
178	At_chr10_30818873	G	T	G	ATG->CTG	Met->Leu	Non_Syn	80	CotAD_19274
179	At_chr10_30819517	T	G	G	GAA->GAC	Glu->Asp	Non_Syn	93	CotAD_19274
180	At_chr10_30819829	A	T	A	GGT->GGA	Gly->Gly	Syn	58	CotAD_19274
181	At_chr10_30819923	G	A	G	TCC->TTC	Ser->Phe	Non_Syn	73	CotAD_19274
182	At_chr10_31372091	A	G	G	TAT->TAC	Tyr->Tyr	Syn	41	CotAD_19285
183	At_chr10_31381593	T	C	C	ATA->GTA	Ile->Val	Non_Syn	68	CotAD_19289
184	At_chr10_31382201	T	G	G	TCT->TAT	Ser->Tyr	Non_Syn	157	CotAD_19289
185	At_chr10_31382220	C	T	C	ATC->GTC	Ile->Val	Non_Syn	167	CotAD_19289
186	At_chr10_31875101	T	C	T	TAT->TAC	Tyr->Tyr	Syn	102	CotAD_19302
187	At_chr10_31919340	A	C	C	ACA->AAA	Thr->Lys	Non_Syn	43	CotAD_19305
188	At_chr10_31955484	C	T	T	ACG->ACA	Thr->Thr	Syn	321	CotAD_19308
189	At_chr10_31955589	A	G	G	ATT->ATC	Ile->Ile	Syn	282	CotAD_19308
190	At_chr10_31956153	T	A	T	TCA->TCT	Ser->Ser	Syn	205	CotAD_19308
191	At_chr10_31956903	T	C	C	CCA->CCG	Pro->Pro	Syn	206	CotAD_19308
192	At_chr10_32028670	A	C	A	AAG->CAG	Lys->Gln	Non_Syn	71	CotAD_19313
193	At_chr10_32076196	T	G	G	CTG->ATG	Leu->Met	Non_Syn	67	CotAD_19317
194	At_chr10_32081977	C	T	C	GGT->AGT	Gly->Ser	Non_Syn	226	CotAD_19318
195	At_chr10_32159918	G	T	T	CTA->CTC	Leu->Leu	Syn	100	CotAD_19323
196	At_chr10_32178186	G	T	T	CTA->ATA	Leu->Ile	Non_Syn	261	CotAD_19326
197	At_chr10_3229898	T	C	T	TGT->TGC	Cys->Cys	Syn	5512	CotAD_64705
198	At_chr10_32374552	A	T	T	GGT->GGA	Gly->Gly	Syn	111	CotAD_56462
199	At_chr10_32375274	T	C	T	AAA->GAA	Lys->Glu	Non_Syn	60	CotAD_56462
200	At_chr10_32393307	A	T	A	TTA->TAA	Leu->STOP	Pre_Ter	61	CotAD_56463
201	At_chr10_32393777	A	C	Undetected	GAT->GAG	Asp->Glu	Non_Syn	76	CotAD_56463
202	At_chr10_32393978	A	G	A	AGT->AGC	Ser->Ser	Syn	75	CotAD_56463
203	At_chr10_32434352	A	G	A	ATT->ATC	Ile->Ile	Syn	127	CotAD_56464
204	At_chr10_32434942	T	C	C	GCG->GCA	Ala->Ala	Syn	1961	CotAD_56464
205	At_chr10_33026192	G	A	A	GGA->AGA	Gly->Arg	Non_Syn	232	CotAD_61042
206	At_chr10_33026253	T	G	G	CGA->CTA	Arg->Leu	Non_Syn	163	CotAD_61042
207	At_chr10_33187058	A	C	Undetected	CTC->ATC	Leu->Ile	Non_Syn	423	CotAD_61033
208	At_chr10_33189581	T	C	C	GTT->ATT	Val->Ile	Non_Syn	314	CotAD_61031
209	At_chr10_33189689	C	A	A	TTG->GTG	Leu->Val	Non_Syn	176	CotAD_61031
210	At_chr10_33190812	A	C	C	GGG->GGT	Gly->Gly	Syn	203	CotAD_61031
211	At_chr10_33190834	G	C	C	AGT->ACT	Ser->Thr	Non_Syn	199	CotAD_61031
212	At_chr10_33190965	A	C	C	GGT->TGT	Gly->Cys	Non_Syn	62	CotAD_61031
213	At_chr10_33190993	T	C	C	GAG->GAA	Glu->Glu	Syn	103	CotAD_61031
214	At_chr10_33191013	C	T	T	AAT->GAT	Asn->Asp	Non_Syn	155	CotAD_61031
215	At_chr10_33191022	C	T	T	AAT->GAT	Asn->Asp	Non_Syn	172	CotAD_61031
216	At_chr10_33191058	G	A	A	TGT->CGT	Cys->Arg	Non_Syn	198	CotAD_61031
217	At_chr10_33425361	T	C	C	CAC->CAT	His->His	Syn	444	CotAD_47268
218	At_chr10_33430014	C	T	T	TTG->TCG	Leu->Ser	Non_Syn	1729	CotAD_47268
219	At_chr10_33667182	C	T	T	TAT->TAC	Tyr->Tyr	Syn	222	CotAD_47273
220	At_chr10_33668831	A	G	A	TCA->TCG	Ser->Ser	Syn	94	CotAD_47273
221	At_chr10_33696569	G	T	T	ACA->ACC	Thr->Thr	Syn	457	CotAD_47275
222	At_chr10_33696934	A	T	A	GTT->GTA	Val->Val	Syn	62	CotAD_47275
223	At_chr10_33845925	A	T	T	TCA->TCT	Ser->Ser	Syn	2760	CotAD_47286
224	At_chr10_33846294	T	G	G	GCC->GCA	Ala->Ala	Syn	1924	CotAD_47286
225	At_chr10_34359408	A	G	A	AGA->AGG	Arg->Arg	Syn	38	CotAD_47295
226	At_chr10_34362332	G	A	A	CAT->CAC	His->His	Syn	311	CotAD_47296
227	At_chr10_34362942	T	C	T	GCA->GCG	Ala->Ala	Syn	361	CotAD_47296
228	At_chr10_34369718	G	A	A	TTT->TTC	Phe->Phe	Syn	244	CotAD_47297
229	At_chr10_34397687	G	A	A	TCT->TCC	Ser->Ser	Syn	137	CotAD_47298
230	At_chr10_34409511	G	A	A	CGA->CGG	Arg->Arg	Syn	80	CotAD_47299
231	At_chr10_34416119	A	G	A	TTG->CTG	Leu->Leu	Syn	286	CotAD_47301
232	At_chr10_34895899	T	C	Undetected	GTC->ATC	Val->Ile	Non_Syn	598	CotAD_55538
233	At_chr10_34926885	A	G	A	CAC->CGC	His->Arg	Non_Syn	160	CotAD_55536
234	At_chr10_35006345	G	T	T	CTT->CGT	Leu->Arg	Non_Syn	812	CotAD_55534
235	At_chr10_35015291	A	G	A	TCT->TCC	Ser->Ser	Syn	151	CotAD_55532
236	At_chr10_35023929	A	C	A	CGT->CGG	Arg->Arg	Syn	589	CotAD_55531
237	At_chr10_3557730	G	A	G	AGG->AGA	Arg->Arg	Syn	147	CotAD_74874
238	At_chr10_3557784	T	C	Undetected	ATT->ATC	Ile->Ile	Syn	184	CotAD_74874
239	At_chr10_3562501	A	T	T	TCA->ACA	Ser->Thr	Non_Syn	125	CotAD_74875
240	At_chr10_35778563	A	G	G	GTC->ATC	Val->Ile	Non_Syn	60	CotAD_73007
241	At_chr10_35779234	T	G	G	AGG->AGT	Arg->Ser	Non_Syn	57	CotAD_73007
242	At_chr10_35779546	G	C	C	ACT->AGT	Thr->Ser	Non_Syn	78	CotAD_73007
243	At_chr10_3802749	T	C	T	CAA->CAG	Gln->Gln	Syn	1041	CotAD_67834
244	At_chr10_3814508	G	C	C	TGG->TGC	Trp->Cys	Non_Syn	597	CotAD_67833
245	At_chr10_3814590	G	A	G	CCC->CTC	Pro->Leu	Non_Syn	670	CotAD_67833
246	At_chr10_3814617	T	C	T	TAT->TGT	Tyr->Cys	Non_Syn	709	CotAD_67833
247	At_chr10_3814635	T	C	Undetected	CAC->CGC	His->Arg	Non_Syn	645	CotAD_67833
248	At_chr10_38242619	A	G	G	CTG->TTG	Leu->Leu	Syn	145	CotAD_73752
249	At_chr10_38254540	C	G	G	AGT->ACT	Ser->Thr	Non_Syn	197	CotAD_73752
250	At_chr10_39189816	G	A	G	TCC->TTC	Ser->Phe	Non_Syn	743	CotAD_75679
251	At_chr10_3992387	T	C	C	CAC->CGC	His->Arg	Non_Syn	283	CotAD_67829
252	At_chr10_40154269	T	C	T	GGA->GGG	Gly->Gly	Syn	98	CotAD_75512
253	At_chr10_40154293	A	T	A	ACT->ACA	Thr->Thr	Syn	101	CotAD_75512
254	At_chr10_40230616	T	C	T	CCA->CCG	Pro->Pro	Syn	175	CotAD_75513
255	At_chr10_40231687	C	A	C	ACG->ACT	Thr->Thr	Syn	312	CotAD_75513
256	At_chr10_4057812	A	G	A	AAT->AAC	Asn->Asn	Syn	731	CotAD_66884
257	At_chr10_4088695	C	T	C	GCG->GTG	Ala->Val	Non_Syn	910	CotAD_66883
258	At_chr10_41950887	G	A	G	GAA->AAA	Glu->Lys	Non_Syn	298	CotAD_73474
259	At_chr10_42236589	C	G	C	GCT->CCT	Ala->Pro	Non_Syn	413	CotAD_74839
260	At_chr10_43013433	C	T	C	TGT->TAT	Cys->Tyr	Non_Syn	119	CotAD_76599
261	At_chr10_43390677	A	T	A	TCT->TCA	Ser->Ser	Syn	323	CotAD_75549
262	At_chr10_43391436	C	T	T	CAG->CAA	Gln->Gln	Syn	183	CotAD_75549
263	At_chr10_43391583	C	T	T	AGG->AGA	Arg->Arg	Syn	167	CotAD_75549
264	At_chr10_43550457	A	G	G	GGC->GAC	Gly->Asp	Non_Syn	110	CotAD_73864
265	At_chr10_43891591	C	T	C	CTT->CTC	Leu->Leu	Syn	43	CotAD_76937
266	At_chr10_43891740	T	C	C	CGC->CGT	Arg->Arg	Syn	120	CotAD_76937
267	At_chr10_44801655	C	T	T	GAA->GAG	Glu->Glu	Syn	103	CotAD_73379
268	At_chr10_44801929	G	T	T	CAA->CCA	Gln->Pro	Non_Syn	127	CotAD_73379
269	At_chr10_4486150	T	A	A	ATG->TTG	Met->Leu	Non_Syn	154	CotAD_62778
270	At_chr10_45208672	T	A	T	AGC->TGC	Ser->Cys	Non_Syn	612	CotAD_57720
271	At_chr10_45688054	C	G	C	GCC->GGC	Ala->Gly	Non_Syn	332	CotAD_57716
272	At_chr10_46016993	T	C	T	CAA->CAG	Gln->Gln	Syn	110	CotAD_57707
273	At_chr10_47144740	C	A	C	GTC->GTA	Val->Val	Syn	317	CotAD_42943
274	At_chr10_47144771	A	G	A	AGC->GGC	Ser->Gly	Non_Syn	255	CotAD_42943
275	At_chr10_47144789	G	T	G	GTG->TTG	Val->Leu	Non_Syn	218	CotAD_42943
276	At_chr10_47144989	C	G	G	CGG->CGC	Arg->Arg	Syn	618	CotAD_42943
277	At_chr10_47145019	G	T	T	CTT->CTG	Leu->Leu	Syn	516	CotAD_42943
278	At_chr10_47148037	C	T	Undetected	GTT->GTC	Val->Val	Syn	72	CotAD_42943
279	At_chr10_47152305	A	C	C	CGG->AGG	Arg->Arg	Syn	275	CotAD_42943
280	At_chr10_47152596	A	C	C	ACT->AAT	Thr->Asn	Non_Syn	233	CotAD_42943
281	At_chr10_47152618	A	C	C	GCC->GCA	Ala->Ala	Syn	276	CotAD_42943
282	At_chr10_47159021	C	T	C	TAC->TAT	Tyr->Tyr	Syn	152	CotAD_42944
283	At_chr10_47160098	T	A	T	TCA->ACA	Ser->Thr	Non_Syn	475	CotAD_42944
284	At_chr10_47172999	A	C	A	ACA->ACC	Thr->Thr	Syn	45	CotAD_42945
285	At_chr10_47180639	G	C	G	CAA->GAA	Gln->Glu	Non_Syn	213	CotAD_42946
286	At_chr10_47215363	C	T	T	AGC->AGT	Ser->Ser	Syn	269	CotAD_42948
287	At_chr10_47215770	T	A	T	ATT->ATA	Ile->Ile	Syn	240	CotAD_42948
288	At_chr10_47489095	G	A	A	AAA->AAG	Lys->Lys	Syn	166	CotAD_42974
289	At_chr10_47490114	T	G	T	TTG->TTT	Leu->Phe	Non_Syn	246	CotAD_42974
290	At_chr10_47490261	C	T	C	TCC->TCT	Ser->Ser	Syn	201	CotAD_42974
291	At_chr10_47491027	T	C	C	ATT->ATC	Ile->Ile	Syn	187	CotAD_42974
292	At_chr10_47491861	T	A	A	ACA->TCA	Thr->Ser	Non_Syn	256	CotAD_42974
293	At_chr10_47495110	C	A	A	ACT->ACG	Thr->Thr	Syn	216	CotAD_42975
294	At_chr10_48101723	T	A	Undetected	CAG->CTG	Gln->Leu	Non_Syn	854	CotAD_76396
295	At_chr10_49008914	T	C	T	CTA->CCA	Leu->Pro	Non_Syn	431	CotAD_75586
296	At_chr10_49009997	G	C	G	AGG->ACG	Arg->Thr	Non_Syn	317	CotAD_75587
297	At_chr10_4928445	T	C	C	CGG->TGG	Arg->Trp	Non_Syn	42	CotAD_62772
298	At_chr10_4929821	G	A	G	ACG->ACA	Thr->Thr	Syn	46	CotAD_62772
299	At_chr10_49598012	G	T	G	ACC->ACA	Thr->Thr	Syn	257	CotAD_59517
300	At_chr10_49668347	G	A	A	CAT->CAC	His->His	Syn	377	CotAD_59518
301	At_chr10_4983616	A	T	T	TTT->TTA	Phe->Leu	Non_Syn	1256	CotAD_62771
302	At_chr10_49946430	A	G	G	ACC->ACT	Thr->Thr	Syn	203	CotAD_59523
303	At_chr10_50318834	G	A	A	GCC->ACC	Ala->Thr	Non_Syn	95	CotAD_59531
304	At_chr10_50988926	G	T	G	CTA->CGA	Leu->Arg	Non_Syn	99	CotAD_72124
305	At_chr10_50990581	G	A	G	TCA->TCG	Ser->Ser	Syn	70	CotAD_72124
306	At_chr10_51127403	G	A	A	GCA->GCG	Ala->Ala	Syn	107	CotAD_72123
307	At_chr10_51128505	A	G	A	ATA->ATG	Ile->Met	Non_Syn	93	CotAD_72123
308	At_chr10_53407347	A	C	A	ATG->CTG	Met->Leu	Non_Syn	539	CotAD_60852
309	At_chr10_53407412	C	T	T	GAT->GAC	Asp->Asp	Syn	336	CotAD_60852
310	At_chr10_53407418	A	G	G	ACG->ACA	Thr->Thr	Syn	310	CotAD_60852
311	At_chr10_53407466	A	C	A	ACA->ACC	Thr->Thr	Syn	326	CotAD_60852
312	At_chr10_53407574	T	G	G	GAT->GAG	Asp->Glu	Non_Syn	220	CotAD_60852
313	At_chr10_53459393	A	C	C	TAG->GAG	STOP->Glu	Non_Syn	766	CotAD_60857
314	At_chr10_5346510	G	C	G	CCG->CCC	Pro->Pro	Syn	64	CotAD_71457
315	At_chr10_53572865	G	T	G	GTG->GTT	Val->Val	Syn	188	CotAD_60859
316	At_chr10_53573180	G	A	A	GGG->GGA	Gly->Gly	Syn	192	CotAD_60859
317	At_chr10_53573224	A	C	C	AAT->ACT	Asn->Thr	Non_Syn	219	CotAD_60859
318	At_chr10_53573257	T	C	T	TTT->TCT	Phe->Ser	Non_Syn	302	CotAD_60859
319	At_chr10_53573315	T	A	T	AGT->AGA	Ser->Arg	Non_Syn	264	CotAD_60859
320	At_chr10_53573461	T	A	A	ATA->AAA	Ile->Lys	Non_Syn	94	CotAD_60859
321	At_chr10_53573755	C	T	T	ACG->ATG	Thr->Met	Non_Syn	163	CotAD_60859
322	At_chr10_53574202	C	G	C	GCT->GGT	Ala->Gly	Non_Syn	443	CotAD_60859
323	At_chr10_53646051	A	G	A	GCT->GCC	Ala->Ala	Syn	109	CotAD_60861
324	At_chr10_53646077	G	A	G	CCA->TCA	Pro->Ser	Non_Syn	106	CotAD_60861
325	At_chr10_53646092	A	T	A	TCC->ACC	Ser->Thr	Non_Syn	101	CotAD_60861
326	At_chr10_53646153	T	C	T	TTA->TTG	Leu->Leu	Syn	62	CotAD_60861
327	At_chr10_5452235	G	C	G	GTG->CTG	Val->Leu	Non_Syn	178	CotAD_73699
328	At_chr10_5457130	C	A	C	TTC->TGC	Phe->Cys	Non_Syn	240	CotAD_73698
329	At_chr10_55255407	T	G	G	GCC->GAC	Ala->Asp	Non_Syn	168	CotAD_67809
330	At_chr10_55342177	C	G	C	CCA->CGA	Pro->Arg	Non_Syn	373	CotAD_67810
331	At_chr10_55342182	A	C	C	ACC->CCC	Thr->Pro	Non_Syn	383	CotAD_67810
332	At_chr10_55347131	T	C	Undetected	CTG->CCG	Leu->Pro	Non_Syn	65	CotAD_67811
333	At_chr10_55359992	C	T	C	TCT->TTT	Ser->Phe	Non_Syn	71	CotAD_67812
334	At_chr10_55360194	A	G	G	GAT->GGT	Asp->Gly	Non_Syn	36	CotAD_67812
335	At_chr10_55381655	A	G	Undetected	TCT->TCC	Ser->Ser	Syn	73	CotAD_67814
336	At_chr10_55508791	A	G	A	AAT->AGT	Asn->Ser	Non_Syn	199	CotAD_67816
337	At_chr10_55510661	T	C	T	GTT->GTC	Val->Val	Syn	137	CotAD_67816
338	At_chr10_55510866	C	T	T	CCG->TCG	Pro->Ser	Non_Syn	173	CotAD_67816
339	At_chr10_56339990	C	T	C	GCC->GCT	Ala->Ala	Syn	1286	CotAD_72860
340	At_chr10_56340005	T	C	T	ATT->ATC	Ile->Ile	Syn	1368	CotAD_72860
341	At_chr10_57272797	A	T	A	CTT->CTA	Leu->Leu	Syn	153	CotAD_69165
342	At_chr10_57277067	T	A	A	ACT->ACA	Thr->Thr	Syn	145	CotAD_69165
343	At_chr10_57283693	C	A	Undetected	GGT->TGT	Gly->Cys	Non_Syn	228	CotAD_69165
344	At_chr10_59280601	A	G	G	GAC->GAT	Asp->Asp	Syn	170	CotAD_62825
345	At_chr10_59282703	G	A	Undetected	TTG->TCG	Leu->Ser	Non_Syn	105	CotAD_62825
346	At_chr10_59941476	T	C	C	TCG->TCA	Ser->Ser	Syn	438	CotAD_62834
347	At_chr10_60505581	T	C	C	GTA->ATA	Val->Ile	Non_Syn	49	CotAD_62836
348	At_chr10_61012914	A	G	G	GAT->GGT	Asp->Gly	Non_Syn	305	CotAD_60965
349	At_chr10_61013400	C	G	C	GCA->GGA	Ala->Gly	Non_Syn	36	CotAD_60965
350	At_chr10_61014106	C	T	T	AAT->AAC	Asn->Asn	Syn	923	CotAD_60965
351	At_chr10_61309169	G	A	A	AAT->GAT	Asn->Asp	Non_Syn	2282	CotAD_60970
352	At_chr10_61309230	C	T	T	GTG->GCG	Val->Ala	Non_Syn	2848	CotAD_60970
353	At_chr10_61309369	C	A	A	TCA->TCC	Ser->Ser	Syn	5158	CotAD_60970
354	At_chr10_61310329	A	T	T	CCT->CCA	Pro->Pro	Syn	5840	CotAD_60970
355	At_chr10_61310464	C	T	C	ACC->ACT	Thr->Thr	Syn	383	CotAD_60970
356	At_chr10_61312309	C	G	G	GGG->GGC	Gly->Gly	Syn	1636	CotAD_60971
357	At_chr10_61908176	A	G	A	ATT->GTT	Ile->Val	Non_Syn	131	CotAD_59205
358	At_chr10_61908592	A	G	G	TCA->TCG	Ser->Ser	Syn	166	CotAD_59205
359	At_chr10_61910036	C	T	T	AAT->AAC	Asn->Asn	Syn	187	CotAD_59205
360	At_chr10_61937488	A	T	T	ATA->ATT	Ile->Ile	Syn	268	CotAD_59207
361	At_chr10_61937649	A	G	A	GTA->GCA	Val->Ala	Non_Syn	107	CotAD_59207
362	At_chr10_63112118	C	A	C	CGT->CTT	Arg->Leu	Non_Syn	136	CotAD_24380
363	At_chr10_63201409	C	T	C	GAA->AAA	Glu->Lys	Non_Syn	119	CotAD_24385
364	At_chr10_63228258	T	C	T	GGT->GAT	Gly->Asp	Non_Syn	98	CotAD_24387
365	At_chr10_63229030	C	G	G	CTC->GTC	Leu->Val	Non_Syn	55	CotAD_24387
366	At_chr10_63232912	A	C	C	CGG->CGT	Arg->Arg	Syn	46	CotAD_24388
367	At_chr10_63233330	T	C	C	AGG->AGA	Arg->Arg	Syn	93	CotAD_24388
368	At_chr10_63251014	G	T	Undetected	AAT->CAT	Asn->His	Non_Syn	538	CotAD_24391
369	At_chr10_63253100	G	A	G	AAC->AAT	Asn->Asn	Syn	155	CotAD_24391
370	At_chr10_63271634	G	A	G	GTC->GTT	Val->Val	Syn	638	CotAD_24392
371	At_chr10_63271791	G	A	G	GCT->GTT	Ala->Val	Non_Syn	484	CotAD_24392
372	At_chr10_63272812	G	A	A	GTT->GTC	Val->Val	Syn	246	CotAD_24392
373	At_chr10_63296747	A	C	C	ACA->AAA	Thr->Lys	Non_Syn	333	CotAD_24394
374	At_chr10_63346370	A	C	C	GTA->TTA	Val->Leu	Non_Syn	40	CotAD_24399
375	At_chr10_63350666	A	G	G	ACT->ATT	Thr->Ile	Non_Syn	141	CotAD_24399
376	At_chr10_63467710	T	A	T	GTG->GAG	Val->Glu	Non_Syn	53	CotAD_24408
377	At_chr10_63467949	T	C	T	TTC->CTC	Phe->Leu	Non_Syn	65	CotAD_24408
378	At_chr10_63511990	T	C	T	AAT->AAC	Asn->Asn	Syn	252	CotAD_24413
379	At_chr10_63562660	C	A	C	GCC->GCA	Ala->Ala	Syn	66	CotAD_24418
380	At_chr10_63565951	G	T	G	TCG->TCT	Ser->Ser	Syn	91	CotAD_24419
381	At_chr10_63565966	C	A	C	GTC->GTA	Val->Val	Syn	93	CotAD_24419
382	At_chr10_63639327	A	G	G	ATG->ACG	Met->Thr	Non_Syn	94	CotAD_24428
383	At_chr10_63639548	C	T	C	GTG->GTA	Val->Val	Syn	159	CotAD_24428
384	At_chr10_63641173	A	T	T	TTT->TTA	Phe->Leu	Non_Syn	54	CotAD_24428
385	At_chr10_63646773	G	A	G	ATG->GTG	Met->Val	Non_Syn	196	CotAD_24429
386	At_chr10_63653841	C	G	Undetected	AAG->AAC	Lys->Asn	Non_Syn	222	CotAD_24430
387	At_chr10_63673404	A	T	A	GCT->GCA	Ala->Ala	Syn	223	CotAD_24432
388	At_chr10_63673923	G	A	G	CTC->CTT	Leu->Leu	Syn	72	CotAD_24432
389	At_chr10_63673929	A	C	A	CTG->CTT	Leu->Leu	Syn	77	CotAD_24432
390	At_chr10_63673944	A	G	A	CGT->CGC	Arg->Arg	Syn	44	CotAD_24432
391	At_chr10_63717155	T	G	G	GTG->GTT	Val->Val	Syn	59	CotAD_24436
392	At_chr10_63728504	G	A	G	GCC->GCT	Ala->Ala	Syn	339	CotAD_24438
393	At_chr10_63744687	G	A	G	GGT->AGT	Gly->Ser	Non_Syn	68	CotAD_24441
394	At_chr10_63744743	T	C	C	AAC->AAT	Asn->Asn	Syn	73	CotAD_24441
395	At_chr10_63748995	T	G	G	GCG->GCT	Ala->Ala	Syn	147	CotAD_24441
396	At_chr10_63757445	A	G	A	GAT->GAC	Asp->Asp	Syn	45	CotAD_24442
397	At_chr10_64394356	T	A	A	ACA->ACT	Thr->Thr	Syn	152	CotAD_62625
398	At_chr10_64394401	T	C	C	TCC->TCT	Ser->Ser	Syn	431	CotAD_62625
399	At_chr10_64428617	C	A	C	TAC->TCC	Tyr->Ser	Non_Syn	105	CotAD_62624
400	At_chr10_64447730	A	C	A	TCT->GCT	Ser->Ala	Non_Syn	189	CotAD_62622
401	At_chr10_64454167	T	C	C	CCC->CCT	Pro->Pro	Syn	50	CotAD_62620
402	At_chr10_64502991	C	T	T	ACA->ACG	Thr->Thr	Syn	129	CotAD_62612
403	At_chr10_64574594	C	A	A	GCA->GCC	Ala->Ala	Syn	429	CotAD_62611
404	At_chr10_64743790	T	C	T	TGG->CGG	Trp->Arg	Non_Syn	3291	CotAD_54453
405	At_chr10_64829318	A	G	G	ATG->ATA	Met->Ile	Non_Syn	450	CotAD_54450
406	At_chr10_64829395	G	A	G	CGT->CAT	Arg->His	Non_Syn	510	CotAD_54450
407	At_chr10_64829434	T	C	T	GTT->GCT	Val->Ala	Non_Syn	121	CotAD_54450
408	At_chr10_64922080	T	A	A	CAT->CTT	His->Leu	Non_Syn	166	CotAD_54447
409	At_chr10_64922148	T	C	T	CTG->TTG	Leu->Leu	Syn	114	CotAD_54447
410	At_chr10_64922262	A	G	G	AAA->GAA	Lys->Glu	Non_Syn	81	CotAD_54447
411	At_chr10_65939445	T	C	C	GCT->GTT	Ala->Val	Non_Syn	228	CotAD_57873
412	At_chr10_65940339	G	A	G	AGT->AAT	Ser->Asn	Non_Syn	166	CotAD_57873
413	At_chr10_65940342	A	T	T	CTG->CAG	Leu->Gln	Non_Syn	171	CotAD_57873
414	At_chr10_66191154	C	T	C	TCC->TTC	Ser->Phe	Non_Syn	72	CotAD_57881
415	At_chr10_66218331	G	A	G	GTG->ATG	Val->Met	Non_Syn	86	CotAD_32925
416	At_chr10_66238232	A	T	T	TAT->TTT	Tyr->Phe	Non_Syn	421	CotAD_32921
417	At_chr10_66240861	T	C	T	CAT->CGT	His->Arg	Non_Syn	368	CotAD_32921
418	At_chr10_66240869	G	A	A	GCT->GCC	Ala->Ala	Syn	292	CotAD_32921
419	At_chr10_66241197	G	A	G	ACG->ATG	Thr->Met	Non_Syn	121	CotAD_32921
420	At_chr10_66244975	T	C	C	TCG->TCA	Ser->Ser	Syn	263	CotAD_32920
421	At_chr10_66248175	G	C	C	GCA->CCA	Ala->Pro	Non_Syn	84	CotAD_32920
422	At_chr10_66251182	T	C	T	ATA->ATG	Ile->Met	Non_Syn	151	CotAD_32920
423	At_chr10_66251445	C	T	C	GTT->ATT	Val->Ile	Non_Syn	52	CotAD_32920
424	At_chr10_66264176	A	G	A	AAC->AGC	Asn->Ser	Non_Syn	371	CotAD_32918
425	At_chr10_66264212	T	C	T	CTG->CCG	Leu->Pro	Non_Syn	491	CotAD_32918
426	At_chr10_66391412	A	G	G	CCC->CCT	Pro->Pro	Syn	220	CotAD_32911
427	At_chr10_66591974	T	C	C	CCA->TCA	Pro->Ser	Non_Syn	183	CotAD_32901
428	At_chr10_66695641	G	A	G	AGA->AAA	Arg->Lys	Non_Syn	63	CotAD_32897
429	At_chr10_66917449	T	C	T	TCA->TCG	Ser->Ser	Syn	530	CotAD_32888
430	At_chr10_66967101	C	T	T	TGG->CGG	Trp->Arg	Non_Syn	5122	CotAD_32886
431	At_chr10_66967130	C	T	C	AAC->AAT	Asn->Asn	Syn	1800	CotAD_32886
432	At_chr10_66967136	T	C	T	GGT->GGC	Gly->Gly	Syn	1580	CotAD_32886
433	At_chr10_66967151	C	T	T	GGT->GGC	Gly->Gly	Syn	5920	CotAD_32886
434	At_chr10_66967169	G	A	G	TTG->TTA	Leu->Leu	Syn	4145	CotAD_32886
435	At_chr10_66967186	T	C	T	CTT->CCT	Leu->Pro	Non_Syn	6407	CotAD_32886
436	At_chr10_66967202	T	C	T	AAT->AAC	Asn->Asn	Syn	7769	CotAD_32886
437	At_chr10_66967952	T	C	T	ACT->ACC	Thr->Thr	Syn	4764	CotAD_32886
438	At_chr10_66967968	T	A	T	TTC->ATC	Phe->Ile	Non_Syn	3377	CotAD_32886
439	At_chr10_66977465	T	C	C	TGG->CGG	Trp->Arg	Non_Syn	71	CotAD_32884
440	At_chr10_66982902	G	A	G	GAT->AAT	Asp->Asn	Non_Syn	131	CotAD_32883
441	At_chr10_67025443	C	A	A	CAG->AAG	Gln->Lys	Non_Syn	147	CotAD_32879
442	At_chr10_67039537	A	G	Undetected	GAT->GGT	Asp->Gly	Non_Syn	315	CotAD_32877
443	At_chr10_67039651	A	G	G	GAA->GGA	Glu->Gly	Non_Syn	225	CotAD_32877
444	At_chr10_67039789	C	A	C	GCT->GAT	Ala->Asp	Non_Syn	870	CotAD_32877
445	At_chr10_67039805	T	A	T	ATA->ATT	Ile->Ile	Syn	387	CotAD_32877
446	At_chr10_67039860	A	G	G	GGG->AGG	Gly->Arg	Non_Syn	191	CotAD_32877
447	At_chr10_67040052	G	A	Undetected	GTG->ATG	Val->Met	Non_Syn	524	CotAD_32877
448	At_chr10_67040149	T	C	Undetected	TTG->TCG	Leu->Ser	Non_Syn	432	CotAD_32877
449	At_chr10_67040198	C	T	Undetected	GGC->GGT	Gly->Gly	Syn	458	CotAD_32877
450	At_chr10_67040269	A	G	Undetected	TAC->TGC	Tyr->Cys	Non_Syn	269	CotAD_32877
451	At_chr10_67060527	T	G	G	ATG->AGG	Met->Arg	Non_Syn	122	CotAD_32876
452	At_chr10_67060733	T	C	C	TGG->CGG	Trp->Arg	Non_Syn	134	CotAD_32876
453	At_chr10_67061025	C	A	Undetected	GCT->GAT	Ala->Asp	Non_Syn	96	CotAD_32876
454	At_chr10_67061164	C	T	Undetected	GGC->GGT	Gly->Gly	Syn	157	CotAD_32876
455	At_chr10_67061209	C	T	T	TTC->TTT	Phe->Phe	Syn	282	CotAD_32876
456	At_chr10_67061286	T	C	Undetected	ATT->ACT	Ile->Thr	Non_Syn	379	CotAD_32876
457	At_chr10_67158005	T	C	T	CTG->CCG	Leu->Pro	Non_Syn	960	CotAD_32874
458	At_chr10_67235646	A	C	A	TGA->TGC	STOP->Cys	Non_Syn	96	CotAD_32871
459	At_chr10_67236095	T	C	T	ATC->ACC	Ile->Thr	Non_Syn	172	CotAD_32871
460	At_chr10_67236135	G	A	G	CAG->CAA	Gln->Gln	Syn	178	CotAD_32871
461	At_chr10_67236816	T	G	T	AGT->AGG	Ser->Arg	Non_Syn	228	CotAD_32871
462	At_chr10_67237173	G	A	A	GAG->GAA	Glu->Glu	Syn	152	CotAD_32871
463	At_chr10_67237636	A	G	G	GAA->GGA	Glu->Gly	Non_Syn	206	CotAD_32871
464	At_chr10_67237650	C	T	C	CCG->TCG	Pro->Ser	Non_Syn	214	CotAD_32871
465	At_chr10_67253484	T	C	C	GCA->GCG	Ala->Ala	Syn	252	CotAD_32867
466	At_chr10_67253893	T	C	T	AAA->AAG	Lys->Lys	Syn	130	CotAD_32867
467	At_chr10_67264100	A	G	G	CTG->CCG	Leu->Pro	Non_Syn	187	CotAD_32866
468	At_chr10_67265336	A	G	G	TCC->CCC	Ser->Pro	Non_Syn	169	CotAD_32866
469	At_chr10_67318135	A	T	T	TTT->TAT	Phe->Tyr	Non_Syn	144	CotAD_32865
470	At_chr10_67321845	T	C	T	CCA->CCG	Pro->Pro	Syn	78	CotAD_32865
471	At_chr10_67515471	G	C	C	CAC->GAC	His->Asp	Non_Syn	53	CotAD_32861
472	At_chr10_67551166	G	A	G	CCT->TCT	Pro->Ser	Non_Syn	849	CotAD_32858
473	At_chr10_67551299	C	A	A	CCT->CCG	Pro->Pro	Syn	370	CotAD_32858
474	At_chr10_67849470	A	G	G	CCG->CCA	Pro->Pro	Syn	190	CotAD_61981
475	At_chr10_68061110	A	C	C	GCA->TCA	Ala->Ser	Non_Syn	369	CotAD_76448
476	At_chr10_68086441	G	T	G	CTA->CGA	Leu->Arg	Non_Syn	230	CotAD_69035
477	At_chr10_68086547	T	C	T	ATT->ATC	Ile->Ile	Syn	264	CotAD_69035
478	At_chr10_68661429	A	G	G	GCT->ACT	Ala->Thr	Non_Syn	415	CotAD_17768
479	At_chr10_68722864	C	A	A	ACT->AAT	Thr->Asn	Non_Syn	146	CotAD_17762
480	At_chr10_68723276	A	G	A	GCA->GCG	Ala->Ala	Syn	157	CotAD_17762
481	At_chr10_68724282	G	A	A	ACG->ACA	Thr->Thr	Syn	274	CotAD_17762
482	At_chr10_68735901	G	A	G	ATC->ATT	Ile->Ile	Syn	2280	CotAD_17759
483	At_chr10_68736386	A	G	G	GGC->GGT	Gly->Gly	Syn	1836	CotAD_17759
484	At_chr10_68737127	A	T	A	TCG->ACG	Ser->Thr	Non_Syn	1742	CotAD_17759
485	At_chr10_68737240	A	C	C	TGC->TTC	Cys->Phe	Non_Syn	2197	CotAD_17759
486	At_chr10_68737298	A	G	G	CAT->TAT	His->Tyr	Non_Syn	1672	CotAD_17759
487	At_chr10_68737521	A	G	G	TCG->TTG	Ser->Leu	Non_Syn	447	CotAD_17759
488	At_chr10_68737736	A	G	G	CGG->TGG	Arg->Trp	Non_Syn	1308	CotAD_17759
489	At_chr10_68737994	T	G	G	CGC->AGC	Arg->Ser	Non_Syn	2032	CotAD_17759
490	At_chr10_68738328	G	T	G	AGC->AGA	Ser->Arg	Non_Syn	1697	CotAD_17759
491	At_chr10_68738353	A	G	A	TTT->TCT	Phe->Ser	Non_Syn	1749	CotAD_17759
492	At_chr10_68738428	C	T	C	GGA->GAA	Gly->Glu	Non_Syn	1749	CotAD_17759
493	At_chr10_68909813	T	C	T	AGT->GGT	Ser->Gly	Non_Syn	216	CotAD_17754
494	At_chr10_69110978	A	T	T	TTT->TAT	Phe->Tyr	Non_Syn	112	CotAD_17749
495	At_chr10_69140735	G	A	G	CTA->CCA	Leu->Pro	Non_Syn	596	CotAD_17742
496	At_chr10_69140744	T	C	C	AGC->AAC	Ser->Asn	Non_Syn	587	CotAD_17742
497	At_chr10_69615440	A	T	T	ACA->TCA	Thr->Ser	Non_Syn	208	CotAD_17731
498	At_chr10_69662859	A	T	A	AGT->AGA	Ser->Arg	Non_Syn	306	CotAD_17730
499	At_chr10_69909770	C	T	C	CCA->CTA	Pro->Leu	Non_Syn	122	CotAD_17719
500	At_chr10_69910429	C	A	C	GAA->GAC	Glu->Asp	Non_Syn	219	CotAD_17719
501	At_chr10_69959861	T	G	T	CCG->CAG	Pro->Gln	Non_Syn	325	CotAD_17717
502	At_chr10_70374995	A	G	A	CCG->CTG	Pro->Leu	Non_Syn	38	CotAD_17699
503	At_chr10_70375144	T	C	C	CTG->CTA	Leu->Leu	Syn	37	CotAD_17699
504	At_chr10_70618100	G	T	T	AAA->CAA	Lys->Gln	Non_Syn	914	CotAD_17691
505	At_chr10_71251707	A	G	Undetected	GAG->GAA	Glu->Glu	Syn	106	CotAD_17666
506	At_chr10_71252361	A	G	G	ATC->GTC	Ile->Val	Non_Syn	326	CotAD_17666
507	At_chr10_71615001	G	A	G	ACG->ATG	Thr->Met	Non_Syn	57	CotAD_17652
508	At_chr10_73887981	T	G	Undetected	CCA->CCC	Pro->Pro	Syn	79	CotAD_71942
509	At_chr10_74147394	C	T	T	GTC->GCC	Val->Ala	Non_Syn	6427	CotAD_31439
510	At_chr10_74152478	T	C	C	ATG->GTG	Met->Val	Non_Syn	523	CotAD_31440
511	At_chr10_74179622	G	T	G	ACC->AAC	Thr->Asn	Non_Syn	400	CotAD_31441
512	At_chr10_74341486	G	T	T	CTT->CTG	Leu->Leu	Syn	130	CotAD_31448
513	At_chr10_74368939	T	C	C	ATG->ACG	Met->Thr	Non_Syn	68	CotAD_31449
514	At_chr10_74369107	T	G	G	AGT->ATT	Ser->Ile	Non_Syn	46	CotAD_31449
515	At_chr10_74369213	T	C	T	TGT->TGC	Cys->Cys	Syn	72	CotAD_31449
516	At_chr10_74391483	C	G	C	GTC->GTG	Val->Val	Syn	128	CotAD_31450
517	At_chr10_74391549	C	G	C	CTC->CTG	Leu->Leu	Syn	149	CotAD_31450
518	At_chr10_74392559	T	C	C	GAT->GAC	Asp->Asp	Syn	69	CotAD_31450
519	At_chr10_74494048	T	C	C	GGC->GAC	Gly->Asp	Non_Syn	396	CotAD_31454
520	At_chr10_74625754	T	C	T	GGT->GGC	Gly->Gly	Syn	5138	CotAD_31464
521	At_chr10_74820119	A	C	A	AGG->ATG	Arg->Met	Non_Syn	47	CotAD_31477
522	At_chr10_75396962	G	A	G	GGG->GGA	Gly->Gly	Syn	109	CotAD_31492
523	At_chr10_75397316	A	G	G	AGT->AAT	Ser->Asn	Non_Syn	184	CotAD_31492
524	At_chr10_75491063	G	A	G	CAC->CGC	His->Arg	Non_Syn	104	CotAD_31500
525	At_chr10_75496323	G	A	Undetected	AGT->AGC	Ser->Ser	Syn	73	CotAD_31501
526	At_chr10_75497524	A	T	T	CAA->CTA	Gln->Leu	Non_Syn	155	CotAD_31501
527	At_chr10_75543284	C	T	T	GGT->GGC	Gly->Gly	Syn	191	CotAD_31503
528	At_chr10_75648828	G	A	G	GGT->AGT	Gly->Ser	Non_Syn	128	CotAD_31506
529	At_chr10_75650203	C	G	G	GCA->CCA	Ala->Pro	Non_Syn	115	CotAD_31506
530	At_chr10_75650214	T	C	C	TCC->TCT	Ser->Ser	Syn	147	CotAD_31506
531	At_chr10_75893977	A	G	G	GAT->AAT	Asp->Asn	Non_Syn	97	CotAD_68238
532	At_chr10_75894570	A	T	T	TTT->ATT	Phe->Ile	Non_Syn	245	CotAD_68238
533	At_chr10_76222122	C	G	G	AAG->AAC	Lys->Asn	Non_Syn	1208	CotAD_42437
534	At_chr10_76222311	C	T	C	CCC->CCT	Pro->Pro	Syn	5719	CotAD_42437
535	At_chr10_76302627	T	G	G	ATG->AGG	Met->Arg	Non_Syn	52	CotAD_42439
536	At_chr10_76314869	C	T	C	TCC->TCT	Ser->Ser	Syn	204	CotAD_42440
537	At_chr10_76316491	C	T	C	GCT->GTT	Ala->Val	Non_Syn	134	CotAD_42440
538	At_chr10_76316518	C	T	T	GCT->GTT	Ala->Val	Non_Syn	178	CotAD_42440
539	At_chr10_76331097	G	T	G	TGG->TTG	Trp->Leu	Non_Syn	686	CotAD_42441
540	At_chr10_76331555	G	A	G	GAA->AAA	Glu->Lys	Non_Syn	650	CotAD_42441
541	At_chr10_76332027	A	G	A	CAG->CGG	Gln->Arg	Non_Syn	1080	CotAD_42441
542	At_chr10_76415888	A	C	A	CAT->CCT	His->Pro	Non_Syn	72	CotAD_42443
543	At_chr10_76415928	G	C	C	AGC->AGG	Ser->Arg	Non_Syn	107	CotAD_42443
544	At_chr10_76571411	G	T	T	CTC->CTA	Leu->Leu	Syn	407	CotAD_42448
545	At_chr10_76574865	T	C	T	GCA->GCG	Ala->Ala	Syn	76	CotAD_42448
546	At_chr10_76591739	T	C	T	GCA->GCG	Ala->Ala	Syn	1678	CotAD_42449
547	At_chr10_76622215	C	G	G	CCA->CGA	Pro->Arg	Non_Syn	1046	CotAD_42453
548	At_chr10_76704614	C	T	T	AGA->AAA	Arg->Lys	Non_Syn	744	CotAD_42457
549	At_chr10_76724759	C	T	C	GTT->ATT	Val->Ile	Non_Syn	2230	CotAD_42461
550	At_chr10_76725136	A	C	A	GGT->GGG	Gly->Gly	Syn	3195	CotAD_42461
551	At_chr10_76775189	T	G	G	CTG->CTT	Leu->Leu	Syn	433	CotAD_42462
552	At_chr10_76776726	T	C	T	TTT->TCT	Phe->Ser	Non_Syn	1173	CotAD_42462
553	At_chr10_76777149	A	G	A	CAA->CGA	Gln->Arg	Non_Syn	2954	CotAD_42462
554	At_chr10_76777202	C	A	C	CCC->ACC	Pro->Thr	Non_Syn	3092	CotAD_42462
555	At_chr10_76777530	C	T	T	ATG->ACG	Met->Thr	Non_Syn	2839	CotAD_42462
556	At_chr10_76795103	G	A	G	CTT->TTT	Leu->Phe	Non_Syn	268	CotAD_42464
557	At_chr10_76796381	G	A	G	ACG->ATG	Thr->Met	Non_Syn	471	CotAD_42464
558	At_chr10_76870444	G	A	Undetected	ATC->ATT	Ile->Ile	Syn	4026	CotAD_42468
559	At_chr10_76893778	T	C	C	ATC->ATT	Ile->Ile	Syn	6069	CotAD_42469
560	At_chr10_76895390	T	C	C	GAC->GAT	Asp->Asp	Syn	888	CotAD_42469
561	At_chr10_76895403	T	C	C	CTG->TTG	Leu->Leu	Syn	956	CotAD_42469
562	At_chr10_76902391	T	C	Undetected	TTA->TTG	Leu->Leu	Syn	210	CotAD_42470
563	At_chr10_76904533	A	G	A	GGT->GGC	Gly->Gly	Syn	160	CotAD_42470
564	At_chr10_76956414	C	T	Undetected	ACC->ACT	Thr->Thr	Syn	119	CotAD_42474
565	At_chr10_76956985	T	G	Undetected	TCT->TCG	Ser->Ser	Syn	100	CotAD_42474
566	At_chr10_76989068	G	T	G	GTG->TTG	Val->Leu	Non_Syn	579	CotAD_42476
567	At_chr10_76989950	C	A	C	CAT->AAT	His->Asn	Non_Syn	523	CotAD_42476
568	At_chr10_77087390	C	T	C	GAG->GGG	Glu->Gly	Non_Syn	134	CotAD_42480
569	At_chr10_77087442	C	T	C	AGC->GGC	Ser->Gly	Non_Syn	150	CotAD_42480
570	At_chr10_77088328	C	T	C	ATA->ATG	Ile->Met	Non_Syn	123	CotAD_42480
571	At_chr10_77088813	C	T	C	ATT->GTT	Ile->Val	Non_Syn	214	CotAD_42480
572	At_chr10_77089586	T	G	T	CAA->CCA	Gln->Pro	Non_Syn	146	CotAD_42480
573	At_chr10_77187378	A	G	A	GAA->GAG	Glu->Glu	Syn	118	CotAD_42481
574	At_chr10_77187395	T	C	C	TTA->TCA	Leu->Ser	Non_Syn	156	CotAD_42481
575	At_chr10_77923737	G	T	G	GCC->TCC	Ala->Ser	Non_Syn	204	CotAD_73847
576	At_chr10_77926107	A	G	A	AGT->GGT	Ser->Gly	Non_Syn	342	CotAD_73847
577	At_chr10_78454744	G	A	A	TGT->TGC	Cys->Cys	Syn	111	CotAD_61924
578	At_chr10_78507238	C	T	C	GCT->GTT	Ala->Val	Non_Syn	141	CotAD_61926
579	At_chr10_78508000	T	C	T	TAC->CAC	Tyr->His	Non_Syn	87	CotAD_61926
580	At_chr10_78509330	A	T	T	GTC->GAC	Val->Asp	Non_Syn	52	CotAD_61926
581	At_chr10_78512228	C	T	C	TCA->TTA	Ser->Leu	Non_Syn	124	CotAD_61927
582	At_chr10_78534531	C	T	C	CGT->TGT	Arg->Cys	Non_Syn	321	CotAD_61928
583	At_chr10_78536415	A	G	A	ACA->ACG	Thr->Thr	Syn	345	CotAD_61928
584	At_chr10_78565932	A	G	T	ATA->ATG	Ile->Met	Non_Syn	45	CotAD_61931
585	At_chr10_78568505	C	T	C	TCA->TTA	Ser->Leu	Non_Syn	56	CotAD_61931
586	At_chr10_78568683	G	A	A	TCG->TCA	Ser->Ser	Syn	59	CotAD_61931
587	At_chr10_78569193	C	A	A	GAA->GAC	Glu->Asp	Non_Syn	237	CotAD_61931
588	At_chr10_78903648	C	G	C	TCC->TCG	Ser->Ser	Syn	106	CotAD_70750
589	At_chr10_78904029	A	C	A	TTA->TTC	Leu->Phe	Non_Syn	123	CotAD_70750
590	At_chr10_78904339	G	A	A	ATC->GTC	Ile->Val	Non_Syn	66	CotAD_70750
591	At_chr10_78905908	G	A	A	GTC->ATC	Val->Ile	Non_Syn	98	CotAD_70750
592	At_chr10_78907792	G	A	G	ATG->ATA	Met->Ile	Non_Syn	127	CotAD_70750
593	At_chr10_78909730	G	A	G	GGA->AGA	Gly->Arg	Non_Syn	163	CotAD_70750
594	At_chr10_78910051	C	G	C	CCA->CGA	Pro->Arg	Non_Syn	199	CotAD_70751
595	At_chr10_78910377	G	A	G	TTG->TTA	Leu->Leu	Syn	165	CotAD_70751
596	At_chr10_78911790	C	T	T	TTG->TTA	Leu->Leu	Syn	131	CotAD_70752
597	At_chr10_78913992	A	C	C	CCT->CCG	Pro->Pro	Syn	129	CotAD_70752
598	At_chr10_79320834	T	C	C	GCT->GTT	Ala->Val	Non_Syn	933	CotAD_72239
599	At_chr10_79371399	C	T	C	TTA->CTA	Leu->Leu	Syn	254	CotAD_76444
600	At_chr10_79537746	A	T	A	CAA->CTA	Gln->Leu	Non_Syn	1078	CotAD_60780
601	At_chr10_79538118	G	A	Undetected	CAA->CGA	Gln->Arg	Non_Syn	1499	CotAD_60780
602	At_chr10_79774687	A	C	A	GAT->GCT	Asp->Ala	Non_Syn	57	CotAD_60779
603	At_chr10_79774694	A	G	G	GGG->GGA	Gly->Gly	Syn	100	CotAD_60779
604	At_chr10_79774779	T	G	T	TCT->GCT	Ser->Ala	Non_Syn	81	CotAD_60779
605	At_chr10_79775396	A	G	A	AGA->AGG	Arg->Arg	Syn	40	CotAD_60779
606	At_chr10_79775937	G	A	G	AGG->AGA	Arg->Arg	Syn	68	CotAD_60779
607	At_chr10_79832943	T	C	C	ACA->ATA	Thr->Ile	Non_Syn	462	CotAD_60775
608	At_chr10_79833041	C	T	C	CGA->TGA	Arg->STOP	Pre_Ter	732	CotAD_60775
609	At_chr10_79833047	C	A	C	CCT->ACT	Pro->Thr	Non_Syn	714	CotAD_60775
610	At_chr10_79869377	C	T	C	AGA->AAA	Arg->Lys	Non_Syn	42	CotAD_60773
611	At_chr10_79869471	C	T	T	GAG->AAG	Glu->Lys	Non_Syn	97	CotAD_60773
612	At_chr10_80048202	C	T	C	CCG->CTG	Pro->Leu	Non_Syn	577	CotAD_60770
613	At_chr10_80116288	T	C	T	CTT->CTC	Leu->Leu	Syn	35	CotAD_60769
614	At_chr10_80116296	T	A	T	ATG->AAG	Met->Lys	Non_Syn	35	CotAD_60769
615	At_chr10_8053756	A	G	A	ATG->ACG	Met->Thr	Non_Syn	136	CotAD_67149
616	At_chr10_8053766	G	T	G	CGT->AGT	Arg->Ser	Non_Syn	145	CotAD_67149
617	At_chr10_8053833	G	A	G	AAC->AAT	Asn->Asn	Syn	100	CotAD_67149
618	At_chr10_8053873	T	A	T	AAG->ATG	Lys->Met	Non_Syn	71	CotAD_67149
619	At_chr10_8053926	C	T	C	GAG->GAA	Glu->Glu	Syn	57	CotAD_67149
620	At_chr10_81019080	G	A	G	GGA->AGA	Gly->Arg	Non_Syn	581	CotAD_65060
621	At_chr10_81956298	C	G	C	TCA->TGA	Ser->STOP	Pre_Ter	63	CotAD_75767
622	At_chr10_82209825	A	G	A	ATG->ACG	Met->Thr	Non_Syn	776	CotAD_70803
623	At_chr10_82210097	T	C	Undetected	GAG->GGG	Glu->Gly	Non_Syn	398	CotAD_70803
624	At_chr10_82210945	A	G	A	TAT->TAC	Tyr->Tyr	Syn	1168	CotAD_70803
625	At_chr10_82219334	T	C	T	AAG->GAG	Lys->Glu	Non_Syn	52	CotAD_70801
626	At_chr10_82219515	T	C	C	AAG->AAA	Lys->Lys	Syn	140	CotAD_70801
627	At_chr10_82219527	G	C	G	CTC->CTG	Leu->Leu	Syn	118	CotAD_70801
628	At_chr10_82335407	T	C	Undetected	AAC->GAC	Asn->Asp	Non_Syn	65	CotAD_70799
629	At_chr10_82535210	C	T	C	CCC->TCC	Pro->Ser	Non_Syn	327	CotAD_64019
630	At_chr10_82545650	C	G	C	AAG->AAC	Lys->Asn	Non_Syn	64	CotAD_64021
631	At_chr10_82550667	C	T	Undetected	ANC->GNC	->	Syn	83	CotAD_64021
632	At_chr10_82551166	A	G	G	CTT->CTC	Leu->Leu	Syn	97	CotAD_64021
633	At_chr10_82555357	C	T	C	CAG->CAA	Gln->Gln	Syn	95	CotAD_64021
634	At_chr10_82564762	A	C	Undetected	TCA->GCA	Ser->Ala	Non_Syn	177	CotAD_64022
635	At_chr10_82567334	C	A	A	GTT->GTG	Val->Val	Syn	281	CotAD_64022
636	At_chr10_82567570	C	T	C	GAA->AAA	Glu->Lys	Non_Syn	437	CotAD_64022
637	At_chr10_82567751	T	G	G	CTC->CTA	Leu->Leu	Syn	260	CotAD_64022
638	At_chr10_82569174	A	G	G	GTC->GTT	Val->Val	Syn	149	CotAD_64022
639	At_chr10_82693311	A	G	A	CAG->CGG	Gln->Arg	Non_Syn	1700	CotAD_64026
640	At_chr10_82918793	G	A	A	GAA->GAG	Glu->Glu	Syn	229	CotAD_65342
641	At_chr10_82928103	C	T	T	CCA->CCG	Pro->Pro	Syn	511	CotAD_65345
642	At_chr10_833556	C	A	Undetected	GCG->TCG	Ala->Ser	Non_Syn	46	CotAD_71139
643	At_chr10_833669	T	C	T	GAA->GGA	Glu->Gly	Non_Syn	73	CotAD_71139
644	At_chr10_833791	T	C	T	CTA->CTG	Leu->Leu	Syn	50	CotAD_71139
645	At_chr10_833877	T	A	A	ATT->TTT	Ile->Phe	Non_Syn	63	CotAD_71139
646	At_chr10_83392396	G	A	G	CCC->CCT	Pro->Pro	Syn	55	CotAD_58726
647	At_chr10_83799266	C	T	C	CAG->CGG	Gln->Arg	Non_Syn	58	CotAD_58719
648	At_chr10_83946532	T	C	C	CAC->CGC	His->Arg	Non_Syn	122	CotAD_58714
649	At_chr10_84390917	C	A	A	GAT->GCT	Asp->Ala	Non_Syn	139	CotAD_69322
650	At_chr10_84396808	C	A	C	ACG->ACT	Thr->Thr	Syn	94	CotAD_69323
651	At_chr10_84396817	A	G	A	TTT->TTC	Phe->Phe	Syn	81	CotAD_69323
652	At_chr10_84804223	T	C	T	AAT->AAC	Asn->Asn	Syn	38	CotAD_69327
653	At_chr10_86438019	G	A	G	CAC->CAT	His->His	Syn	252	CotAD_64682
654	At_chr10_89164159	A	G	G	TTT->TCT	Phe->Ser	Non_Syn	394	CotAD_74935
655	At_chr10_89164623	A	G	A	GTT->GTC	Val->Val	Syn	332	CotAD_74935
656	At_chr10_89164916	G	A	A	CCG->TCG	Pro->Ser	Non_Syn	441	CotAD_74935
657	At_chr10_89169603	G	T	G	ACT->AAT	Thr->Asn	Non_Syn	123	CotAD_74935
658	At_chr10_89169732	T	C	T	GAT->GGT	Asp->Gly	Non_Syn	201	CotAD_74935
659	At_chr10_89176385	A	G	A	TTA->TCA	Leu->Ser	Non_Syn	157	CotAD_74935
660	At_chr10_89176483	G	C	C	GCC->GCG	Ala->Ala	Syn	37	CotAD_74935
661	At_chr10_89179104	A	G	G	AGT->AGC	Ser->Ser	Syn	101	CotAD_74935
662	At_chr10_89374862	T	C	T	AAA->AGA	Lys->Arg	Non_Syn	138	CotAD_76346
663	At_chr10_89375939	A	T	T	ATT->AAT	Ile->Asn	Non_Syn	121	CotAD_76346
664	At_chr10_90273817	C	T	C	AGA->AAA	Arg->Lys	Non_Syn	322	CotAD_76825
665	At_chr10_90449170	A	G	G	GAA->GGA	Glu->Gly	Non_Syn	89	CotAD_70841
666	At_chr10_90449312	C	T	C	TGC->TGT	Cys->Cys	Syn	267	CotAD_70841
667	At_chr10_90449388	T	A	T	TGG->AGG	Trp->Arg	Non_Syn	226	CotAD_70841
668	At_chr10_93461700	T	A	T	AAA->AAT	Lys->Asn	Non_Syn	39	CotAD_59092
669	At_chr10_93461832	G	A	A	TAT->TGT	Tyr->Cys	Non_Syn	71	CotAD_59092
670	At_chr10_93541091	T	C	Undetected	GAT->GAC	Asp->Asp	Syn	90	CotAD_59100
671	At_chr10_93541138	A	G	Undetected	AAG->AGG	Lys->Arg	Non_Syn	81	CotAD_59100
672	At_chr10_93541236	C	G	G	CGG->GGG	Arg->Gly	Non_Syn	72	CotAD_59100
673	At_chr10_93543089	A	T	A	ACA->ACT	Thr->Thr	Syn	34	CotAD_59100
674	At_chr10_93550851	G	A	G	ATG->ATA	Met->Ile	Non_Syn	158	CotAD_59101
675	At_chr10_93582872	A	T	T	GAA->GTA	Glu->Val	Non_Syn	210	CotAD_59102
676	At_chr10_93596239	G	A	G	TCC->TTC	Ser->Phe	Non_Syn	163	CotAD_59105
677	At_chr10_93832743	G	T	T	GGC->GGA	Gly->Gly	Syn	49	CotAD_66946
678	At_chr10_94090336	A	T	A	CGT->CGA	Arg->Arg	Syn	216	CotAD_66948
679	At_chr10_94090360	C	T	C	GAG->GAA	Glu->Glu	Syn	151	CotAD_66948
680	At_chr10_94091244	G	A	G	GTC->GTT	Val->Val	Syn	38	CotAD_66948
681	At_chr10_94092563	A	G	A	CCT->CCC	Pro->Pro	Syn	204	CotAD_66948
682	At_chr10_94094402	A	C	Undetected	CCT->CCG	Pro->Pro	Syn	266	CotAD_66948
683	At_chr10_94242691	T	C	C	AAT->GAT	Asn->Asp	Non_Syn	119	CotAD_66951
684	At_chr10_94246115	T	A	A	ATG->TTG	Met->Leu	Non_Syn	55	CotAD_66951
685	At_chr10_94386180	T	C	C	GTA->GCA	Val->Ala	Non_Syn	89	CotAD_66952
686	At_chr10_94386207	G	T	G	CGA->CTA	Arg->Leu	Non_Syn	59	CotAD_66952
687	At_chr10_94884269	A	C	C	TTG->TTT	Leu->Phe	Non_Syn	109	CotAD_71912
688	At_chr10_94884282	A	G	G	TCT->TTT	Ser->Phe	Non_Syn	117	CotAD_71912
689	At_chr11_100586322	T	A	T	AGT->TGT	Ser->Cys	Non_Syn	385	CotAD_61202
690	At_chr11_1009886	G	T	T	TCC->GCC	Ser->Ala	Non_Syn	45	CotAD_21339
691	At_chr11_1010055	G	A	A	AAA->AGA	Lys->Arg	Non_Syn	60	CotAD_21339
692	At_chr11_101063255	A	G	A	ATT->ATC	Ile->Ile	Syn	823	CotAD_72203
693	At_chr11_101684643	A	G	G	GTC->ATC	Val->Ile	Non_Syn	971	CotAD_64649
694	At_chr11_101958015	G	T	T	GAT->GCT	Asp->Ala	Non_Syn	38	CotAD_74555
695	At_chr11_101958317	C	T	C	GAA->AAA	Glu->Lys	Non_Syn	131	CotAD_74555
696	At_chr11_101958331	T	C	C	CAT->CGT	His->Arg	Non_Syn	174	CotAD_74555
697	At_chr11_11179021	T	C	T	TAT->TGT	Tyr->Cys	Non_Syn	598	CotAD_66058
698	At_chr11_11179445	T	C	C	ACG->ACA	Thr->Thr	Syn	446	CotAD_66058
699	At_chr11_11182067	T	A	T	ATT->TTT	Ile->Phe	Non_Syn	721	CotAD_66058
700	At_chr11_12010152	G	A	G	CGG->TGG	Arg->Trp	Non_Syn	636	CotAD_51572
701	At_chr11_12218651	T	C	C	GGC->AGC	Gly->Ser	Non_Syn	88	CotAD_51569
702	At_chr11_12255765	T	C	C	GCT->ACT	Ala->Thr	Non_Syn	1332	CotAD_51568
703	At_chr11_1244929	C	T	T	AGA->GGA	Arg->Gly	Non_Syn	147	CotAD_21351
704	At_chr11_12449484	T	C	C	TGT->TAT	Cys->Tyr	Non_Syn	58	CotAD_51565
705	At_chr11_12449548	G	A	G	CTG->TTG	Leu->Leu	Syn	56	CotAD_51565
706	At_chr11_12449635	A	G	G	CGG->TGG	Arg->Trp	Non_Syn	40	CotAD_51565
707	At_chr11_1245232	C	T	C	GGA->AGA	Gly->Arg	Non_Syn	233	CotAD_21351
708	At_chr11_1245450	C	T	C	CGA->CAA	Arg->Gln	Non_Syn	47	CotAD_21351
709	At_chr11_12461366	C	A	C	CCG->CCT	Pro->Pro	Syn	322	CotAD_51563
710	At_chr11_1247710	T	G	T	GCT->GAT	Ala->Asp	Non_Syn	160	CotAD_21352
711	At_chr11_1248334	G	A	A	GTT->GTC	Val->Val	Syn	237	CotAD_21352
712	At_chr11_1248821	C	A	A	CCT->CCG	Pro->Pro	Syn	71	CotAD_21352
713	At_chr11_12598124	T	G	T	ACC->CCC	Thr->Pro	Non_Syn	452	CotAD_51556
714	At_chr11_12598268	T	G	T	AGG->CGG	Arg->Arg	Syn	45	CotAD_51556
715	At_chr11_1268958	G	C	G	GCG->GCC	Ala->Ala	Syn	276	CotAD_21354
716	At_chr11_12738350	T	C	T	CAC->CGC	His->Arg	Non_Syn	60	CotAD_51555
717	At_chr11_12834865	A	C	A	TCT->GCT	Ser->Ala	Non_Syn	62	CotAD_51554
718	At_chr11_12835266	T	C	C	TCG->TCA	Ser->Ser	Syn	54	CotAD_51554
719	At_chr11_12835967	A	G	G	GCC->GTC	Ala->Val	Non_Syn	122	CotAD_51554
720	At_chr11_12859622	A	G	A	GTG->GCG	Val->Ala	Non_Syn	8944	CotAD_51550
721	At_chr11_1288422	A	T	A	GCT->GCA	Ala->Ala	Syn	568	CotAD_21358
722	At_chr11_12895646	T	A	A	TTG->ATG	Leu->Met	Non_Syn	232	CotAD_51549
723	At_chr11_1306050	C	T	C	GGT->GGC	Gly->Gly	Syn	320	CotAD_21359
724	At_chr11_1306245	A	G	A	TCA->TCG	Ser->Ser	Syn	572	CotAD_21359
725	At_chr11_13137217	A	C	C	GAG->GAT	Glu->Asp	Non_Syn	227	CotAD_56239
726	At_chr11_13448821	G	C	C	GGA->GCA	Gly->Ala	Non_Syn	95	CotAD_56245
727	At_chr11_13468424	C	A	A	GCA->TCA	Ala->Ser	Non_Syn	541	CotAD_56248
728	At_chr11_13497357	G	C	G	GCT->GGT	Ala->Gly	Non_Syn	101	CotAD_56250
729	At_chr11_1350617	C	A	Undetected	CTG->CTT	Leu->Leu	Syn	501	CotAD_21360
730	At_chr11_1351438	C	T	Undetected	GAG->GAA	Glu->Glu	Syn	250	CotAD_21360
731	At_chr11_13524659	C	T	C	TCC->TCT	Ser->Ser	Syn	69	CotAD_56251
732	At_chr11_1353970	G	A	G	GCC->GCT	Ala->Ala	Syn	237	CotAD_21360
733	At_chr11_1354345	G	A	Undetected	GTC->GTT	Val->Val	Syn	334	CotAD_21360
734	At_chr11_1362154	C	T	C	GCG->GCA	Ala->Ala	Syn	888	CotAD_21361
735	At_chr11_1362274	G	C	Undetected	ACT->AGT	Thr->Ser	Non_Syn	778	CotAD_21361
736	At_chr11_1362401	C	T	C	GCT->ACT	Ala->Thr	Non_Syn	642	CotAD_21361
737	At_chr11_1363422	G	A	G	CCC->CCT	Pro->Pro	Syn	335	CotAD_21361
738	At_chr11_1365249	C	T	Undetected	GTT->ATT	Val->Ile	Non_Syn	528	CotAD_21361
739	At_chr11_13958667	G	A	A	TGC->TGT	Cys->Cys	Syn	66	CotAD_56256
740	At_chr11_13959010	A	G	A	GCT->GTT	Ala->Val	Non_Syn	82	CotAD_56256
741	At_chr11_13961995	T	C	C	AGG->GGG	Arg->Gly	Non_Syn	183	CotAD_56256
742	At_chr11_13962617	G	A	A	TAC->TAT	Tyr->Tyr	Syn	105	CotAD_56256
743	At_chr11_1405841	G	T	G	GCA->TCA	Ala->Ser	Non_Syn	116	CotAD_21363
744	At_chr11_14097027	C	T	T	CAC->CAT	His->His	Syn	102	CotAD_56259
745	At_chr11_14098144	T	C	T	TTT->TTC	Phe->Phe	Syn	51	CotAD_56259
746	At_chr11_14104014	T	C	C	GGA->GGG	Gly->Gly	Syn	55	CotAD_56260
747	At_chr11_14105357	C	A	C	GCA->TCA	Ala->Ser	Non_Syn	41	CotAD_56260
748	At_chr11_1443144	T	C	Undetected	GGG->GGA	Gly->Gly	Syn	538	CotAD_21369
749	At_chr11_1443371	G	A	A	GGT->GGC	Gly->Gly	Syn	327	CotAD_21369
750	At_chr11_1461757	T	C	C	GTT->ATT	Val->Ile	Non_Syn	145	CotAD_21372
751	At_chr11_1461905	G	A	G	CTC->CTT	Leu->Leu	Syn	248	CotAD_21372
752	At_chr11_1461911	G	C	G	GAC->GAG	Asp->Glu	Non_Syn	245	CotAD_21372
753	At_chr11_1466922	C	A	C	GAG->GAT	Glu->Asp	Non_Syn	43	CotAD_21372
754	At_chr11_14770859	G	A	G	GGT->AGT	Gly->Ser	Non_Syn	147	CotAD_48737
755	At_chr11_14774410	A	G	A	CCA->CCG	Pro->Pro	Syn	468	CotAD_48737
756	At_chr11_1493293	A	G	Undetected	AAA->AAG	Lys->Lys	Syn	350	CotAD_21375
757	At_chr11_14934804	G	A	A	GAG->AAG	Glu->Lys	Non_Syn	65	CotAD_48744
758	At_chr11_14936330	C	T	C	AGC->AGT	Ser->Ser	Syn	276	CotAD_48744
759	At_chr11_14936339	A	G	A	GCA->GCG	Ala->Ala	Syn	283	CotAD_48744
760	At_chr11_14936642	A	G	A	CGA->CGG	Arg->Arg	Syn	261	CotAD_48744
761	At_chr11_15127387	T	G	G	GTG->GTT	Val->Val	Syn	318	CotAD_48750
762	At_chr11_15204658	A	G	G	GCG->ACG	Ala->Thr	Non_Syn	5497	CotAD_48753
763	At_chr11_1602779	G	T	T	AAT->ACT	Asn->Thr	Non_Syn	102	CotAD_21377
764	At_chr11_1602784	T	C	C	CAG->CAA	Gln->Gln	Syn	100	CotAD_21377
765	At_chr11_1603628	G	A	G	ACC->ACT	Thr->Thr	Syn	53	CotAD_21377
766	At_chr11_17345071	T	C	T	CCT->CCC	Pro->Pro	Syn	494	CotAD_65866
767	At_chr11_17402667	T	C	T	CTC->CTT	Leu->Leu	Syn	90	CotAD_65869
768	At_chr11_17402742	A	C	A	GAA->GAC	Glu->Asp	Non_Syn	231	CotAD_65869
769	At_chr11_17608834	C	T	T	CTT->CCT	Leu->Pro	Non_Syn	440	CotAD_65872
770	At_chr11_17896553	A	C	C	CCT->CCG	Pro->Pro	Syn	126	CotAD_71925
771	At_chr11_18279840	C	T	T	ATG->GTG	Met->Val	Non_Syn	346	CotAD_54465
772	At_chr11_18396633	C	T	C	AAG->AAA	Lys->Lys	Syn	64	CotAD_54470
773	At_chr11_18404712	C	T	T	ATG->ACG	Met->Thr	Non_Syn	3772	CotAD_54471
774	At_chr11_18422084	C	T	Undetected	AGC->AGT	Ser->Ser	Syn	163	CotAD_54473
775	At_chr11_18452342	T	C	T	AAA->AGA	Lys->Arg	Non_Syn	136	CotAD_54476
776	At_chr11_18466367	G	C	G	GGA->CGA	Gly->Arg	Non_Syn	69	CotAD_54479
777	At_chr11_18466444	G	A	G	GCG->GCA	Ala->Ala	Syn	63	CotAD_54479
778	At_chr11_18466476	T	A	T	GTA->GAA	Val->Glu	Non_Syn	58	CotAD_54479
779	At_chr11_1849342	T	C	C	GAG->AAG	Glu->Lys	Non_Syn	363	CotAD_21389
780	At_chr11_1849837	A	T	T	CCA->CCT	Pro->Pro	Syn	222	CotAD_21389
781	At_chr11_18903753	C	T	C	GGC->AGC	Gly->Ser	Non_Syn	319	CotAD_63457
782	At_chr11_19126432	T	C	T	ACT->ACC	Thr->Thr	Syn	51	CotAD_63460
783	At_chr11_19130645	T	C	T	TGT->TGC	Cys->Cys	Syn	767	CotAD_63461
784	At_chr11_1930699	A	G	A	TCT->TCC	Ser->Ser	Syn	1412	CotAD_21392
785	At_chr11_19312080	C	T	Undetected	GGA->GGG	Gly->Gly	Syn	361	CotAD_75313
786	At_chr11_1934932	T	C	C	GTT->ATT	Val->Ile	Non_Syn	213	CotAD_21392
787	At_chr11_19372578	A	G	Undetected	CAG->CAA	Gln->Gln	Syn	1697	CotAD_75312
788	At_chr11_20810867	T	G	G	TCT->GCT	Ser->Ala	Non_Syn	123	CotAD_53238
789	At_chr11_20968239	T	C	C	CAG->CAA	Gln->Gln	Syn	990	CotAD_53232
790	At_chr11_21013397	A	G	A	CAG->CGG	Gln->Arg	Non_Syn	3431	CotAD_53230
791	At_chr11_21013476	C	T	Undetected	GAT->GAC	Asp->Asp	Syn	3327	CotAD_53230
792	At_chr11_21013632	A	G	G	GGG->GGA	Gly->Gly	Syn	2843	CotAD_53230
793	At_chr11_21013633	A	G	A	AAG->GAG	Lys->Glu	Non_Syn	2893	CotAD_53230
794	At_chr11_21155362	C	T	T	ACA->ACG	Thr->Thr	Syn	215	CotAD_53226
795	At_chr11_22748558	C	A	C	GCG->GCT	Ala->Ala	Syn	85	CotAD_73178
796	At_chr11_24040940	A	C	A	CTT->CGT	Leu->Arg	Non_Syn	111	CotAD_47204
797	At_chr11_24230217	A	G	G	TGC->TGT	Cys->Cys	Syn	47	CotAD_47211
798	At_chr11_24282594	C	T	C	GCC->ACC	Ala->Thr	Non_Syn	262	CotAD_47212
799	At_chr11_24282642	G	A	G	CTT->TTT	Leu->Phe	Non_Syn	187	CotAD_47212
800	At_chr11_24428632	A	C	A	GCA->TCA	Ala->Ser	Non_Syn	531	CotAD_47217
801	At_chr11_24450739	A	G	G	TTC->TTT	Phe->Phe	Syn	306	CotAD_47219
802	At_chr11_24451901	G	A	A	ATT->ATC	Ile->Ile	Syn	213	CotAD_47219
803	At_chr11_24452816	G	T	T	GGA->GGC	Gly->Gly	Syn	184	CotAD_47219
804	At_chr11_24454108	A	C	C	GTG->TTG	Val->Leu	Non_Syn	57	CotAD_47219
805	At_chr11_24454825	A	C	C	GAG->GAT	Glu->Asp	Non_Syn	142	CotAD_47219
806	At_chr11_24481638	T	C	Undetected	AGT->AAT	Ser->Asn	Non_Syn	138	CotAD_47220
807	At_chr11_244899	A	C	C	TTG->GTG	Leu->Val	Non_Syn	113	CotAD_21293
808	At_chr11_24890879	A	G	G	GCA->GCG	Ala->Ala	Syn	2206	CotAD_57665
809	At_chr11_24896036	A	G	A	CTA->CTG	Leu->Leu	Syn	233	CotAD_57666
810	At_chr11_24899013	G	T	G	ACA->AAA	Thr->Lys	Non_Syn	683	CotAD_57667
811	At_chr11_24900239	G	A	A	ACC->ACT	Thr->Thr	Syn	755	CotAD_57667
812	At_chr11_249697	G	T	T	AAT->CAT	Asn->His	Non_Syn	361	CotAD_21294
813	At_chr11_249962	C	A	C	ACG->ACT	Thr->Thr	Syn	352	CotAD_21294
814	At_chr11_250276	G	A	G	TTG->CTG	Leu->Leu	Syn	457	CotAD_21294
815	At_chr11_25048175	T	G	Undetected	GCA->GCC	Ala->Ala	Syn	663	CotAD_57670
816	At_chr11_25048184	C	T	Undetected	GCA->GCG	Ala->Ala	Syn	632	CotAD_57670
817	At_chr11_2511591	A	T	T	CTT->CTA	Leu->Leu	Syn	46	CotAD_58884
818	At_chr11_2511716	A	G	G	GGA->AGA	Gly->Arg	Non_Syn	73	CotAD_58884
819	At_chr11_25142354	T	A	A	GTT->GTA	Val->Val	Syn	1282	CotAD_57673
820	At_chr11_25142546	C	T	T	AAA->AAG	Lys->Lys	Syn	1311	CotAD_57673
821	At_chr11_25143478	A	G	Undetected	TTG->CTG	Leu->Leu	Syn	1377	CotAD_57673
822	At_chr11_25188112	A	G	G	TCG->TCA	Ser->Ser	Syn	155	CotAD_57676
823	At_chr11_2523812	T	G	T	GCA->GCC	Ala->Ala	Syn	238	CotAD_58885
824	At_chr11_25410733	G	A	G	GAC->GAT	Asp->Asp	Syn	319	CotAD_58618
825	At_chr11_25437239	T	G	T	GAT->GAG	Asp->Glu	Non_Syn	362	CotAD_58620
826	At_chr11_25454292	T	G	G	CTA->ATA	Leu->Ile	Non_Syn	341	CotAD_58621
827	At_chr11_25454308	C	G	G	CTC->CTG	Leu->Leu	Syn	375	CotAD_58621
828	At_chr11_25454314	C	G	G	GAC->GAG	Asp->Glu	Non_Syn	388	CotAD_58621
829	At_chr11_25454346	C	T	C	GCT->ACT	Ala->Thr	Non_Syn	226	CotAD_58621
830	At_chr11_25454351	C	T	T	AGT->AAT	Ser->Asn	Non_Syn	238	CotAD_58621
831	At_chr11_25572524	G	A	A	GTT->ATT	Val->Ile	Non_Syn	155	CotAD_58624
832	At_chr11_25573667	C	T	T	CCC->CCT	Pro->Pro	Syn	113	CotAD_58624
833	At_chr11_2582399	C	T	C	AGC->AGT	Ser->Ser	Syn	231	CotAD_58888
834	At_chr11_2582760	T	G	T	CTG->CGG	Leu->Arg	Non_Syn	171	CotAD_58888
835	At_chr11_25850320	A	G	G	CAG->CGG	Gln->Arg	Non_Syn	44	CotAD_58627
836	At_chr11_25854156	A	G	G	ATT->ATC	Ile->Ile	Syn	40	CotAD_58628
837	At_chr11_25861342	T	C	C	CGC->CAC	Arg->His	Non_Syn	1226	CotAD_58629
838	At_chr11_25861514	T	C	C	GGT->AGT	Gly->Ser	Non_Syn	1862	CotAD_58629
839	At_chr11_25972861	T	G	G	ATG->AGG	Met->Arg	Non_Syn	118	CotAD_58631
840	At_chr11_25973839	A	G	G	CAG->CGG	Gln->Arg	Non_Syn	72	CotAD_58631
841	At_chr11_26448001	A	G	A	CTA->CCA	Leu->Pro	Non_Syn	140	CotAD_64093
842	At_chr11_26448013	A	G	A	CTC->CCC	Leu->Pro	Non_Syn	135	CotAD_64093
843	At_chr11_26578821	C	T	C	GCT->GTT	Ala->Val	Non_Syn	294	CotAD_64087
844	At_chr11_26579426	C	T	T	CGG->TGG	Arg->Trp	Non_Syn	371	CotAD_64087
845	At_chr11_27341786	T	G	T	ATT->CTT	Ile->Leu	Non_Syn	117	CotAD_76710
846	At_chr11_27900571	T	C	C	TTC->TTT	Phe->Phe	Syn	223	CotAD_62451
847	At_chr11_27900613	G	A	A	GAA->GAG	Glu->Glu	Syn	113	CotAD_62451
848	At_chr11_27903843	G	A	A	AAA->AGA	Lys->Arg	Non_Syn	172	CotAD_62451
849	At_chr11_2867197	T	C	C	ATC->ATT	Ile->Ile	Syn	254	CotAD_43937
850	At_chr11_2867584	A	G	G	GGG->GGA	Gly->Gly	Syn	605	CotAD_43937
851	At_chr11_29320639	G	A	A	GGT->GGC	Gly->Gly	Syn	168	CotAD_71504
852	At_chr11_29336298	G	C	C	CGT->GGT	Arg->Gly	Non_Syn	202	CotAD_71502
853	At_chr11_29644843	A	C	Undetected	CCG->CAG	Pro->Gln	Non_Syn	63	CotAD_50821
854	At_chr11_29649447	A	G	Undetected	ATA->GTA	Ile->Val	Non_Syn	80	CotAD_50821
855	At_chr11_2966678	T	G	G	CCG->ACG	Pro->Thr	Non_Syn	185	CotAD_43948
856	At_chr11_29857369	G	T	G	CGA->AGA	Arg->Arg	Syn	143	CotAD_50833
857	At_chr11_29907915	T	C	C	CGC->CAC	Arg->His	Non_Syn	372	CotAD_50834
858	At_chr11_29908031	T	C	C	AGG->AGA	Arg->Arg	Syn	595	CotAD_50834
859	At_chr11_3001715	T	C	T	TCA->CCA	Ser->Pro	Non_Syn	1438	CotAD_43954
860	At_chr11_3001868	T	C	C	ACC->ACT	Thr->Thr	Syn	1229	CotAD_43954
861	At_chr11_31133212	G	A	A	TAA->TGA	STOP->STOP	Syn	74	CotAD_55354
862	At_chr11_31180043	T	C	Undetected	GAG->GGG	Glu->Gly	Non_Syn	113	CotAD_55349
863	At_chr11_31184213	G	A	G	TTG->TCG	Leu->Ser	Non_Syn	81	CotAD_55349
864	At_chr11_31482055	T	G	T	ATC->AGC	Ile->Ser	Non_Syn	112	CotAD_55340
865	At_chr11_31594062	A	G	G	AGC->AAC	Ser->Asn	Non_Syn	208	CotAD_55338
866	At_chr11_3170207	A	G	G	TGC->TAC	Cys->Tyr	Non_Syn	86	CotAD_43964
867	At_chr11_3190997	A	G	A	GGG->GAG	Gly->Glu	Non_Syn	151	CotAD_43967
868	At_chr11_32389062	A	G	G	CTC->TTC	Leu->Phe	Non_Syn	1252	CotAD_53589
869	At_chr11_3263267	G	A	A	TCT->TCC	Ser->Ser	Syn	289	CotAD_43974
870	At_chr11_3263282	T	A	A	GGT->GGA	Gly->Gly	Syn	400	CotAD_43974
871	At_chr11_32997520	T	C	T	TCT->TCC	Ser->Ser	Syn	422	CotAD_53597
872	At_chr11_32998358	T	A	A	CGA->CGT	Arg->Arg	Syn	347	CotAD_53597
873	At_chr11_32998373	C	T	T	CCT->CCC	Pro->Pro	Syn	567	CotAD_53597
874	At_chr11_32998502	T	A	T	ACT->ACA	Thr->Thr	Syn	516	CotAD_53597
875	At_chr11_33321732	G	A	A	CTT->CTC	Leu->Leu	Syn	765	CotAD_53611
876	At_chr11_33321806	G	A	A	TTG->CTG	Leu->Leu	Syn	608	CotAD_53611
877	At_chr11_33321815	G	T	T	ATG->CTG	Met->Leu	Non_Syn	462	CotAD_53611
878	At_chr11_33321820	T	C	C	AGC->AAC	Ser->Asn	Non_Syn	392	CotAD_53611
879	At_chr11_33444463	G	A	A	AAA->AAG	Lys->Lys	Syn	301	CotAD_70726
880	At_chr11_33534763	T	A	A	TTT->ATT	Phe->Ile	Non_Syn	84	CotAD_70729
881	At_chr11_33892193	C	T	T	TTT->TTC	Phe->Phe	Syn	212	CotAD_73664
882	At_chr11_34002091	G	C	G	TCG->TCC	Ser->Ser	Syn	84	CotAD_73667
883	At_chr11_34002497	T	C	T	TAT->TAC	Tyr->Tyr	Syn	45	CotAD_73667
884	At_chr11_34008361	G	T	G	GGT->TGT	Gly->Cys	Non_Syn	167	CotAD_73667
885	At_chr11_3408956	G	A	A	GAT->GGT	Asp->Gly	Non_Syn	73	CotAD_75314
886	At_chr11_3431521	G	A	Undetected	TCG->TTG	Ser->Leu	Non_Syn	531	CotAD_75315
887	At_chr11_3433938	G	A	G	CAC->CAT	His->His	Syn	188	CotAD_75315
888	At_chr11_3435148	A	C	A	TTG->GTG	Leu->Val	Non_Syn	293	CotAD_75315
889	At_chr11_34446401	A	G	A	ACA->ACG	Thr->Thr	Syn	175	CotAD_52016
890	At_chr11_34731928	C	T	T	TGC->TAC	Cys->Tyr	Non_Syn	1663	CotAD_52031
891	At_chr11_35228896	A	C	A	ACC->ACA	Thr->Thr	Syn	99	CotAD_65248
892	At_chr11_353957	T	G	G	AAC->AAA	Asn->Lys	Non_Syn	112	CotAD_21297
893	At_chr11_36360827	G	T	Undetected	CAA->CCA	Gln->Pro	Non_Syn	404	CotAD_65027
894	At_chr11_36728734	A	G	G	GCC->GCT	Ala->Ala	Syn	637	CotAD_75175
895	At_chr11_36736172	T	G	G	CCT->ACT	Pro->Thr	Non_Syn	114	CotAD_75175
896	At_chr11_37229425	T	G	T	GTT->GTG	Val->Val	Syn	62	CotAD_58672
897	At_chr11_37242196	A	T	A	ATG->TTG	Met->Leu	Non_Syn	88	CotAD_58673
898	At_chr11_37243078	A	G	G	GAG->AAG	Glu->Lys	Non_Syn	169	CotAD_58673
899	At_chr11_37243521	C	T	C	TCA->CCA	Ser->Pro	Non_Syn	152	CotAD_58673
900	At_chr11_37245916	G	C	C	TCT->TGT	Ser->Cys	Non_Syn	468	CotAD_58673
901	At_chr11_37330305	G	C	C	TCC->TCG	Ser->Ser	Syn	127	CotAD_58679
902	At_chr11_37330446	T	C	C	TTC->TTT	Phe->Phe	Syn	169	CotAD_58679
903	At_chr11_37340828	C	T	C	CTG->CCG	Leu->Pro	Non_Syn	248	CotAD_58679
904	At_chr11_37341134	C	G	G	AGA->ACA	Arg->Thr	Non_Syn	215	CotAD_58679
905	At_chr11_37418252	A	T	A	CTT->CTA	Leu->Leu	Syn	381	CotAD_58683
906	At_chr11_37418398	T	C	C	GAC->AAC	Asp->Asn	Non_Syn	590	CotAD_58683
907	At_chr11_38005690	G	A	A	GTA->GTG	Val->Val	Syn	457	CotAD_74360
908	At_chr11_39209939	G	T	G	CTT->ATT	Leu->Ile	Non_Syn	131	CotAD_55123
909	At_chr11_3959905	G	C	C	GTT->CTT	Val->Leu	Non_Syn	2958	CotAD_67668
910	At_chr11_39628552	A	G	G	GCG->GCA	Ala->Ala	Syn	186	CotAD_55129
911	At_chr11_39708760	G	T	G	TCT->GCT	Ser->Ala	Non_Syn	431	CotAD_55137
912	At_chr11_40009747	T	A	T	ATT->TTT	Ile->Phe	Non_Syn	185	CotAD_75290
913	At_chr11_428960	G	A	G	TCC->TCT	Ser->Ser	Syn	46	CotAD_21303
914	At_chr11_429047	T	A	T	GTA->GTT	Val->Val	Syn	73	CotAD_21303
915	At_chr11_4322438	T	C	T	TGT->TGC	Cys->Cys	Syn	573	CotAD_64233
916	At_chr11_4392607	A	G	G	CGC->TGC	Arg->Cys	Non_Syn	137	CotAD_64229
917	At_chr11_440900	A	G	G	CTC->CTT	Leu->Leu	Syn	1690	CotAD_21304
918	At_chr11_4485373	T	C	C	GTG->ATG	Val->Met	Non_Syn	4004	CotAD_71080
919	At_chr11_4485892	C	T	T	AGA->AGG	Arg->Arg	Syn	3424	CotAD_71080
920	At_chr11_4486075	G	A	G	GGC->GGT	Gly->Gly	Syn	2352	CotAD_71080
921	At_chr11_4486144	G	A	A	ACT->ACC	Thr->Thr	Syn	2688	CotAD_71080
922	At_chr11_454702	T	G	G	CGA->CTA	Arg->Leu	Non_Syn	244	CotAD_21305
923	At_chr11_45812117	C	A	A	GCA->TCA	Ala->Ser	Non_Syn	112	CotAD_34272
924	At_chr11_45812129	C	T	T	GCA->ACA	Ala->Thr	Non_Syn	86	CotAD_34272
925	At_chr11_46152293	T	A	T	GAT->GAA	Asp->Glu	Non_Syn	106	CotAD_34281
926	At_chr11_46164484	C	T	C	ACG->ATG	Thr->Met	Non_Syn	182	CotAD_34281
927	At_chr11_4761411	A	G	A	GTT->GCT	Val->Ala	Non_Syn	175	CotAD_68616
928	At_chr11_47846520	T	C	C	GCC->GCT	Ala->Ala	Syn	51	CotAD_34313
929	At_chr11_47846529	A	G	G	TCG->TCA	Ser->Ser	Syn	49	CotAD_34313
930	At_chr11_47846550	G	A	G	AAA->AAG	Lys->Lys	Syn	52	CotAD_34313
931	At_chr11_48045277	C	T	C	CCA->CTA	Pro->Leu	Non_Syn	146	CotAD_34326
932	At_chr11_50722195	C	T	T	CTA->CCA	Leu->Pro	Non_Syn	129	CotAD_76153
933	At_chr11_5157011	G	A	G	GAT->GGT	Asp->Gly	Non_Syn	158	CotAD_46493
934	At_chr11_5157337	G	A	G	ATG->GTG	Met->Val	Non_Syn	186	CotAD_46493
935	At_chr11_51891054	T	C	C	CAC->CAT	His->His	Syn	297	CotAD_58550
936	At_chr11_51892246	T	G	G	CTG->CTT	Leu->Leu	Syn	80	CotAD_58550
937	At_chr11_51893699	A	T	T	ATT->ATA	Ile->Ile	Syn	111	CotAD_58550
938	At_chr11_51893732	C	T	T	GGT->GGC	Gly->Gly	Syn	224	CotAD_58550
939	At_chr11_5342064	C	A	A	AGC->CGC	Ser->Arg	Non_Syn	140	CotAD_46482
940	At_chr11_5347317	C	A	A	TAG->TCG	STOP->Ser	Non_Syn	222	CotAD_46481
941	At_chr11_5398447	G	C	C	GAC->CAC	Asp->His	Non_Syn	44	CotAD_46478
942	At_chr11_54229144	C	T	T	GTG->GCG	Val->Ala	Non_Syn	973	CotAD_49684
943	At_chr11_54302547	A	G	G	GGA->GAA	Gly->Glu	Non_Syn	6458	CotAD_49687
944	At_chr11_54830936	A	G	G	GTT->GTC	Val->Val	Syn	60	CotAD_49705
945	At_chr11_54989140	A	G	G	ACT->ATT	Thr->Ile	Non_Syn	374	CotAD_43633
946	At_chr11_54989163	T	A	T	GCA->GCT	Ala->Ala	Syn	256	CotAD_43633
947	At_chr11_54989192	C	T	T	AGT->GGT	Ser->Gly	Non_Syn	179	CotAD_43633
948	At_chr11_54991261	C	T	T	GGA->GGG	Gly->Gly	Syn	202	CotAD_43633
949	At_chr11_5508419	T	C	C	CGC->CGT	Arg->Arg	Syn	754	CotAD_46472
950	At_chr11_55112314	C	G	C	CTC->CTG	Leu->Leu	Syn	129	CotAD_43627
951	At_chr11_55114151	A	G	G	AAC->AAT	Asn->Asn	Syn	508	CotAD_43627
952	At_chr11_5516283	T	C	T	CAT->CAC	His->His	Syn	75	CotAD_46471
953	At_chr11_5519146	G	A	G	GCC->GTC	Ala->Val	Non_Syn	589	CotAD_46470
954	At_chr11_55306628	A	C	C	ACT->CCT	Thr->Pro	Non_Syn	145	CotAD_43621
955	At_chr11_55309193	A	C	C	GAA->GAC	Glu->Asp	Non_Syn	94	CotAD_43621
956	At_chr11_55376152	C	T	T	AAT->AGT	Asn->Ser	Non_Syn	486	CotAD_43618
957	At_chr11_55415712	T	A	A	TGC->AGC	Cys->Ser	Non_Syn	64	CotAD_43615
958	At_chr11_55443921	G	C	G	GTA->CTA	Val->Leu	Non_Syn	228	CotAD_43614
959	At_chr11_55449847	G	A	A	TTT->TTC	Phe->Phe	Syn	154	CotAD_43614
960	At_chr11_55459922	A	T	A	CAG->CTG	Gln->Leu	Non_Syn	179	CotAD_43612
961	At_chr11_55505537	T	A	A	CCA->CCT	Pro->Pro	Syn	71	CotAD_43605
962	At_chr11_55505605	T	G	G	CGG->CTG	Arg->Leu	Non_Syn	65	CotAD_43605
963	At_chr11_55518586	A	G	A	CCC->TCC	Pro->Ser	Non_Syn	187	CotAD_43604
964	At_chr11_55531639	A	G	G	TCG->TCA	Ser->Ser	Syn	178	CotAD_43603
965	At_chr11_55534269	A	T	A	CTT->CAT	Leu->His	Non_Syn	235	CotAD_43603
966	At_chr11_55598736	C	T	T	AAT->AGT	Asn->Ser	Non_Syn	32	CotAD_43595
967	At_chr11_55599269	C	G	G	TTC->TTG	Phe->Leu	Non_Syn	44	CotAD_43595
968	At_chr11_55890704	G	A	A	GGT->GGC	Gly->Gly	Syn	442	CotAD_29072
969	At_chr11_55916978	C	T	C	GGC->AGC	Gly->Ser	Non_Syn	708	CotAD_29068
970	At_chr11_56002432	T	C	T	CCA->CCG	Pro->Pro	Syn	104	CotAD_29061
971	At_chr11_56058436	T	G	T	CTT->CTG	Leu->Leu	Syn	578	CotAD_29060
972	At_chr11_56058519	T	C	T	GTT->GCT	Val->Ala	Non_Syn	618	CotAD_29060
973	At_chr11_56058528	A	C	A	GAA->GCA	Glu->Ala	Non_Syn	604	CotAD_29060
974	At_chr11_56058571	A	G	A	AAA->AAG	Lys->Lys	Syn	674	CotAD_29060
975	At_chr11_56058658	T	C	T	CTT->CTC	Leu->Leu	Syn	950	CotAD_29060
976	At_chr11_56058670	G	A	G	AAG->AAA	Lys->Lys	Syn	1039	CotAD_29060
977	At_chr11_56058713	A	C	A	ATA->CTA	Ile->Leu	Non_Syn	940	CotAD_29060
978	At_chr11_56061451	T	C	C	TTC->TTT	Phe->Phe	Syn	460	CotAD_29060
979	At_chr11_56064717	G	A	G	ATG->ATA	Met->Ile	Non_Syn	1026	CotAD_29059
980	At_chr11_56064770	G	C	T	TCG->TGG	Ser->Trp	Non_Syn	853	CotAD_29059
981	At_chr11_56385241	T	A	A	GTA->GAA	Val->Glu	Non_Syn	53	CotAD_29041
982	At_chr11_56689008	G	C	C	GGT->GCT	Gly->Ala	Non_Syn	592	CotAD_29027
983	At_chr11_56780939	G	C	C	GGG->GCG	Gly->Ala	Non_Syn	202	CotAD_29022
984	At_chr11_56877192	A	G	G	CGA->CAA	Arg->Gln	Non_Syn	3131	CotAD_29012
985	At_chr11_56979763	C	T	C	ACC->ATC	Thr->Ile	Non_Syn	561	CotAD_29007
986	At_chr11_56992975	A	G	A	TAT->TAC	Tyr->Tyr	Syn	2111	CotAD_29004
987	At_chr11_57063554	T	C	C	CGT->CAT	Arg->His	Non_Syn	99	CotAD_33472
988	At_chr11_57063587	A	G	G	CCG->CTG	Pro->Leu	Non_Syn	268	CotAD_33472
989	At_chr11_57091202	G	A	G	TCT->CCT	Ser->Pro	Non_Syn	416	CotAD_33470
990	At_chr11_57139226	C	T	T	TGA->CGA	STOP->Arg	Non_Syn	2232	CotAD_33468
991	At_chr11_57139429	T	C	T	GCT->GCC	Ala->Ala	Syn	2131	CotAD_33468
992	At_chr11_57139539	C	T	T	CTG->CCG	Leu->Pro	Non_Syn	2293	CotAD_33468
993	At_chr11_57140032	A	G	G	AAG->AAA	Lys->Lys	Syn	2640	CotAD_33468
994	At_chr11_57140208	T	C	T	GTG->GCG	Val->Ala	Non_Syn	2463	CotAD_33468
995	At_chr11_57209936	A	G	A	AAC->GAC	Asn->Asp	Non_Syn	63	CotAD_33466
996	At_chr11_57368206	T	C	T	ATG->ACG	Met->Thr	Non_Syn	1856	CotAD_33461
997	At_chr11_57368262	G	A	G	GAA->AAA	Glu->Lys	Non_Syn	1481	CotAD_33461
998	At_chr11_57368633	T	C	T	GGT->GGC	Gly->Gly	Syn	2277	CotAD_33461
999	At_chr11_57556953	T	C	C	GCG->GCA	Ala->Ala	Syn	2380	CotAD_33457
1000	At_chr11_57560054	G	A	G	GTC->GTT	Val->Val	Syn	436	CotAD_33457
1001	At_chr11_57561953	C	T	T	GAA->GAG	Glu->Glu	Syn	521	CotAD_33457
1002	At_chr11_57562615	A	G	G	GCT->GTT	Ala->Val	Non_Syn	392	CotAD_33457
1003	At_chr11_57564143	C	T	C	TGA->TAA	STOP->STOP	Syn	165	CotAD_33457
1004	At_chr11_57637320	T	C	C	GTC->ATC	Val->Ile	Non_Syn	44	CotAD_33454
1005	At_chr11_5768870	G	C	C	CTG->CTC	Leu->Leu	Syn	318	CotAD_46466
1006	At_chr11_5768916	T	C	T	AAC->AGC	Asn->Ser	Non_Syn	444	CotAD_46466
1007	At_chr11_57744933	A	G	A	GGA->GGG	Gly->Gly	Syn	127	CotAD_33447
1008	At_chr11_57744943	A	T	A	AAC->TAC	Asn->Tyr	Non_Syn	109	CotAD_33447
1009	At_chr11_57745464	C	A	C	CCC->CCA	Pro->Pro	Syn	355	CotAD_33447
1010	At_chr11_57746689	G	A	G	GAA->AAA	Glu->Lys	Non_Syn	404	CotAD_33447
1011	At_chr11_57746720	C	A	C	TCC->TAC	Ser->Tyr	Non_Syn	243	CotAD_33447
1012	At_chr11_57748745	A	G	A	ACA->GCA	Thr->Ala	Non_Syn	46	CotAD_33447
1013	At_chr11_57790583	C	T	C	CGT->TGT	Arg->Cys	Non_Syn	223	CotAD_33446
1014	At_chr11_57796435	G	A	A	CCT->CTT	Pro->Leu	Non_Syn	258	CotAD_33445
1015	At_chr11_57796871	A	G	A	CCA->TCA	Pro->Ser	Non_Syn	263	CotAD_33445
1016	At_chr11_57859067	C	T	T	TTG->TCG	Leu->Ser	Non_Syn	3106	CotAD_33443
1017	At_chr11_57859218	T	C	T	GGT->GGC	Gly->Gly	Syn	2311	CotAD_33443
1018	At_chr11_57865920	G	A	G	CGA->CGG	Arg->Arg	Syn	2494	CotAD_33441
1019	At_chr11_5793596	T	A	T	CTC->CAC	Leu->His	Non_Syn	350	CotAD_46465
1020	At_chr11_58114923	C	G	C	CTG->GTG	Leu->Val	Non_Syn	128	CotAD_33428
1021	At_chr11_58281420	T	A	A	CAT->CTT	His->Leu	Non_Syn	159	CotAD_33419
1022	At_chr11_58474415	C	T	C	GTG->ATG	Val->Met	Non_Syn	369	CotAD_33413
1023	At_chr11_58638510	C	A	C	GGA->GTA	Gly->Val	Non_Syn	285	CotAD_33409
1024	At_chr11_58640514	T	C	T	GAA->GAG	Glu->Glu	Syn	317	CotAD_33408
1025	At_chr11_58818713	T	C	C	GGG->GGA	Gly->Gly	Syn	256	CotAD_62758
1026	At_chr11_58841352	A	G	G	AGG->AGA	Arg->Arg	Syn	233	CotAD_62759
1027	At_chr11_60502595	A	G	Undetected	GCT->GCC	Ala->Ala	Syn	362	CotAD_63578
1028	At_chr11_60672134	T	C	C	GGG->GGA	Gly->Gly	Syn	200	CotAD_65469
1029	At_chr11_60672295	A	G	G	CCC->TCC	Pro->Ser	Non_Syn	163	CotAD_65469
1030	At_chr11_60738867	C	A	A	GAT->GCT	Asp->Ala	Non_Syn	441	CotAD_65468
1031	At_chr11_60739628	A	C	A	ACA->CCA	Thr->Pro	Non_Syn	311	CotAD_65468
1032	At_chr11_60773481	C	T	C	TTT->TTC	Phe->Phe	Syn	138	CotAD_65465
1033	At_chr11_60773735	T	G	G	CCG->CCT	Pro->Pro	Syn	139	CotAD_65465
1034	At_chr11_61086323	G	A	G	TGG->TGA	Trp->STOP	Pre_Ter	1092	CotAD_65461
1035	At_chr11_61089960	C	T	T	GTC->GCC	Val->Ala	Non_Syn	1362	CotAD_65461
1036	At_chr11_61215069	G	T	T	TGT->GGT	Cys->Gly	Non_Syn	989	CotAD_60820
1037	At_chr11_61288719	C	T	T	GGA->GGG	Gly->Gly	Syn	534	CotAD_60827
1038	At_chr11_61469305	C	T	C	TCC->TCT	Ser->Ser	Syn	107	CotAD_64639
1039	At_chr11_61469497	C	T	T	ATG->ACG	Met->Thr	Non_Syn	132	CotAD_64639
1040	At_chr11_61469516	A	G	G	TGG->TGA	Trp->STOP	Pre_Ter	98	CotAD_64639
1041	At_chr11_61469525	A	T	T	AAT->AAA	Asn->Lys	Non_Syn	100	CotAD_64639
1042	At_chr11_61469541	T	G	G	GTA->TTA	Val->Leu	Non_Syn	99	CotAD_64639
1043	At_chr11_61469569	T	G	G	TGT->TTT	Cys->Phe	Non_Syn	121	CotAD_64639
1044	At_chr11_61474622	A	G	A	AGC->AAC	Ser->Asn	Non_Syn	84	CotAD_64640
1045	At_chr11_61474833	G	A	A	CAA->CAG	Gln->Gln	Syn	68	CotAD_64640
1046	At_chr11_61474985	G	A	A	CAG->CGG	Gln->Arg	Non_Syn	86	CotAD_64640
1047	At_chr11_61523745	A	G	A	ATT->ATC	Ile->Ile	Syn	336	CotAD_49937
1048	At_chr11_61524614	G	A	G	TCC->TCT	Ser->Ser	Syn	334	CotAD_49937
1049	At_chr11_61556627	C	T	C	ATC->ATT	Ile->Ile	Syn	47	CotAD_49939
1050	At_chr11_61589421	T	C	C	CGC->CAC	Arg->His	Non_Syn	1801	CotAD_49942
1051	At_chr11_61589525	T	C	C	GGG->GGA	Gly->Gly	Syn	1261	CotAD_49942
1052	At_chr11_61616339	T	C	C	CGT->TGT	Arg->Cys	Non_Syn	42	CotAD_49946
1053	At_chr11_61616392	G	A	A	TTA->TTG	Leu->Leu	Syn	44	CotAD_49946
1054	At_chr11_61617821	T	A	A	AGC->TGC	Ser->Cys	Non_Syn	65	CotAD_49946
1055	At_chr11_61617845	C	T	T	TTG->CTG	Leu->Leu	Syn	55	CotAD_49946
1056	At_chr11_61826940	C	T	T	GTG->GCG	Val->Ala	Non_Syn	2057	CotAD_49956
1057	At_chr11_61852884	C	G	G	GAT->CAT	Asp->His	Non_Syn	85	CotAD_49959
1058	At_chr11_62382976	C	T	T	ACT->ATT	Thr->Ile	Non_Syn	271	CotAD_64656
1059	At_chr11_62384949	C	A	A	ACT->CCT	Thr->Pro	Non_Syn	2228	CotAD_64656
1060	At_chr11_62384997	T	G	G	GCA->TCA	Ala->Ser	Non_Syn	1967	CotAD_64656
1061	At_chr11_62385260	T	G	T	CTT->CTG	Leu->Leu	Syn	1739	CotAD_64656
1062	At_chr11_62389970	T	G	G	GTT->TTT	Val->Phe	Non_Syn	578	CotAD_64657
1063	At_chr11_62421239	T	A	A	CTT->CTA	Leu->Leu	Syn	532	CotAD_64660
1064	At_chr11_62461242	T	C	T	TCT->TCC	Ser->Ser	Syn	407	CotAD_64663
1065	At_chr11_62462301	G	A	G	TCC->TCT	Ser->Ser	Syn	129	CotAD_64664
1066	At_chr11_62462329	G	A	G	TTG->TCG	Leu->Ser	Non_Syn	171	CotAD_64664
1067	At_chr11_62462511	G	A	A	TCT->TCC	Ser->Ser	Syn	48	CotAD_64664
1068	At_chr11_62497721	G	T	G	TCC->TCA	Ser->Ser	Syn	167	CotAD_64666
1069	At_chr11_62497847	A	T	T	CTG->CAG	Leu->Gln	Non_Syn	100	CotAD_64666
1070	At_chr11_62500456	C	T	Undetected	AAG->AGG	Lys->Arg	Non_Syn	280	CotAD_64666
1071	At_chr11_62500461	A	G	A	CTC->CTT	Leu->Leu	Syn	292	CotAD_64666
1072	At_chr11_62542736	G	A	G	CAC->CAT	His->His	Syn	63	CotAD_64667
1073	At_chr11_62542849	C	T	C	GGG->GAG	Gly->Glu	Non_Syn	44	CotAD_64667
1074	At_chr11_62542878	G	A	G	AAC->AAT	Asn->Asn	Syn	96	CotAD_64667
1075	At_chr11_62543165	A	C	C	CTG->CTT	Leu->Leu	Syn	42	CotAD_64667
1076	At_chr11_62543174	C	T	T	AGA->AGG	Arg->Arg	Syn	52	CotAD_64667
1077	At_chr11_62732594	C	T	T	GCT->GCC	Ala->Ala	Syn	2521	CotAD_62299
1078	At_chr11_62733067	C	T	T	GGT->GGC	Gly->Gly	Syn	5411	CotAD_62299
1079	At_chr11_62733123	C	T	T	ATG->ACG	Met->Thr	Non_Syn	5316	CotAD_62299
1080	At_chr11_62742289	G	A	A	GAT->GAC	Asp->Asp	Syn	288	CotAD_62302
1081	At_chr11_62743771	A	G	A	ATG->ACG	Met->Thr	Non_Syn	112	CotAD_62302
1082	At_chr11_62772475	T	G	T	CTA->CTC	Leu->Leu	Syn	50	CotAD_62304
1083	At_chr11_62805469	T	C	C	CCG->CCA	Pro->Pro	Syn	117	CotAD_62305
1084	At_chr11_62806670	A	C	C	GTG->GTT	Val->Val	Syn	154	CotAD_62305
1085	At_chr11_62829336	C	A	C	GCT->GAT	Ala->Asp	Non_Syn	313	CotAD_62308
1086	At_chr11_62847145	C	A	Undetected	CCG->CCT	Pro->Pro	Syn	135	CotAD_38690
1087	At_chr11_62848229	G	A	G	CTA->TTA	Leu->Leu	Syn	117	CotAD_38690
1088	At_chr11_62851511	C	T	C	GTG->GTA	Val->Val	Syn	158	CotAD_38690
1089	At_chr11_62851632	A	G	A	TTG->TCG	Leu->Ser	Non_Syn	157	CotAD_38690
1090	At_chr11_62851723	G	T	G	CGG->AGG	Arg->Arg	Syn	116	CotAD_38690
1091	At_chr11_62883027	G	A	A	ACG->GCG	Thr->Ala	Non_Syn	312	CotAD_38689
1092	At_chr11_62883168	G	A	G	ATA->GTA	Ile->Val	Non_Syn	325	CotAD_38689
1093	At_chr11_62903812	C	T	Undetected	CTT->CTC	Leu->Leu	Syn	522	CotAD_38684
1094	At_chr11_62973711	A	T	A	ATG->TTG	Met->Leu	Non_Syn	185	CotAD_38679
1095	At_chr11_62977553	G	A	G	TCG->TCA	Ser->Ser	Syn	342	CotAD_38678
1096	At_chr11_62978682	A	G	A	TCA->TCG	Ser->Ser	Syn	309	CotAD_38678
1097	At_chr11_62978806	G	C	C	CGA->GGA	Arg->Gly	Non_Syn	1065	CotAD_38678
1098	At_chr11_63041137	T	C	T	CTA->CTG	Leu->Leu	Syn	45	CotAD_38677
1099	At_chr11_63051586	G	C	G	GCT->GGT	Ala->Gly	Non_Syn	2101	CotAD_38676
1100	At_chr11_63052482	C	G	G	GGT->GCT	Gly->Ala	Non_Syn	1314	CotAD_38676
1101	At_chr11_63063792	T	A	T	CTT->CAT	Leu->His	Non_Syn	84	CotAD_38674
1102	At_chr11_63063849	A	G	A	GAC->GGC	Asp->Gly	Non_Syn	63	CotAD_38674
1103	At_chr11_63075392	C	T	T	AAC->GAC	Asn->Asp	Non_Syn	115	CotAD_38673
1104	At_chr11_63083808	G	A	A	GTA->ATA	Val->Ile	Non_Syn	2181	CotAD_38672
1105	At_chr11_63099129	C	T	T	TGT->TGC	Cys->Cys	Syn	2212	CotAD_38670
1106	At_chr11_63175904	T	G	T	CCT->CAT	Pro->His	Non_Syn	162	CotAD_38664
1107	At_chr11_63243286	A	G	G	TGC->TGT	Cys->Cys	Syn	329	CotAD_38662
1108	At_chr11_63243403	C	T	C	TCG->TCA	Ser->Ser	Syn	793	CotAD_38662
1109	At_chr11_63244883	C	T	C	AAG->GAG	Lys->Glu	Non_Syn	326	CotAD_38662
1110	At_chr11_63260857	A	T	T	CTC->CAC	Leu->His	Non_Syn	179	CotAD_38660
1111	At_chr11_63267183	A	G	G	AAC->AAT	Asn->Asn	Syn	147	CotAD_38659
1112	At_chr11_63275619	T	A	T	GAT->GAA	Asp->Glu	Non_Syn	1779	CotAD_38658
1113	At_chr11_63275810	T	C	T	ATG->ACG	Met->Thr	Non_Syn	3262	CotAD_38658
1114	At_chr11_63307929	C	T	T	CGT->CGC	Arg->Arg	Syn	652	CotAD_38655
1115	At_chr11_63307974	A	C	C	ACC->ACA	Thr->Thr	Syn	1476	CotAD_38655
1116	At_chr11_63308235	G	C	C	ATG->ATC	Met->Ile	Non_Syn	300	CotAD_38655
1117	At_chr11_63308242	G	A	A	GAA->AAA	Glu->Lys	Non_Syn	250	CotAD_38655
1118	At_chr11_63444550	G	A	G	AGG->AGA	Arg->Arg	Syn	378	CotAD_38646
1119	At_chr11_63514877	C	G	C	CAC->GAC	His->Asp	Non_Syn	175	CotAD_38642
1120	At_chr11_63818328	T	C	T	ATG->ACG	Met->Thr	Non_Syn	208	CotAD_55105
1121	At_chr11_63819547	A	G	A	GCA->GCG	Ala->Ala	Syn	202	CotAD_55105
1122	At_chr11_63824121	C	G	C	AAG->AAC	Lys->Asn	Non_Syn	728	CotAD_55106
1123	At_chr11_63824356	G	A	G	TCA->TTA	Ser->Leu	Non_Syn	522	CotAD_55106
1124	At_chr11_63849081	A	T	A	CAT->CTT	His->Leu	Non_Syn	124	CotAD_55108
1125	At_chr11_63849313	G	A	G	CGA->CAA	Arg->Gln	Non_Syn	183	CotAD_55108
1126	At_chr11_63850786	T	A	A	GCA->GCT	Ala->Ala	Syn	144	CotAD_55108
1127	At_chr11_63857359	A	G	A	ATG->ACG	Met->Thr	Non_Syn	508	CotAD_55110
1128	At_chr11_63857618	C	T	T	GAA->GAG	Glu->Glu	Syn	180	CotAD_55110
1129	At_chr11_63858165	T	C	Undetected	ATT->GTT	Ile->Val	Non_Syn	34	CotAD_55110
1130	At_chr11_63861446	A	T	A	GAT->GAA	Asp->Glu	Non_Syn	111	CotAD_55110
1131	At_chr11_63861830	G	A	A	ATC->ATT	Ile->Ile	Syn	86	CotAD_55110
1132	At_chr11_63863869	G	A	A	GAA->AAA	Glu->Lys	Non_Syn	44	CotAD_55111
1133	At_chr11_63864092	T	C	Undetected	GTA->GCA	Val->Ala	Non_Syn	41	CotAD_55111
1134	At_chr11_63864401	T	C	T	TCA->CCA	Ser->Pro	Non_Syn	73	CotAD_55111
1135	At_chr11_63883966	A	G	Undetected	TTG->TCG	Leu->Ser	Non_Syn	804	CotAD_55113
1136	At_chr11_63883988	C	T	C	GGA->AGA	Gly->Arg	Non_Syn	713	CotAD_55113
1137	At_chr11_63884049	C	A	A	GCG->GCT	Ala->Ala	Syn	518	CotAD_55113
1138	At_chr11_63884820	A	G	G	AAC->AAT	Asn->Asn	Syn	291	CotAD_55113
1139	At_chr11_63891329	C	G	G	GAA->CAA	Glu->Gln	Non_Syn	153	CotAD_55114
1140	At_chr11_63892109	T	C	T	CAG->CGG	Gln->Arg	Non_Syn	631	CotAD_55114
1141	At_chr11_63893082	A	G	G	TTA->CTA	Leu->Leu	Syn	105	CotAD_55114
1142	At_chr11_63895004	T	C	T	CAG->CGG	Gln->Arg	Non_Syn	246	CotAD_55114
1143	At_chr11_63903059	A	G	G	GCT->GTT	Ala->Val	Non_Syn	171	CotAD_55115
1144	At_chr11_63903092	A	G	G	GCT->GTT	Ala->Val	Non_Syn	161	CotAD_55115
1145	At_chr11_63927489	A	T	A	ACA->ACT	Thr->Thr	Syn	294	CotAD_55117
1146	At_chr11_63991463	T	C	Undetected	GCA->GCG	Ala->Ala	Syn	190	CotAD_67747
1147	At_chr11_64928548	A	G	A	GGA->GGG	Gly->Gly	Syn	509	CotAD_69404
1148	At_chr11_65095065	A	G	A	ACT->GCT	Thr->Ala	Non_Syn	225	CotAD_69402
1149	At_chr11_65781759	T	C	Undetected	CTT->CTC	Leu->Leu	Syn	75	CotAD_75768
1150	At_chr11_66250308	T	C	C	GGC->AGC	Gly->Ser	Non_Syn	308	CotAD_54966
1151	At_chr11_66252837	C	T	C	GAA->AAA	Glu->Lys	Non_Syn	473	CotAD_54966
1152	At_chr11_66253814	A	G	G	ACG->ATG	Thr->Met	Non_Syn	312	CotAD_54966
1153	At_chr11_66259548	A	C	A	GAT->GCT	Asp->Ala	Non_Syn	229	CotAD_54965
1154	At_chr11_66260841	G	A	G	AGG->AAG	Arg->Lys	Non_Syn	101	CotAD_54965
1155	At_chr11_66371150	A	G	A	AAT->AGT	Asn->Ser	Non_Syn	189	CotAD_54959
1156	At_chr11_66371159	C	T	C	GCA->GTA	Ala->Val	Non_Syn	200	CotAD_54959
1157	At_chr11_66657338	T	A	A	TAG->AAG	STOP->Lys	Non_Syn	250	CotAD_21286
1158	At_chr11_66657401	A	G	A	TGG->CGG	Trp->Arg	Non_Syn	401	CotAD_21286
1159	At_chr11_66657408	G	C	G	AGC->AGG	Ser->Arg	Non_Syn	434	CotAD_21286
1160	At_chr11_66657608	C	T	T	AAA->GAA	Lys->Glu	Non_Syn	269	CotAD_21286
1161	At_chr11_66657614	G	T	T	AGT->CGT	Ser->Arg	Non_Syn	254	CotAD_21286
1162	At_chr11_66673965	C	T	T	CCA->CCG	Pro->Pro	Syn	807	CotAD_21285
1163	At_chr11_66687375	C	T	C	AAG->AAA	Lys->Lys	Syn	273	CotAD_21284
1164	At_chr11_66689574	G	T	G	CAA->AAA	Gln->Lys	Non_Syn	216	CotAD_21284
1165	At_chr11_67036378	G	A	G	ATC->ATT	Ile->Ile	Syn	291	CotAD_21273
1166	At_chr11_67036514	T	G	T	CCT->CAT	Pro->His	Non_Syn	618	CotAD_21273
1167	At_chr11_67036562	A	G	A	ATA->ACA	Ile->Thr	Non_Syn	407	CotAD_21273
1168	At_chr11_67036700	A	G	G	GCA->GTA	Ala->Val	Non_Syn	390	CotAD_21273
1169	At_chr11_67146853	C	A	C	GGG->GTG	Gly->Val	Non_Syn	331	CotAD_21272
1170	At_chr11_67258430	G	A	G	AAG->GAG	Lys->Glu	Non_Syn	235	CotAD_21270
1171	At_chr11_6759751	G	T	G	CCG->CCT	Pro->Pro	Syn	69	CotAD_50518
1172	At_chr11_67697525	A	G	A	AAC->AAT	Asn->Asn	Syn	262	CotAD_21260
1173	At_chr11_67743345	C	T	T	TTT->CTT	Phe->Leu	Non_Syn	138	CotAD_21255
1174	At_chr11_67743357	T	C	C	CTA->TTA	Leu->Leu	Syn	154	CotAD_21255
1175	At_chr11_67743364	C	T	T	CTT->CCT	Leu->Pro	Non_Syn	172	CotAD_21255
1176	At_chr11_67743369	G	A	A	ATT->GTT	Ile->Val	Non_Syn	186	CotAD_21255
1177	At_chr11_67744787	T	C	C	TGA->CGA	STOP->Arg	Non_Syn	192	CotAD_21255
1178	At_chr11_68066861	A	G	A	AAA->AAG	Lys->Lys	Syn	163	CotAD_21241
1179	At_chr11_68066868	T	C	T	TTC->CTC	Phe->Leu	Non_Syn	163	CotAD_21241
1180	At_chr11_681033	G	A	A	CAG->CGG	Gln->Arg	Non_Syn	485	CotAD_21320
1181	At_chr11_68244666	C	T	T	CAA->CAG	Gln->Gln	Syn	2578	CotAD_21234
1182	At_chr11_6850568	C	T	C	CAA->TAA	Gln->STOP	Pre_Ter	62	CotAD_50525
1183	At_chr11_6850585	A	G	G	AGA->AGG	Arg->Arg	Syn	55	CotAD_50525
1184	At_chr11_68599629	G	A	A	TCA->TCG	Ser->Ser	Syn	39	CotAD_21226
1185	At_chr11_69035473	G	A	G	CCT->CTT	Pro->Leu	Non_Syn	87	CotAD_21215
1186	At_chr11_69040993	T	G	T	CAA->CCA	Gln->Pro	Non_Syn	101	CotAD_21214
1187	At_chr11_69045630	T	G	T	CAA->CCA	Gln->Pro	Non_Syn	67	CotAD_21214
1188	At_chr11_69129390	A	G	A	ATA->ATG	Ile->Met	Non_Syn	254	CotAD_21210
1189	At_chr11_69135302	T	C	Undetected	GTG->GTA	Val->Val	Syn	136	CotAD_21209
1190	At_chr11_69202643	G	A	G	AGC->AGT	Ser->Ser	Syn	415	CotAD_21206
1191	At_chr11_69202805	T	G	T	AGA->AGC	Arg->Ser	Non_Syn	329	CotAD_21206
1192	At_chr11_69203661	G	C	C	CGA->GGA	Arg->Gly	Non_Syn	272	CotAD_21206
1193	At_chr11_69219000	C	T	T	CTT->CTC	Leu->Leu	Syn	3815	CotAD_21204
1194	At_chr11_69219181	T	C	T	TGG->CGG	Trp->Arg	Non_Syn	6128	CotAD_21204
1195	At_chr11_692405	C	T	C	CAC->CAT	His->His	Syn	104	CotAD_21321
1196	At_chr11_692429	C	T	C	GAC->GAT	Asp->Asp	Syn	191	CotAD_21321
1197	At_chr11_69308842	G	A	A	AGG->AAG	Arg->Lys	Non_Syn	58	CotAD_21198
1198	At_chr11_69309106	T	C	C	TTT->TCT	Phe->Ser	Non_Syn	60	CotAD_21198
1199	At_chr11_69310046	G	A	A	TCG->TCA	Ser->Ser	Syn	141	CotAD_21198
1200	At_chr11_69310052	G	T	G	TTG->TTT	Leu->Phe	Non_Syn	140	CotAD_21198
1201	At_chr11_69361756	C	T	T	CTT->CCT	Leu->Pro	Non_Syn	172	CotAD_21194
1202	At_chr11_69434376	T	C	T	TCA->CCA	Ser->Pro	Non_Syn	6884	CotAD_21193
1203	At_chr11_69691796	G	A	G	AAT->GAT	Asn->Asp	Non_Syn	37	CotAD_21184
1204	At_chr11_69691830	C	T	Undetected	GTT->GCT	Val->Ala	Non_Syn	50	CotAD_21184
1205	At_chr11_69781719	C	T	T	AAA->AAG	Lys->Lys	Syn	105	CotAD_21179
1206	At_chr11_69782364	G	A	G	GTC->GTT	Val->Val	Syn	93	CotAD_21179
1207	At_chr11_69783762	A	C	A	TTG->TGG	Leu->Trp	Non_Syn	51	CotAD_21179
1208	At_chr11_69944276	G	C	C	TCG->TCC	Ser->Ser	Syn	49	CotAD_21172
1209	At_chr11_70265645	G	A	G	GGG->GGA	Gly->Gly	Syn	222	CotAD_74769
1210	At_chr11_70778903	G	C	C	CCA->GCA	Pro->Ala	Non_Syn	268	CotAD_54428
1211	At_chr11_7099758	A	C	A	CAA->CCA	Gln->Pro	Non_Syn	390	CotAD_19835
1212	At_chr11_71031083	C	T	T	AAT->AAC	Asn->Asn	Syn	5790	CotAD_54418
1213	At_chr11_71031154	C	T	T	GTC->GCC	Val->Ala	Non_Syn	6524	CotAD_54418
1214	At_chr11_7139039	C	G	Undetected	CCA->CGA	Pro->Arg	Non_Syn	235	CotAD_19828
1215	At_chr11_71517748	C	T	C	TCC->TCT	Ser->Ser	Syn	226	CotAD_45413
1216	At_chr11_715199	C	A	A	ATT->CTT	Ile->Leu	Non_Syn	107	CotAD_21322
1217	At_chr11_7154989	T	C	C	GCG->GCA	Ala->Ala	Syn	885	CotAD_19824
1218	At_chr11_7155509	T	G	G	GCA->GAA	Ala->Glu	Non_Syn	1643	CotAD_19824
1219	At_chr11_7158589	G	C	G	GAC->GAG	Asp->Glu	Non_Syn	429	CotAD_19824
1220	At_chr11_71628860	T	G	G	TAC->GAC	Tyr->Asp	Non_Syn	257	CotAD_45405
1221	At_chr11_71628931	C	G	C	AAC->AAG	Asn->Lys	Non_Syn	169	CotAD_45405
1222	At_chr11_71629179	G	A	G	ACG->ACA	Thr->Thr	Syn	508	CotAD_45405
1223	At_chr11_71629261	C	A	C	CGG->AGG	Arg->Arg	Syn	658	CotAD_45405
1224	At_chr11_71636232	G	A	G	CGA->CAA	Arg->Gln	Non_Syn	366	CotAD_45404
1225	At_chr11_71637228	G	A	G	CGA->CAA	Arg->Gln	Non_Syn	363	CotAD_45404
1226	At_chr11_71638372	A	C	A	TAC->TCC	Tyr->Ser	Non_Syn	322	CotAD_45404
1227	At_chr11_71697030	G	A	G	CCA->TCA	Pro->Ser	Non_Syn	208	CotAD_45401
1228	At_chr11_7175503	G	A	G	GCC->GCT	Ala->Ala	Syn	580	CotAD_19822
1229	At_chr11_7175675	C	T	C	GGA->GAA	Gly->Glu	Non_Syn	105	CotAD_19822
1230	At_chr11_71796217	C	T	C	GAA->AAA	Glu->Lys	Non_Syn	322	CotAD_45400
1231	At_chr11_71796222	T	A	T	TAC->TTC	Tyr->Phe	Non_Syn	305	CotAD_45400
1232	At_chr11_718215	G	C	C	GAC->GAG	Asp->Glu	Non_Syn	199	CotAD_21322
1233	At_chr11_718239	G	T	T	CGT->CGG	Arg->Arg	Syn	152	CotAD_21322
1234	At_chr11_71948713	G	C	C	CAT->GAT	His->Asp	Non_Syn	43	CotAD_45396
1235	At_chr11_71951207	A	G	A	ACC->GCC	Thr->Ala	Non_Syn	185	CotAD_45396
1236	At_chr11_71961880	C	T	C	GAC->AAC	Asp->Asn	Non_Syn	453	CotAD_45395
1237	At_chr11_71961927	A	C	A	GTT->GGT	Val->Gly	Non_Syn	603	CotAD_45395
1238	At_chr11_71961982	A	T	A	TCC->ACC	Ser->Thr	Non_Syn	608	CotAD_45395
1239	At_chr11_71961987	T	A	T	CAA->CTA	Gln->Leu	Non_Syn	643	CotAD_45395
1240	At_chr11_71961998	G	A	G	CTC->CTT	Leu->Leu	Syn	616	CotAD_45395
1241	At_chr11_71962084	G	A	G	CGT->TGT	Arg->Cys	Non_Syn	449	CotAD_45395
1242	At_chr11_7214827	T	C	C	TCG->TCA	Ser->Ser	Syn	93	CotAD_19817
1243	At_chr11_7214933	C	T	C	TGC->TAC	Cys->Tyr	Non_Syn	66	CotAD_19817
1244	At_chr11_7262985	A	T	T	TCA->TCT	Ser->Ser	Syn	80	CotAD_19812
1245	At_chr11_7263090	T	C	T	TGC->TGT	Cys->Cys	Syn	258	CotAD_19812
1246	At_chr11_7263273	G	A	A	CAA->CAG	Gln->Gln	Syn	469	CotAD_19812
1247	At_chr11_7263402	C	T	C	CAC->CAT	His->His	Syn	646	CotAD_19812
1248	At_chr11_7270964	G	A	G	TGG->CGG	Trp->Arg	Non_Syn	410	CotAD_19810
1249	At_chr11_7271447	A	T	T	AGT->TGT	Ser->Cys	Non_Syn	360	CotAD_19810
1250	At_chr11_7287751	T	G	Undetected	CAA->CAC	Gln->His	Non_Syn	707	CotAD_19807
1251	At_chr11_7287767	C	G	C	GGT->GCT	Gly->Ala	Non_Syn	585	CotAD_19807
1252	At_chr11_733372	T	A	A	ATG->AAG	Met->Lys	Non_Syn	47	CotAD_21325
1253	At_chr11_7355511	A	G	G	TGG->TAG	Trp->STOP	Pre_Ter	1099	CotAD_19799
1254	At_chr11_7358116	T	C	T	GAT->GAC	Asp->Asp	Syn	264	CotAD_19799
1255	At_chr11_7426545	G	A	G	GGT->AGT	Gly->Ser	Non_Syn	197	CotAD_19793
1256	At_chr11_7477984	T	C	C	ACA->ACG	Thr->Thr	Syn	194	CotAD_19787
1257	At_chr11_7492804	A	T	A	TCT->ACT	Ser->Thr	Non_Syn	396	CotAD_19782
1258	At_chr11_7590776	A	G	G	GAA->AAA	Glu->Lys	Non_Syn	201	CotAD_19768
1259	At_chr11_7593774	T	C	T	GAT->GAC	Asp->Asp	Syn	198	CotAD_19768
1260	At_chr11_7593990	A	T	A	AGC->TGC	Ser->Cys	Non_Syn	201	CotAD_19768
1261	At_chr11_7594039	A	G	A	CAT->CGT	His->Arg	Non_Syn	148	CotAD_19768
1262	At_chr11_7594417	A	G	A	AGA->AGG	Arg->Arg	Syn	175	CotAD_19768
1263	At_chr11_7618534	C	T	C	TGT->CGT	Cys->Arg	Non_Syn	251	CotAD_19764
1264	At_chr11_76264370	A	G	A	CAT->CAC	His->His	Syn	55	CotAD_75698
1265	At_chr11_76264378	T	G	G	ATT->CTT	Ile->Leu	Non_Syn	53	CotAD_75698
1266	At_chr11_7649683	A	C	C	TCG->TCT	Ser->Ser	Syn	1125	CotAD_19756
1267	At_chr11_7649689	A	C	A	TCT->TCG	Ser->Ser	Syn	1013	CotAD_19756
1268	At_chr11_7649716	A	C	C	ACG->ACT	Thr->Thr	Syn	1036	CotAD_19756
1269	At_chr11_7654447	A	G	A	GAT->GAC	Asp->Asp	Syn	59	CotAD_19755
1270	At_chr11_7665818	A	C	A	TCT->GCT	Ser->Ala	Non_Syn	37	CotAD_19754
1271	At_chr11_76825628	G	A	A	ACA->ACG	Thr->Thr	Syn	2145	CotAD_71295
1272	At_chr11_76827151	T	C	T	GTT->GCT	Val->Ala	Non_Syn	1655	CotAD_71295
1273	At_chr11_76888377	T	C	C	GCG->GCA	Ala->Ala	Syn	51	CotAD_71293
1274	At_chr11_7712920	T	A	A	CAT->CTT	His->Leu	Non_Syn	67	CotAD_19752
1275	At_chr11_7736350	G	A	A	GCG->GCA	Ala->Ala	Syn	49	CotAD_19747
1276	At_chr11_7750017	C	T	T	AAA->GAA	Lys->Glu	Non_Syn	111	CotAD_19744
1277	At_chr11_7754764	C	T	C	GAG->GAA	Glu->Glu	Syn	103	CotAD_19744
1278	At_chr11_7779141	T	C	T	GGT->GGC	Gly->Gly	Syn	2442	CotAD_19741
1279	At_chr11_7779189	C	T	Undetected	GAT->GAC	Asp->Asp	Syn	2616	CotAD_19741
1280	At_chr11_7780429	A	C	C	GTC->GTA	Val->Val	Syn	713	CotAD_19741
1281	At_chr11_7800400	T	C	C	CCG->CTG	Pro->Leu	Non_Syn	48	CotAD_19739
1282	At_chr11_7802121	C	T	C	GCG->GCA	Ala->Ala	Syn	435	CotAD_19738
1283	At_chr11_7815931	T	C	C	CAA->TAA	Gln->STOP	Pre_Ter	269	CotAD_19735
1284	At_chr11_7816574	C	T	C	GCC->GCT	Ala->Ala	Syn	211	CotAD_19735
1285	At_chr11_7816592	A	C	A	GAA->GAC	Glu->Asp	Non_Syn	265	CotAD_19735
1286	At_chr11_7849848	G	T	T	ATG->CTG	Met->Leu	Non_Syn	181	CotAD_19731
1287	At_chr11_7850804	A	C	C	TTT->GTT	Phe->Val	Non_Syn	67	CotAD_19731
1288	At_chr11_7850812	C	G	G	TGT->TCT	Cys->Ser	Non_Syn	70	CotAD_19731
1289	At_chr11_7850943	C	A	C	ATG->ATT	Met->Ile	Non_Syn	38	CotAD_19731
1290	At_chr11_7850968	T	C	T	CAT->CGT	His->Arg	Non_Syn	67	CotAD_19731
1291	At_chr11_7851191	C	T	T	GGT->GAT	Gly->Asp	Non_Syn	252	CotAD_19731
1292	At_chr11_7851237	C	T	C	GTC->ATC	Val->Ile	Non_Syn	238	CotAD_19731
1293	At_chr11_7852025	C	T	C	GTT->ATT	Val->Ile	Non_Syn	80	CotAD_19731
1294	At_chr11_7853287	C	T	C	GTG->ATG	Val->Met	Non_Syn	93	CotAD_19731
1295	At_chr11_7872031	G	A	G	ATG->ATA	Met->Ile	Non_Syn	110	CotAD_19728
1296	At_chr11_79376783	A	G	A	TTT->TTC	Phe->Phe	Syn	610	CotAD_75114
1297	At_chr11_79378043	T	G	T	ATA->ATC	Ile->Ile	Syn	1067	CotAD_75114
1298	At_chr11_7985425	G	A	A	AGA->GGA	Arg->Gly	Non_Syn	1218	CotAD_19718
1299	At_chr11_80888334	A	G	A	TCT->CCT	Ser->Pro	Non_Syn	128	CotAD_47950
1300	At_chr11_80893322	G	C	G	ATC->ATG	Ile->Met	Non_Syn	229	CotAD_47951
1301	At_chr11_80894630	G	A	G	ACT->GCT	Thr->Ala	Non_Syn	709	CotAD_47951
1302	At_chr11_80930098	C	A	A	GCC->GCA	Ala->Ala	Syn	156	CotAD_47953
1303	At_chr11_80930130	A	G	Undetected	TAC->TGC	Tyr->Cys	Non_Syn	214	CotAD_47953
1304	At_chr11_80933560	A	G	A	ACA->GCA	Thr->Ala	Non_Syn	94	CotAD_47953
1305	At_chr11_80961244	A	C	A	GGT->GGG	Gly->Gly	Syn	34	CotAD_47957
1306	At_chr11_80961566	T	C	C	GAT->GGT	Asp->Gly	Non_Syn	178	CotAD_47957
1307	At_chr11_80961975	A	T	A	TAT->AAT	Tyr->Asn	Non_Syn	163	CotAD_47957
1308	At_chr11_80962173	G	A	G	CTT->TTT	Leu->Phe	Non_Syn	127	CotAD_47957
1309	At_chr11_80962938	A	G	A	TCT->TCC	Ser->Ser	Syn	57	CotAD_47957
1310	At_chr11_80963202	G	A	A	GTC->GTT	Val->Val	Syn	177	CotAD_47957
1311	At_chr11_80963730	A	G	A	CCT->CCC	Pro->Pro	Syn	70	CotAD_47957
1312	At_chr11_80963966	C	A	C	GAT->TAT	Asp->Tyr	Non_Syn	66	CotAD_47957
1313	At_chr11_80964606	C	T	T	AGG->AGA	Arg->Arg	Syn	67	CotAD_47957
1314	At_chr11_81238910	A	T	A	GAA->GAT	Glu->Asp	Non_Syn	60	CotAD_47966
1315	At_chr11_81296940	C	T	C	ATT->GTT	Ile->Val	Non_Syn	418	CotAD_47968
1316	At_chr11_81297250	T	C	T	CAA->CAG	Gln->Gln	Syn	324	CotAD_47968
1317	At_chr11_81297316	T	C	T	TCA->TCG	Ser->Ser	Syn	381	CotAD_47968
1318	At_chr11_81715121	A	G	G	GAG->GAA	Glu->Glu	Syn	1517	CotAD_47976
1319	At_chr11_81719609	A	G	G	GTC->ATC	Val->Ile	Non_Syn	226	CotAD_47977
1320	At_chr11_81719908	A	G	G	GTT->ATT	Val->Ile	Non_Syn	536	CotAD_47977
1321	At_chr11_81720036	T	C	C	GGC->GGT	Gly->Gly	Syn	744	CotAD_47977
1322	At_chr11_81720058	T	A	A	AGG->TGG	Arg->Trp	Non_Syn	675	CotAD_47977
1323	At_chr11_83892827	G	A	G	TTC->TTT	Phe->Phe	Syn	55	CotAD_71819
1324	At_chr11_84088259	A	G	G	CCG->CTG	Pro->Leu	Non_Syn	529	CotAD_71818
1325	At_chr11_84089224	C	T	T	GAA->GGA	Glu->Gly	Non_Syn	639	CotAD_71818
1326	At_chr11_84089423	T	C	C	AAA->GAA	Lys->Glu	Non_Syn	386	CotAD_71818
1327	At_chr11_84090224	C	G	G	CCC->GCC	Pro->Ala	Non_Syn	410	CotAD_71818
1328	At_chr11_8424743	T	C	C	ACC->ATC	Thr->Ile	Non_Syn	180	CotAD_58406
1329	At_chr11_8424827	G	A	A	AAG->AGG	Lys->Arg	Non_Syn	127	CotAD_58406
1330	At_chr11_8431710	G	A	A	AGA->AGG	Arg->Arg	Syn	237	CotAD_58406
1331	At_chr11_8432478	A	G	A	AGT->GGT	Ser->Gly	Non_Syn	316	CotAD_58406
1332	At_chr11_8435053	T	C	T	CAG->CAA	Gln->Gln	Syn	222	CotAD_58407
1333	At_chr11_8435255	C	T	C	GAA->GGA	Glu->Gly	Non_Syn	236	CotAD_58407
1334	At_chr11_8435545	C	A	A	GCT->GCG	Ala->Ala	Syn	193	CotAD_58407
1335	At_chr11_8435667	T	C	C	GTT->ATT	Val->Ile	Non_Syn	230	CotAD_58407
1336	At_chr11_8437996	G	A	G	GAT->GAC	Asp->Asp	Syn	89	CotAD_58407
1337	At_chr11_84397243	C	T	T	TAA->CAA	STOP->Gln	Non_Syn	482	CotAD_57155
1338	At_chr11_84461205	G	A	A	AGT->AGC	Ser->Ser	Syn	236	CotAD_57147
1339	At_chr11_84461245	T	C	C	AGG->AAG	Arg->Lys	Non_Syn	269	CotAD_57147
1340	At_chr11_84461250	C	G	G	CAC->CAG	His->Gln	Non_Syn	247	CotAD_57147
1341	At_chr11_84461268	T	C	C	AAG->AAA	Lys->Lys	Syn	258	CotAD_57147
1342	At_chr11_84461273	A	G	G	CGT->TGT	Arg->Cys	Non_Syn	248	CotAD_57147
1343	At_chr11_8448965	A	T	T	TCT->TCA	Ser->Ser	Syn	379	CotAD_58409
1344	At_chr11_8449122	T	G	T	TCT->GCT	Ser->Ala	Non_Syn	403	CotAD_58409
1345	At_chr11_8449330	T	C	C	GCT->GTT	Ala->Val	Non_Syn	276	CotAD_58409
1346	At_chr11_8450301	G	A	A	AGA->AGG	Arg->Arg	Syn	284	CotAD_58409
1347	At_chr11_8450367	T	C	C	GTC->GTT	Val->Val	Syn	182	CotAD_58409
1348	At_chr11_8451667	G	A	G	CAA->CGA	Gln->Arg	Non_Syn	327	CotAD_58409
1349	At_chr11_8561168	A	G	Undetected	GCC->ACC	Ala->Thr	Non_Syn	221	CotAD_58415
1350	At_chr11_8606308	T	C	C	GTC->GTT	Val->Val	Syn	276	CotAD_58419
1351	At_chr11_86789419	A	T	A	ACC->TCC	Thr->Ser	Non_Syn	259	CotAD_72054
1352	At_chr11_8910225	A	G	A	GGA->GAA	Gly->Glu	Non_Syn	61	CotAD_61118
1353	At_chr11_8935595	A	G	G	CGT->TGT	Arg->Cys	Non_Syn	396	CotAD_61119
1354	At_chr11_8938091	A	G	G	CAC->CAT	His->His	Syn	291	CotAD_61119
1355	At_chr11_8942561	T	C	C	CAG->CAA	Gln->Gln	Syn	223	CotAD_61119
1356	At_chr11_8957880	C	G	C	CCT->GCT	Pro->Ala	Non_Syn	92	CotAD_61119
1357	At_chr11_89925394	T	C	T	GTA->GCA	Val->Ala	Non_Syn	31	CotAD_22399
1358	At_chr11_89974218	T	C	C	ATA->ACA	Ile->Thr	Non_Syn	55	CotAD_22402
1359	At_chr11_89976083	G	A	A	GGG->GGA	Gly->Gly	Syn	84	CotAD_22402
1360	At_chr11_9002234	T	C	T	CGT->CGC	Arg->Arg	Syn	285	CotAD_61120
1361	At_chr11_90040634	G	C	C	CGT->CCT	Arg->Pro	Non_Syn	368	CotAD_22411
1362	At_chr11_90041521	C	G	G	CAT->GAT	His->Asp	Non_Syn	857	CotAD_22411
1363	At_chr11_90042663	G	T	T	CCG->CCT	Pro->Pro	Syn	1982	CotAD_22411
1364	At_chr11_90067723	T	C	C	AAA->AAG	Lys->Lys	Syn	325	CotAD_22415
1365	At_chr11_90067792	G	A	G	TTC->TTT	Phe->Phe	Syn	462	CotAD_22415
1366	At_chr11_90311504	T	G	G	CAA->AAA	Gln->Lys	Non_Syn	162	CotAD_22437
1367	At_chr11_9039529	T	A	Undetected	CAA->CAT	Gln->His	Non_Syn	263	CotAD_61122
1368	At_chr11_90511926	T	C	C	ATG->ACG	Met->Thr	Non_Syn	68	CotAD_22448
1369	At_chr11_90512520	A	G	G	CAT->CGT	His->Arg	Non_Syn	209	CotAD_22448
1370	At_chr11_90657289	T	A	T	TCA->ACA	Ser->Thr	Non_Syn	130	CotAD_22456
1371	At_chr11_90916479	G	A	A	AGG->GGG	Arg->Gly	Non_Syn	213	CotAD_22466
1372	At_chr11_91099666	A	G	A	TTA->CTA	Leu->Leu	Syn	76	CotAD_22477
1373	At_chr11_91251414	A	G	A	ATC->GTC	Ile->Val	Non_Syn	141	CotAD_22480
1374	At_chr11_91343815	T	C	C	ATT->GTT	Ile->Val	Non_Syn	62	CotAD_22491
1375	At_chr11_91499751	T	A	T	ACT->ACA	Thr->Thr	Syn	84	CotAD_22500
1376	At_chr11_92174219	G	T	T	AGG->CGG	Arg->Arg	Syn	366	CotAD_69805
1377	At_chr11_92745960	T	C	T	GGA->GGG	Gly->Gly	Syn	9092	CotAD_72472
1378	At_chr11_92746104	C	T	T	AAA->AAG	Lys->Lys	Syn	7260	CotAD_72472
1379	At_chr11_92746116	C	T	T	CAA->CAG	Gln->Gln	Syn	7609	CotAD_72472
1380	At_chr11_927575	A	G	A	GGA->GGG	Gly->Gly	Syn	673	CotAD_21333
1381	At_chr11_934166	C	T	T	TTT->TTC	Phe->Phe	Syn	128	CotAD_21333
1382	At_chr11_9343616	C	T	C	CTG->TTG	Leu->Leu	Syn	514	CotAD_58651
1383	At_chr11_9344176	A	T	T	ACT->ACA	Thr->Thr	Syn	55	CotAD_58651
1384	At_chr11_9345937	A	G	G	GGC->AGC	Gly->Ser	Non_Syn	316	CotAD_58651
1385	At_chr11_9345963	G	A	A	GTA->GTG	Val->Val	Syn	284	CotAD_58651
1386	At_chr11_936181	G	A	A	CAA->CAG	Gln->Gln	Syn	305	CotAD_21333
1387	At_chr11_93870458	G	C	C	ACC->ACG	Thr->Thr	Syn	94	CotAD_59604
1388	At_chr11_93870673	C	A	A	ACA->CCA	Thr->Pro	Non_Syn	112	CotAD_59604
1389	At_chr11_93888497	C	G	Undetected	ACA->AGA	Thr->Arg	Non_Syn	511	CotAD_59605
1390	At_chr11_93894651	A	G	G	GAC->GAT	Asp->Asp	Syn	187	CotAD_59605
1391	At_chr11_93908854	C	T	T	GTG->GCG	Val->Ala	Non_Syn	4422	CotAD_59607
1392	At_chr11_93958624	A	G	A	ACT->ACC	Thr->Thr	Syn	675	CotAD_59610
1393	At_chr11_93960401	T	C	T	CCA->CCG	Pro->Pro	Syn	382	CotAD_59610
1394	At_chr11_94441916	G	A	A	ATT->GTT	Ile->Val	Non_Syn	247	CotAD_59621
1395	At_chr11_94971132	G	T	T	GAA->GCA	Glu->Ala	Non_Syn	614	CotAD_68124
1396	At_chr11_94971288	C	A	A	ATC->AGC	Ile->Ser	Non_Syn	437	CotAD_68124
1397	At_chr11_94971304	A	C	C	GTT->TTT	Val->Phe	Non_Syn	473	CotAD_68124
1398	At_chr11_95002792	C	T	C	ACG->GCG	Thr->Ala	Non_Syn	1178	CotAD_68125
1399	At_chr11_95167656	G	A	A	TTA->TTG	Leu->Leu	Syn	869	CotAD_68126
1400	At_chr11_95285344	A	C	C	TCC->TCA	Ser->Ser	Syn	174	CotAD_68127
1401	At_chr11_95285383	T	C	C	TTC->TTT	Phe->Phe	Syn	97	CotAD_68127
1402	At_chr11_96368071	G	T	G	CAC->CAA	His->Gln	Non_Syn	47	CotAD_71226
1403	At_chr11_9651004	C	T	T	TCT->CCT	Ser->Pro	Non_Syn	84	CotAD_58656
1404	At_chr11_9651332	G	A	G	TTG->TTA	Leu->Leu	Syn	128	CotAD_58656
1405	At_chr11_9651389	C	T	C	TGC->TGT	Cys->Cys	Syn	157	CotAD_58656
1406	At_chr11_9651461	A	T	A	CCA->CCT	Pro->Pro	Syn	132	CotAD_58656
1407	At_chr11_9652763	C	G	C	GGC->GGG	Gly->Gly	Syn	81	CotAD_58656
1408	At_chr11_9652877	T	C	T	CCC->CCT	Pro->Pro	Syn	95	CotAD_58656
1409	At_chr11_9653065	C	A	C	TCT->TAT	Ser->Tyr	Non_Syn	179	CotAD_58656
1410	At_chr11_97869141	G	T	T	TTT->GTT	Phe->Val	Non_Syn	118	CotAD_44978
1411	At_chr11_97869198	G	A	A	AAA->GAA	Lys->Glu	Non_Syn	65	CotAD_44978
1412	At_chr11_97869991	A	G	G	GGG->AGG	Gly->Arg	Non_Syn	156	CotAD_44978
1413	At_chr11_9805685	G	A	A	ACA->GCA	Thr->Ala	Non_Syn	68	CotAD_58660
1414	At_chr11_98478986	C	T	T	CTT->CTC	Leu->Leu	Syn	50	CotAD_44981
1415	At_chr11_98512323	C	A	A	GGT->GGG	Gly->Gly	Syn	145	CotAD_44982
1416	At_chr11_98512561	A	T	T	CAG->CTG	Gln->Leu	Non_Syn	157	CotAD_44982
1417	At_chr11_98597795	C	T	C	CAG->CAA	Gln->Gln	Syn	226	CotAD_44987
1418	At_chr11_98662201	C	T	T	CTT->CTC	Leu->Leu	Syn	121	CotAD_44988
1419	At_chr11_986888	A	C	Undetected	AGC->ATC	Ser->Ile	Non_Syn	427	CotAD_21338
1420	At_chr11_987330	C	G	Undetected	AGT->ACT	Ser->Thr	Non_Syn	176	CotAD_21338
1421	At_chr11_99163461	C	A	C	TCT->TCG	Ser->Ser	Syn	69	CotAD_44996
1422	At_chr11_9921536	A	G	G	CCT->CTT	Pro->Leu	Non_Syn	508	CotAD_58665
1423	At_chr11_9921550	T	G	G	CAC->CAA	His->Gln	Non_Syn	434	CotAD_58665
1424	At_chr11_9921694	A	G	G	GGC->GGT	Gly->Gly	Syn	431	CotAD_58665
1425	At_chr11_99360493	C	T	T	ATA->ACA	Ile->Thr	Non_Syn	69	CotAD_45009
1426	At_chr11_99361938	G	A	G	GAG->GAA	Glu->Glu	Syn	39	CotAD_45009
1427	At_chr11_99361944	C	T	C	AGC->AGT	Ser->Ser	Syn	49	CotAD_45009
1428	At_chr12_100153018	T	C	T	TTA->TTG	Leu->Leu	Syn	334	CotAD_73834
1429	At_chr12_100153041	G	A	G	CAA->TAA	Gln->STOP	Pre_Ter	363	CotAD_73834
1430	At_chr12_100153064	C	T	C	AGC->AAC	Ser->Asn	Non_Syn	567	CotAD_73834
1431	At_chr12_100153969	C	T	C	AGG->AGA	Arg->Arg	Syn	413	CotAD_73834
1432	At_chr12_100922244	T	A	A	CAA->CAT	Gln->His	Non_Syn	151	CotAD_70127
1433	At_chr12_1043953	A	G	A	CCT->CCC	Pro->Pro	Syn	129	CotAD_72483
1434	At_chr12_1044009	C	T	Undetected	GTT->ATT	Val->Ile	Non_Syn	166	CotAD_72483
1435	At_chr12_1044068	C	T	C	GGA->GAA	Gly->Glu	Non_Syn	151	CotAD_72483
1436	At_chr12_10899730	A	G	G	TAT->TAC	Tyr->Tyr	Syn	190	CotAD_73783
1437	At_chr12_12007319	G	T	T	AGA->CGA	Arg->Arg	Syn	222	CotAD_75132
1438	At_chr12_12011051	G	A	A	GTA->GTG	Val->Val	Syn	131	CotAD_75133
1439	At_chr12_12011778	T	C	C	GAC->GAT	Asp->Asp	Syn	51	CotAD_75133
1440	At_chr12_12021976	G	T	T	CCT->CCG	Pro->Pro	Syn	278	CotAD_75133
1441	At_chr12_13347861	G	C	C	AGC->AGG	Ser->Arg	Non_Syn	246	CotAD_65842
1442	At_chr12_13350147	T	A	T	ATT->TTT	Ile->Phe	Non_Syn	133	CotAD_65842
1443	At_chr12_1437498	C	T	C	CCA->CCG	Pro->Pro	Syn	584	CotAD_72486
1444	At_chr12_14620208	T	A	A	CAT->CAA	His->Gln	Non_Syn	119	CotAD_69072
1445	At_chr12_14620578	A	G	G	GGA->GGG	Gly->Gly	Syn	1031	CotAD_69072
1446	At_chr12_15169172	G	A	A	ATA->ACA	Ile->Thr	Non_Syn	490	CotAD_62345
1447	At_chr12_15582520	A	G	A	GAT->GAC	Asp->Asp	Syn	1275	CotAD_62354
1448	At_chr12_15936194	C	T	T	GCT->GCC	Ala->Ala	Syn	148	CotAD_62427
1449	At_chr12_15937252	C	T	T	CCT->CCC	Pro->Pro	Syn	205	CotAD_62427
1450	At_chr12_16203585	A	T	A	ACA->TCA	Thr->Ser	Non_Syn	121	CotAD_62430
1451	At_chr12_16405342	G	A	G	CCG->TCG	Pro->Ser	Non_Syn	76	CotAD_64029
1452	At_chr12_16405418	C	T	C	ATG->ATA	Met->Ile	Non_Syn	68	CotAD_64029
1453	At_chr12_16683601	A	G	A	TAC->CAC	Tyr->His	Non_Syn	59	CotAD_64033
1454	At_chr12_16684559	T	G	T	AAA->CAA	Lys->Gln	Non_Syn	86	CotAD_64033
1455	At_chr12_18085694	T	A	A	GGA->GGT	Gly->Gly	Syn	128	CotAD_63813
1456	At_chr12_19365157	G	T	G	GAA->TAA	Glu->STOP	Pre_Ter	87	CotAD_73662
1457	At_chr12_20280142	G	A	A	AGT->AGC	Ser->Ser	Syn	9982	CotAD_49195
1458	At_chr12_20280196	G	A	A	CTT->CTC	Leu->Leu	Syn	9504	CotAD_49195
1459	At_chr12_20280676	T	G	G	CTG->ATG	Leu->Met	Non_Syn	8578	CotAD_49195
1460	At_chr12_20280744	G	T	T	AAG->ACG	Lys->Thr	Non_Syn	2488	CotAD_49195
1461	At_chr12_20403548	T	C	T	GTT->GTC	Val->Val	Syn	1118	CotAD_49198
1462	At_chr12_20635033	A	C	C	GGC->GGA	Gly->Gly	Syn	52	CotAD_49206
1463	At_chr12_20635050	T	A	A	TAT->TTT	Tyr->Phe	Non_Syn	52	CotAD_49206
1464	At_chr12_21510315	C	G	C	CTT->GTT	Leu->Val	Non_Syn	61	CotAD_49222
1465	At_chr12_21517041	A	C	C	ACT->AAT	Thr->Asn	Non_Syn	37	CotAD_49223
1466	At_chr12_21537143	G	C	G	GTG->CTG	Val->Leu	Non_Syn	48	CotAD_40091
1467	At_chr12_22967571	C	T	C	TTC->TTT	Phe->Phe	Syn	140	CotAD_70816
1468	At_chr12_22967595	T	C	T	TCT->TCC	Ser->Ser	Syn	131	CotAD_70816
1469	At_chr12_25748894	G	A	A	GAG->GAA	Glu->Glu	Syn	6765	CotAD_67078
1470	At_chr12_25749376	A	G	A	GAG->GGG	Glu->Gly	Non_Syn	4490	CotAD_67078
1471	At_chr12_27187917	T	C	T	CTG->CCG	Leu->Pro	Non_Syn	42	CotAD_67443
1472	At_chr12_27230443	G	A	A	CAG->CGG	Gln->Arg	Non_Syn	59	CotAD_67446
1473	At_chr12_27230783	A	C	A	GAA->GAC	Glu->Asp	Non_Syn	215	CotAD_67446
1474	At_chr12_27232607	T	C	C	AGC->AGT	Ser->Ser	Syn	349	CotAD_67447
1475	At_chr12_27584086	T	C	C	CTC->TTC	Leu->Phe	Non_Syn	563	CotAD_73754
1476	At_chr12_27718808	T	C	T	CTA->CTG	Leu->Leu	Syn	45	CotAD_74216
1477	At_chr12_27765694	G	T	T	CAG->CAT	Gln->His	Non_Syn	160	CotAD_74218
1478	At_chr12_2796661	G	A	G	GTT->ATT	Val->Ile	Non_Syn	73	CotAD_69825
1479	At_chr12_2796788	T	C	T	GTA->GCA	Val->Ala	Non_Syn	89	CotAD_69825
1480	At_chr12_2797130	A	G	A	GAC->GGC	Asp->Gly	Non_Syn	67	CotAD_69825
1481	At_chr12_2797392	C	G	G	CTC->CTG	Leu->Leu	Syn	98	CotAD_69825
1482	At_chr12_27998099	C	G	G	CCT->GCT	Pro->Ala	Non_Syn	126	CotAD_51844
1483	At_chr12_27998134	A	G	G	TCT->TTT	Ser->Phe	Non_Syn	106	CotAD_51844
1484	At_chr12_28372145	A	G	A	TGT->TGC	Cys->Cys	Syn	63	CotAD_51863
1485	At_chr12_31004905	G	A	A	ACA->ACG	Thr->Thr	Syn	92	CotAD_53486
1486	At_chr12_31006898	G	C	G	CGC->GGC	Arg->Gly	Non_Syn	136	CotAD_53487
1487	At_chr12_31374271	G	A	G	ATG->ACG	Met->Thr	Non_Syn	310	CotAD_53497
1488	At_chr12_31561429	G	A	A	TGT->CGT	Cys->Arg	Non_Syn	351	CotAD_53501
1489	At_chr12_31673001	G	A	A	AAA->AAG	Lys->Lys	Syn	75	CotAD_53503
1490	At_chr12_31677380	T	C	T	GAC->GAT	Asp->Asp	Syn	41	CotAD_53503
1491	At_chr12_31830249	C	T	C	CTC->TTC	Leu->Phe	Non_Syn	51	CotAD_53504
1492	At_chr12_32722072	A	C	A	CAG->CCG	Gln->Pro	Non_Syn	51	CotAD_70004
1493	At_chr12_32731058	T	C	T	TCT->TCC	Ser->Ser	Syn	277	CotAD_70004
1494	At_chr12_33721284	A	G	G	TAT->TAC	Tyr->Tyr	Syn	81	CotAD_67991
1495	At_chr12_33818165	G	C	G	GTG->GTC	Val->Val	Syn	248	CotAD_67994
1496	At_chr12_33820493	A	C	A	TTT->TTG	Phe->Leu	Non_Syn	345	CotAD_67994
1497	At_chr12_33821449	G	A	A	CGT->TGT	Arg->Cys	Non_Syn	298	CotAD_67994
1498	At_chr12_33864730	G	A	G	GCG->GCA	Ala->Ala	Syn	87	CotAD_67996
1499	At_chr12_34257495	G	A	G	CGT->CAT	Arg->His	Non_Syn	3046	CotAD_76288
1500	At_chr12_34257590	C	T	T	TCG->CCG	Ser->Pro	Non_Syn	1076	CotAD_76288
1501	At_chr12_34257758	T	C	T	GTT->GTC	Val->Val	Syn	3790	CotAD_76288
1502	At_chr12_34258247	C	T	T	GGT->GGC	Gly->Gly	Syn	6765	CotAD_76288
1503	At_chr12_35280440	A	G	G	GGA->AGA	Gly->Arg	Non_Syn	183	CotAD_75995
1504	At_chr12_35281687	C	T	T	ATC->ACC	Ile->Thr	Non_Syn	108	CotAD_75995
1505	At_chr12_36020254	T	G	G	GAG->GAT	Glu->Asp	Non_Syn	286	CotAD_63077
1506	At_chr12_36026546	G	A	A	ACA->GCA	Thr->Ala	Non_Syn	163	CotAD_63078
1507	At_chr12_36026972	C	T	T	CAT->CAC	His->His	Syn	167	CotAD_63078
1508	At_chr12_36141031	A	G	A	GGG->GAG	Gly->Glu	Non_Syn	342	CotAD_63079
1509	At_chr12_36147991	A	C	C	GTC->TTC	Val->Phe	Non_Syn	62	CotAD_63081
1510	At_chr12_3960790	G	T	G	GGT->GTT	Gly->Val	Non_Syn	87	CotAD_55389
1511	At_chr12_3960842	C	T	T	GAT->GAC	Asp->Asp	Syn	62	CotAD_55389
1512	At_chr12_39954120	G	A	G	GTG->GTA	Val->Val	Syn	307	CotAD_74164
1513	At_chr12_39955054	T	C	T	TTC->CTC	Phe->Leu	Non_Syn	209	CotAD_74164
1514	At_chr12_39955522	A	T	A	GAA->GAT	Glu->Asp	Non_Syn	146	CotAD_74164
1515	At_chr12_40310238	C	T	C	CGT->TGT	Arg->Cys	Non_Syn	314	CotAD_71088
1516	At_chr12_40311031	T	C	T	GAT->GAC	Asp->Asp	Syn	174	CotAD_71088
1517	At_chr12_40680589	C	T	T	AGC->GGC	Ser->Gly	Non_Syn	752	CotAD_71091
1518	At_chr12_41133086	T	G	G	ACG->ACT	Thr->Thr	Syn	51	CotAD_56934
1519	At_chr12_41322196	T	C	C	TTA->CTA	Leu->Leu	Syn	35	CotAD_56941
1520	At_chr12_41361506	C	T	C	CAC->CAT	His->His	Syn	304	CotAD_56944
1521	At_chr12_41452030	C	T	C	TCG->TTG	Ser->Leu	Non_Syn	98	CotAD_56951
1522	At_chr12_41452134	T	A	A	ATT->TTT	Ile->Phe	Non_Syn	114	CotAD_56951
1523	At_chr12_41452316	T	G	T	GCT->GCG	Ala->Ala	Syn	85	CotAD_56951
1524	At_chr12_41453243	A	C	C	AGC->AGA	Ser->Arg	Non_Syn	118	CotAD_56951
1525	At_chr12_42155150	C	T	T	GCC->GCT	Ala->Ala	Syn	183	CotAD_62373
1526	At_chr12_42156232	C	T	C	TCC->TTC	Ser->Phe	Non_Syn	170	CotAD_62373
1527	At_chr12_42156908	G	A	G	ACG->ACA	Thr->Thr	Syn	85	CotAD_62373
1528	At_chr12_42156929	G	A	G	GCG->GCA	Ala->Ala	Syn	85	CotAD_62373
1529	At_chr12_42175148	G	T	T	AAT->AAG	Asn->Lys	Non_Syn	367	CotAD_62374
1530	At_chr12_42212781	T	A	T	AGA->AGT	Arg->Ser	Non_Syn	240	CotAD_62376
1531	At_chr12_42217007	G	A	A	GTA->GTG	Val->Val	Syn	245	CotAD_62376
1532	At_chr12_42217969	A	G	G	AAG->GAG	Lys->Glu	Non_Syn	368	CotAD_62376
1533	At_chr12_42259646	C	A	Undetected	GCG->GCT	Ala->Ala	Syn	482	CotAD_62378
1534	At_chr12_42261750	C	G	Undetected	ACG->ACC	Thr->Thr	Syn	694	CotAD_62378
1535	At_chr12_42261839	G	A	G	TAC->CAC	Tyr->His	Non_Syn	257	CotAD_62378
1536	At_chr12_42326560	A	G	G	TTA->TCA	Leu->Ser	Non_Syn	1044	CotAD_62380
1537	At_chr12_42328603	C	G	Undetected	ACG->ACC	Thr->Thr	Syn	564	CotAD_62380
1538	At_chr12_42328676	T	C	C	GAG->GGG	Glu->Gly	Non_Syn	667	CotAD_62380
1539	At_chr12_42335053	G	A	A	GAG->GGG	Glu->Gly	Non_Syn	1166	CotAD_62382
1540	At_chr12_42582613	G	A	G	CCT->CCC	Pro->Pro	Syn	718	CotAD_56897
1541	At_chr12_42584295	A	G	G	TCC->TCT	Ser->Ser	Syn	123	CotAD_56897
1542	At_chr12_42624745	A	T	A	GGA->GGT	Gly->Gly	Syn	106	CotAD_56898
1543	At_chr12_42867151	G	A	G	TCC->TCT	Ser->Ser	Syn	146	CotAD_56907
1544	At_chr12_42874133	C	G	Undetected	CGG->GGG	Arg->Gly	Non_Syn	313	CotAD_56908
1545	At_chr12_42874458	G	A	Undetected	TAA->CAA	STOP->Gln	Non_Syn	76	CotAD_56908
1546	At_chr12_43160898	T	G	G	AGC->AGA	Ser->Arg	Non_Syn	94	CotAD_61397
1547	At_chr12_43160924	T	C	C	GGA->AGA	Gly->Arg	Non_Syn	90	CotAD_61397
1548	At_chr12_43160930	A	T	T	AGC->TGC	Ser->Cys	Non_Syn	94	CotAD_61397
1549	At_chr12_43161092	G	T	G	CTA->ATA	Leu->Ile	Non_Syn	95	CotAD_61397
1550	At_chr12_43531237	A	G	A	ACA->ACG	Thr->Thr	Syn	161	CotAD_49131
1551	At_chr12_43541282	G	A	G	GCG->GTG	Ala->Val	Non_Syn	174	CotAD_49132
1552	At_chr12_43551138	T	A	A	CCT->CCA	Pro->Pro	Syn	56	CotAD_49134
1553	At_chr12_43551147	T	C	C	TCG->TCA	Ser->Ser	Syn	54	CotAD_49134
1554	At_chr12_43551385	T	A	A	TGG->AGG	Trp->Arg	Non_Syn	87	CotAD_49134
1555	At_chr12_43552841	A	G	G	CGC->CGT	Arg->Arg	Syn	112	CotAD_49134
1556	At_chr12_43552853	A	G	G	CGC->CGT	Arg->Arg	Syn	149	CotAD_49134
1557	At_chr12_43645278	T	C	C	TCA->TTA	Ser->Leu	Non_Syn	513	CotAD_49143
1558	At_chr12_43645290	A	T	T	GTG->GAG	Val->Glu	Non_Syn	813	CotAD_49143
1559	At_chr12_43671804	C	A	C	TGC->TTC	Cys->Phe	Non_Syn	175	CotAD_49150
1560	At_chr12_43674790	G	A	G	TCG->TTG	Ser->Leu	Non_Syn	1598	CotAD_49151
1561	At_chr12_43680488	G	A	G	GTG->GTA	Val->Val	Syn	839	CotAD_49152
1562	At_chr12_43686697	T	G	G	GAA->TAA	Glu->STOP	Pre_Ter	158	CotAD_49153
1563	At_chr12_43686737	T	C	C	ACT->ATT	Thr->Ile	Non_Syn	234	CotAD_49153
1564	At_chr12_43686742	T	C	C	CAT->TAT	His->Tyr	Non_Syn	239	CotAD_49153
1565	At_chr12_43686779	T	C	C	GCT->GTT	Ala->Val	Non_Syn	284	CotAD_49153
1566	At_chr12_43686791	T	A	A	CAA->CTA	Gln->Leu	Non_Syn	326	CotAD_49153
1567	At_chr12_43686858	A	G	G	GCG->GCA	Ala->Ala	Syn	282	CotAD_49153
1568	At_chr12_43754209	A	G	G	CGG->TGG	Arg->Trp	Non_Syn	114	CotAD_49161
1569	At_chr12_43823286	T	C	T	GAT->GAC	Asp->Asp	Syn	577	CotAD_35404
1570	At_chr12_43832202	A	T	A	AAT->TAT	Asn->Tyr	Non_Syn	303	CotAD_35405
1571	At_chr12_44038639	T	C	T	GAT->GGT	Asp->Gly	Non_Syn	206	CotAD_35418
1572	At_chr12_44039029	C	T	Undetected	AAT->AGT	Asn->Ser	Non_Syn	155	CotAD_35418
1573	At_chr12_44039050	C	T	T	AAT->AGT	Asn->Ser	Non_Syn	145	CotAD_35418
1574	At_chr12_44039506	C	G	G	GCA->GGA	Ala->Gly	Non_Syn	165	CotAD_35418
1575	At_chr12_44040251	T	C	T	AAA->GAA	Lys->Glu	Non_Syn	175	CotAD_35418
1576	At_chr12_44040696	C	G	C	GAC->GAG	Asp->Glu	Non_Syn	72	CotAD_35418
1577	At_chr12_44086400	T	C	T	ACG->GCG	Thr->Ala	Non_Syn	49	CotAD_35419
1578	At_chr12_44086459	G	A	G	ACA->ATA	Thr->Ile	Non_Syn	51	CotAD_35419
1579	At_chr12_44087499	A	G	G	ATC->ATT	Ile->Ile	Syn	100	CotAD_35419
1580	At_chr12_44087827	A	C	A	ATA->AGA	Ile->Arg	Non_Syn	227	CotAD_35419
1581	At_chr12_44087845	G	A	G	ACT->ATT	Thr->Ile	Non_Syn	214	CotAD_35419
1582	At_chr12_44087856	T	C	T	GTA->GTG	Val->Val	Syn	187	CotAD_35419
1583	At_chr12_44088615	G	A	G	GAC->GAT	Asp->Asp	Syn	164	CotAD_35419
1584	At_chr12_44088852	A	G	G	TAC->TAT	Tyr->Tyr	Syn	79	CotAD_35419
1585	At_chr12_44089619	C	T	C	GAT->AAT	Asp->Asn	Non_Syn	214	CotAD_35419
1586	At_chr12_44089665	A	C	C	AAG->AAT	Lys->Asn	Non_Syn	107	CotAD_35419
1587	At_chr12_44140352	C	T	T	ATA->ATG	Ile->Met	Non_Syn	54	CotAD_35421
1588	At_chr12_44140373	G	C	C	GGG->GGC	Gly->Gly	Syn	50	CotAD_35421
1589	At_chr12_44140386	C	G	G	GCT->GGT	Ala->Gly	Non_Syn	51	CotAD_35421
1590	At_chr12_44140777	C	T	T	AAG->GAG	Lys->Glu	Non_Syn	37	CotAD_35421
1591	At_chr12_44141203	C	G	C	CGA->GGA	Arg->Gly	Non_Syn	129	CotAD_35421
1592	At_chr12_44280038	T	C	C	TCG->TCA	Ser->Ser	Syn	271	CotAD_35428
1593	At_chr12_44283666	T	C	Undetected	CGT->CAT	Arg->His	Non_Syn	76	CotAD_35428
1594	At_chr12_44305627	A	G	A	GAG->AAG	Glu->Lys	Non_Syn	62	CotAD_35429
1595	At_chr12_44305632	C	T	C	GAT->GAC	Asp->Asp	Syn	65	CotAD_35429
1596	At_chr12_44305646	A	T	A	CTC->CAC	Leu->His	Non_Syn	61	CotAD_35429
1597	At_chr12_44305662	C	T	C	CTT->CTC	Leu->Leu	Syn	60	CotAD_35429
1598	At_chr12_44305937	T	C	T	ATC->ATT	Ile->Ile	Syn	153	CotAD_35429
1599	At_chr12_44306510	A	C	A	AGC->CGC	Ser->Arg	Non_Syn	198	CotAD_35429
1600	At_chr12_44306521	G	T	G	AAG->AAT	Lys->Asn	Non_Syn	204	CotAD_35429
1601	At_chr12_44306575	T	G	G	AAG->AAT	Lys->Asn	Non_Syn	109	CotAD_35429
1602	At_chr12_44309773	T	G	T	GTT->GGT	Val->Gly	Non_Syn	301	CotAD_35429
1603	At_chr12_44309784	A	G	A	ATA->GTA	Ile->Val	Non_Syn	308	CotAD_35429
1604	At_chr12_44324624	G	A	A	ACA->GCA	Thr->Ala	Non_Syn	387	CotAD_35430
1605	At_chr12_44325558	G	C	C	CTC->CTG	Leu->Leu	Syn	212	CotAD_35430
1606	At_chr12_44354432	G	A	Undetected	GAG->AAG	Glu->Lys	Non_Syn	114	CotAD_35431
1607	At_chr12_44354437	T	C	Undetected	GAT->GAC	Asp->Asp	Syn	100	CotAD_35431
1608	At_chr12_44360244	C	G	C	TTG->TTC	Leu->Phe	Non_Syn	135	CotAD_35431
1609	At_chr12_44360771	A	G	G	GAA->AAA	Glu->Lys	Non_Syn	198	CotAD_35431
1610	At_chr12_44408978	G	A	G	CGC->TGC	Arg->Cys	Non_Syn	614	CotAD_35433
1611	At_chr12_44409573	T	C	C	TCA->TCG	Ser->Ser	Syn	323	CotAD_35433
1612	At_chr12_44409620	A	G	G	CGA->TGA	Arg->STOP	Pre_Ter	600	CotAD_35433
1613	At_chr12_44432259	T	C	T	TAG->TGG	STOP->Trp	Non_Syn	656	CotAD_35434
1614	At_chr12_44432560	C	T	T	CGA->CGG	Arg->Arg	Syn	66	CotAD_35434
1615	At_chr12_44432574	G	A	A	TGA->CGA	STOP->Arg	Non_Syn	106	CotAD_35434
1616	At_chr12_44432586	T	C	C	GGA->AGA	Gly->Arg	Non_Syn	164	CotAD_35434
1617	At_chr12_44432668	C	A	A	TAT->TAG	Tyr->STOP	Pre_Ter	180	CotAD_35434
1618	At_chr12_44467688	G	C	G	CAG->GAG	Gln->Glu	Non_Syn	33	CotAD_35438
1619	At_chr12_44468080	G	A	G	TCA->TTA	Ser->Leu	Non_Syn	54	CotAD_35438
1620	At_chr12_44468086	T	C	T	AAA->AGA	Lys->Arg	Non_Syn	54	CotAD_35438
1621	At_chr12_44468205	G	A	A	TAT->TAC	Tyr->Tyr	Syn	128	CotAD_35438
1622	At_chr12_44468241	T	A	A	CCT->CCA	Pro->Pro	Syn	83	CotAD_35438
1623	At_chr12_44469102	A	G	A	ATT->ATC	Ile->Ile	Syn	54	CotAD_35438
1624	At_chr12_44469185	T	A	A	TCA->ACA	Ser->Thr	Non_Syn	64	CotAD_35438
1625	At_chr12_44480324	T	A	A	TCA->TCT	Ser->Ser	Syn	253	CotAD_35439
1626	At_chr12_44484988	C	T	T	GGC->GGT	Gly->Gly	Syn	275	CotAD_35439
1627	At_chr12_44485821	G	A	A	GTA->GTG	Val->Val	Syn	607	CotAD_35439
1628	At_chr12_44489767	C	T	T	GTT->GCT	Val->Ala	Non_Syn	760	CotAD_35440
1629	At_chr12_44522431	G	C	G	GGG->GGC	Gly->Gly	Syn	269	CotAD_35445
1630	At_chr12_44550071	C	A	A	AGT->ATT	Ser->Ile	Non_Syn	76	CotAD_35447
1631	At_chr12_44550117	A	C	C	TTT->GTT	Phe->Val	Non_Syn	56	CotAD_35447
1632	At_chr12_44576627	T	C	C	TAT->TGT	Tyr->Cys	Non_Syn	140	CotAD_35449
1633	At_chr12_44576741	T	C	T	GAC->GGC	Asp->Gly	Non_Syn	235	CotAD_35449
1634	At_chr12_44577146	G	C	C	CGT->CCT	Arg->Pro	Non_Syn	115	CotAD_35449
1635	At_chr12_44597861	G	A	G	CAT->TAT	His->Tyr	Non_Syn	168	CotAD_35450
1636	At_chr12_44705233	T	C	C	TTG->TTA	Leu->Leu	Syn	61	CotAD_35454
1637	At_chr12_44964073	T	A	T	GCT->GCA	Ala->Ala	Syn	110	CotAD_35463
1638	At_chr12_45007602	G	A	A	AGT->AGC	Ser->Ser	Syn	93	CotAD_62116
1639	At_chr12_45007614	T	A	A	AGT->AGA	Ser->Arg	Non_Syn	98	CotAD_62116
1640	At_chr12_45051805	A	T	T	GCA->GCT	Ala->Ala	Syn	511	CotAD_62124
1641	At_chr12_45106657	A	G	G	ATG->ACG	Met->Thr	Non_Syn	197	CotAD_62128
1642	At_chr12_45353980	C	A	A	ATA->ATC	Ile->Ile	Syn	348	CotAD_65097
1643	At_chr12_45543336	C	T	C	CAT->TAT	His->Tyr	Non_Syn	54	CotAD_75074
1644	At_chr12_45543343	A	G	G	CAA->CGA	Gln->Arg	Non_Syn	56	CotAD_75074
1645	At_chr12_45571530	C	T	T	CAG->CAA	Gln->Gln	Syn	159	CotAD_75075
1646	At_chr12_46129049	C	A	C	TCC->TCA	Ser->Ser	Syn	517	CotAD_69140
1647	At_chr12_46286303	T	G	G	GTG->TTG	Val->Leu	Non_Syn	101	CotAD_69143
1648	At_chr12_46286326	T	G	G	CAG->CAT	Gln->His	Non_Syn	102	CotAD_69143
1649	At_chr12_46286351	G	A	G	GAG->AAG	Glu->Lys	Non_Syn	97	CotAD_69143
1650	At_chr12_46286987	A	G	A	AGT->GGT	Ser->Gly	Non_Syn	119	CotAD_69143
1651	At_chr12_46287377	T	G	T	TGT->GGT	Cys->Gly	Non_Syn	111	CotAD_69143
1652	At_chr12_46287384	T	C	T	CTC->CCC	Leu->Pro	Non_Syn	121	CotAD_69143
1653	At_chr12_46287413	C	T	C	CTC->TTC	Leu->Phe	Non_Syn	106	CotAD_69143
1654	At_chr12_48703054	C	T	T	TAC->TGC	Tyr->Cys	Non_Syn	747	CotAD_71271
1655	At_chr12_48729094	T	A	T	TAC->TTC	Tyr->Phe	Non_Syn	94	CotAD_73700
1656	At_chr12_49226400	A	G	A	TAC->TGC	Tyr->Cys	Non_Syn	161	CotAD_75142
1657	At_chr12_49227394	G	A	G	GGG->GGA	Gly->Gly	Syn	316	CotAD_75142
1658	At_chr12_49230412	C	G	G	GAC->GAG	Asp->Glu	Non_Syn	454	CotAD_75142
1659	At_chr12_49231491	C	T	T	CTC->CTT	Leu->Leu	Syn	469	CotAD_75143
1660	At_chr12_49789863	A	G	G	AGG->AGA	Arg->Arg	Syn	214	CotAD_67579
1661	At_chr12_49929899	G	C	C	ATC->ATG	Ile->Met	Non_Syn	383	CotAD_67581
1662	At_chr12_50555690	C	T	C	AGA->AAA	Arg->Lys	Non_Syn	1806	CotAD_74231
1663	At_chr12_50639943	T	C	T	TTA->CTA	Leu->Leu	Syn	96	CotAD_74540
1664	At_chr12_50639982	A	G	A	AAA->GAA	Lys->Glu	Non_Syn	87	CotAD_74540
1665	At_chr12_50722930	T	C	T	TTG->CTG	Leu->Leu	Syn	707	CotAD_65555
1666	At_chr12_50739650	T	A	T	TTG->ATG	Leu->Met	Non_Syn	177	CotAD_65556
1667	At_chr12_50760268	A	G	A	GTA->GTG	Val->Val	Syn	68	CotAD_65559
1668	At_chr12_50774285	C	T	T	AAA->AAG	Lys->Lys	Syn	167	CotAD_65562
1669	At_chr12_50780692	C	T	C	TTG->TTA	Leu->Leu	Syn	135	CotAD_65563
1670	At_chr12_50780917	A	C	A	GAT->GAG	Asp->Glu	Non_Syn	51	CotAD_65563
1671	At_chr12_50837955	A	G	A	GAA->GAG	Glu->Glu	Syn	267	CotAD_71381
1672	At_chr12_50839310	G	A	A	ACA->ACG	Thr->Thr	Syn	190	CotAD_71381
1673	At_chr12_50839327	C	T	T	GTG->GCG	Val->Ala	Non_Syn	237	CotAD_71381
1674	At_chr12_50839344	C	T	T	TTT->CTT	Phe->Leu	Non_Syn	278	CotAD_71381
1675	At_chr12_50840120	C	G	C	GAG->GAC	Glu->Asp	Non_Syn	70	CotAD_71381
1676	At_chr12_50946902	C	A	A	TAG->GAG	STOP->Glu	Non_Syn	200	CotAD_19086
1677	At_chr12_51038713	A	T	T	TCA->ACA	Ser->Thr	Non_Syn	371	CotAD_19092
1678	At_chr12_51038734	A	C	A	TCA->GCA	Ser->Ala	Non_Syn	300	CotAD_19092
1679	At_chr12_51105542	T	A	A	CTT->CAT	Leu->His	Non_Syn	368	CotAD_19094
1680	At_chr12_51105781	G	A	A	AGT->AGC	Ser->Ser	Syn	194	CotAD_19094
1681	At_chr12_51105892	G	A	G	TTC->TTT	Phe->Phe	Syn	276	CotAD_19094
1682	At_chr12_51105898	G	A	G	GAC->GAT	Asp->Asp	Syn	282	CotAD_19094
1683	At_chr12_51106938	A	G	G	TTT->TTC	Phe->Phe	Syn	284	CotAD_19094
1684	At_chr12_51107027	C	T	C	GGG->AGG	Gly->Arg	Non_Syn	241	CotAD_19094
1685	At_chr12_51107312	A	G	A	TAC->CAC	Tyr->His	Non_Syn	127	CotAD_19094
1686	At_chr12_51108719	C	T	C	TCG->TCA	Ser->Ser	Syn	127	CotAD_19094
1687	At_chr12_51109427	A	G	G	CAC->CAT	His->His	Syn	320	CotAD_19094
1688	At_chr12_51124181	G	A	G	GAG->GAA	Glu->Glu	Syn	61	CotAD_19097
1689	At_chr12_51124188	C	A	A	CTG->ATG	Leu->Met	Non_Syn	64	CotAD_19097
1690	At_chr12_51124296	T	C	C	TCG->CCG	Ser->Pro	Non_Syn	70	CotAD_19097
1691	At_chr12_51134192	T	C	C	GTT->GCT	Val->Ala	Non_Syn	128	CotAD_19098
1692	At_chr12_51136420	T	A	A	TTT->ATT	Phe->Ile	Non_Syn	239	CotAD_19098
1693	At_chr12_51136698	A	G	A	CCA->CCG	Pro->Pro	Syn	438	CotAD_19098
1694	At_chr12_51138546	A	G	G	CCA->CCG	Pro->Pro	Syn	566	CotAD_19098
1695	At_chr12_51153261	C	T	T	CAT->CGT	His->Arg	Non_Syn	168	CotAD_19101
1696	At_chr12_51156728	A	T	A	CTG->CAG	Leu->Gln	Non_Syn	608	CotAD_19102
1697	At_chr12_51164650	T	C	C	AAT->AGT	Asn->Ser	Non_Syn	49	CotAD_19103
1698	At_chr12_51169534	C	T	T	CTA->CTG	Leu->Leu	Syn	166	CotAD_19104
1699	At_chr12_51169555	T	A	T	CCA->CCT	Pro->Pro	Syn	130	CotAD_19104
1700	At_chr12_51172916	T	C	C	GTC->ATC	Val->Ile	Non_Syn	275	CotAD_19105
1701	At_chr12_51183204	C	T	C	CCG->CCA	Pro->Pro	Syn	75	CotAD_19108
1702	At_chr12_51186531	T	A	T	CAC->CTC	His->Leu	Non_Syn	758	CotAD_19109
1703	At_chr12_51192453	C	T	T	TTT->TTC	Phe->Phe	Syn	246	CotAD_19110
1704	At_chr12_51231034	C	T	T	CTT->CTC	Leu->Leu	Syn	246	CotAD_19117
1705	At_chr12_51283391	A	G	G	GGA->GGG	Gly->Gly	Syn	978	CotAD_19121
1706	At_chr12_51287569	C	A	T	TTG->TTT	Leu->Phe	Non_Syn	168	CotAD_19122
1707	At_chr12_51288193	C	T	C	GAT->AAT	Asp->Asn	Non_Syn	193	CotAD_19122
1708	At_chr12_51309232	G	A	G	TCA->TCG	Ser->Ser	Syn	318	CotAD_19124
1709	At_chr12_51315894	C	T	C	TTA->TCA	Leu->Ser	Non_Syn	194	CotAD_19125
1710	At_chr12_51317577	A	T	A	CTT->CAT	Leu->His	Non_Syn	1707	CotAD_19126
1711	At_chr12_51330718	G	T	G	CGG->CGT	Arg->Arg	Syn	2072	CotAD_19128
1712	At_chr12_51330917	A	G	G	GAG->AAG	Glu->Lys	Non_Syn	4023	CotAD_19128
1713	At_chr12_51330961	C	T	T	GAT->GAC	Asp->Asp	Syn	3393	CotAD_19128
1714	At_chr12_51331003	T	C	T	GGT->GGC	Gly->Gly	Syn	2449	CotAD_19128
1715	At_chr12_51339461	A	C	C	CTC->CTA	Leu->Leu	Syn	57	CotAD_19129
1716	At_chr12_51340791	A	G	G	CCG->CCA	Pro->Pro	Syn	78	CotAD_19129
1717	At_chr12_51353755	T	C	C	CTT->CTC	Leu->Leu	Syn	75	CotAD_19130
1718	At_chr12_51354264	T	C	T	TTG->TCG	Leu->Ser	Non_Syn	63	CotAD_19130
1719	At_chr12_51356661	T	C	C	GGA->AGA	Gly->Arg	Non_Syn	96	CotAD_19131
1720	At_chr12_51364168	T	C	T	ATA->GTA	Ile->Val	Non_Syn	131	CotAD_19132
1721	At_chr12_51393517	C	T	C	CCT->TCT	Pro->Ser	Non_Syn	67	CotAD_19133
1722	At_chr12_51435810	A	G	G	GAT->AAT	Asp->Asn	Non_Syn	49	CotAD_19137
1723	At_chr12_51442871	C	T	T	ACA->GCA	Thr->Ala	Non_Syn	42	CotAD_19139
1724	At_chr12_51443676	C	T	T	ATT->GTT	Ile->Val	Non_Syn	206	CotAD_19139
1725	At_chr12_51451103	T	A	T	ATT->ATA	Ile->Ile	Syn	166	CotAD_19141
1726	At_chr12_51451111	T	C	T	CTG->CCG	Leu->Pro	Non_Syn	172	CotAD_19141
1727	At_chr12_51451127	G	C	C	TTC->TTG	Phe->Leu	Non_Syn	225	CotAD_19141
1728	At_chr12_51451499	G	A	A	CTA->CTG	Leu->Leu	Syn	520	CotAD_19141
1729	At_chr12_51474044	T	A	T	TAC->TTC	Tyr->Phe	Non_Syn	146	CotAD_19144
1730	At_chr12_51475681	C	T	T	AAA->AGA	Lys->Arg	Non_Syn	58	CotAD_19145
1731	At_chr12_51476547	A	G	G	GCC->GTC	Ala->Val	Non_Syn	1420	CotAD_19146
1732	At_chr12_51560164	A	G	G	AAA->GAA	Lys->Glu	Non_Syn	306	CotAD_19153
1733	At_chr12_51561402	G	T	G	AGC->ATC	Ser->Ile	Non_Syn	294	CotAD_19153
1734	At_chr12_51603712	G	T	Undetected	CTC->ATC	Leu->Ile	Non_Syn	865	CotAD_19160
1735	At_chr12_51615765	G	A	A	AGT->GGT	Ser->Gly	Non_Syn	604	CotAD_19161
1736	At_chr12_51616677	G	A	G	CGT->CAT	Arg->His	Non_Syn	587	CotAD_19161
1737	At_chr12_51617352	C	T	C	TCC->TCT	Ser->Ser	Syn	161	CotAD_19161
1738	At_chr12_51617379	C	T	C	CTC->CTT	Leu->Leu	Syn	228	CotAD_19161
1739	At_chr12_51652631	C	T	T	ATC->ATT	Ile->Ile	Syn	850	CotAD_19165
1740	At_chr12_51733894	T	A	A	ATG->TTG	Met->Leu	Non_Syn	335	CotAD_19170
1741	At_chr12_51799823	T	A	A	TCT->TCA	Ser->Ser	Syn	50	CotAD_19179
1742	At_chr12_51801234	T	C	T	CAA->CGA	Gln->Arg	Non_Syn	71	CotAD_19179
1743	At_chr12_51815720	T	C	T	AGT->AGC	Ser->Ser	Syn	329	CotAD_19185
1744	At_chr12_51816631	G	A	A	AAT->GAT	Asn->Asp	Non_Syn	982	CotAD_19185
1745	At_chr12_51817793	T	C	Undetected	TCC->TCT	Ser->Ser	Syn	385	CotAD_19185
1746	At_chr12_51821599	A	G	G	CCG->CTG	Pro->Leu	Non_Syn	450	CotAD_19186
1747	At_chr12_51826866	G	C	C	GGG->GGC	Gly->Gly	Syn	200	CotAD_19187
1748	At_chr12_51827988	T	C	T	ACA->ACG	Thr->Thr	Syn	109	CotAD_19187
1749	At_chr12_51828960	T	C	C	TGT->TAT	Cys->Tyr	Non_Syn	124	CotAD_19187
1750	At_chr12_51830314	T	C	T	GGA->GAA	Gly->Glu	Non_Syn	72	CotAD_19187
1751	At_chr12_52004590	G	C	G	AAG->AAC	Lys->Asn	Non_Syn	189	CotAD_19204
1752	At_chr12_52061711	G	T	T	TAC->GAC	Tyr->Asp	Non_Syn	712	CotAD_48124
1753	At_chr12_52072034	C	A	C	GAA->TAA	Glu->STOP	Pre_Ter	169	CotAD_48125
1754	At_chr12_52095097	A	C	C	GTA->TTA	Val->Leu	Non_Syn	638	CotAD_48127
1755	At_chr12_52111919	A	G	G	CGG->CGA	Arg->Arg	Syn	450	CotAD_48128
1756	At_chr12_52114348	C	G	G	GCA->CCA	Ala->Pro	Non_Syn	433	CotAD_48129
1757	At_chr12_52223212	T	C	T	CTT->CTC	Leu->Leu	Syn	9833	CotAD_48138
1758	At_chr12_52223277	A	G	A	AAT->AGT	Asn->Ser	Non_Syn	9102	CotAD_48138
1759	At_chr12_52223411	A	G	A	AAA->GAA	Lys->Glu	Non_Syn	9288	CotAD_48138
1760	At_chr12_52223449	T	C	C	AAT->AAC	Asn->Asn	Syn	7972	CotAD_48138
1761	At_chr12_52261016	A	G	G	ACG->ACA	Thr->Thr	Syn	165	CotAD_48141
1762	At_chr12_52270648	T	G	G	TCG->TCT	Ser->Ser	Syn	257	CotAD_48142
1763	At_chr12_52371520	T	A	A	ATA->AAA	Ile->Lys	Non_Syn	1211	CotAD_48145
1764	At_chr12_52371942	A	G	G	AAC->AAT	Asn->Asn	Syn	1220	CotAD_48145
1765	At_chr12_52372271	A	T	T	AGC->TGC	Ser->Cys	Non_Syn	630	CotAD_48145
1766	At_chr12_52373105	G	A	G	GCT->GCC	Ala->Ala	Syn	880	CotAD_48145
1767	At_chr12_52476912	T	C	Undetected	GAA->AAA	Glu->Lys	Non_Syn	675	CotAD_48152
1768	At_chr12_52580104	T	C	T	ATT->ACT	Ile->Thr	Non_Syn	53	CotAD_34652
1769	At_chr12_52580358	G	C	C	GAC->GAG	Asp->Glu	Non_Syn	36	CotAD_34652
1770	At_chr12_52581583	T	G	T	TGT->GGT	Cys->Gly	Non_Syn	106	CotAD_34652
1771	At_chr12_52581588	G	A	A	GCG->GCA	Ala->Ala	Syn	72	CotAD_34652
1772	At_chr12_52689706	A	C	A	ATG->AGG	Met->Arg	Non_Syn	498	CotAD_34661
1773	At_chr12_52709537	G	T	T	ATT->ATG	Ile->Met	Non_Syn	64	CotAD_34662
1774	At_chr12_52716727	T	A	T	GGT->GGA	Gly->Gly	Syn	425	CotAD_34663
1775	At_chr12_52716852	A	G	Undetected	CTT->TTT	Leu->Phe	Non_Syn	580	CotAD_34663
1776	At_chr12_52716861	A	G	G	CCC->TCC	Pro->Ser	Non_Syn	566	CotAD_34663
1777	At_chr12_52717162	T	C	T	GTA->GTG	Val->Val	Syn	454	CotAD_34663
1778	At_chr12_52730486	G	A	A	GAG->GGG	Glu->Gly	Non_Syn	738	CotAD_34664
1779	At_chr12_52730661	A	C	A	GAA->GAC	Glu->Asp	Non_Syn	1297	CotAD_34664
1780	At_chr12_52746769	T	C	C	TCA->TTA	Ser->Leu	Non_Syn	186	CotAD_34666
1781	At_chr12_52748243	C	T	T	ACT->ACC	Thr->Thr	Syn	267	CotAD_34666
1782	At_chr12_52764622	A	T	T	ATT->AAT	Ile->Asn	Non_Syn	123	CotAD_34669
1783	At_chr12_52770715	A	G	G	GTT->ATT	Val->Ile	Non_Syn	225	CotAD_34669
1784	At_chr12_52770822	C	G	C	CCG->CCC	Pro->Pro	Syn	179	CotAD_34669
1785	At_chr12_52770887	A	C	A	ACC->AAC	Thr->Asn	Non_Syn	174	CotAD_34669
1786	At_chr12_52799139	A	G	G	GTC->ATC	Val->Ile	Non_Syn	42	CotAD_34671
1787	At_chr12_52799408	T	A	T	CAA->CTA	Gln->Leu	Non_Syn	35	CotAD_34671
1788	At_chr12_52800599	A	G	A	AGG->AGA	Arg->Arg	Syn	54	CotAD_34671
1789	At_chr12_53347110	T	G	T	TTG->GTG	Leu->Val	Non_Syn	50	CotAD_34696
1790	At_chr12_53350087	C	G	T	CCG->CGG	Pro->Arg	Non_Syn	96	CotAD_34696
1791	At_chr12_53516937	G	A	A	ACT->GCT	Thr->Ala	Non_Syn	110	CotAD_34700
1792	At_chr12_53517529	C	A	A	GAA->GAC	Glu->Asp	Non_Syn	79	CotAD_34700
1793	At_chr12_5372458	G	A	G	CGA->TGA	Arg->STOP	Pre_Ter	183	CotAD_73504
1794	At_chr12_5372477	G	A	G	AGC->AGT	Ser->Ser	Syn	163	CotAD_73504
1795	At_chr12_5372490	C	A	C	CGG->CTG	Arg->Leu	Non_Syn	112	CotAD_73504
1796	At_chr12_5373595	C	T	C	GAG->GAA	Glu->Glu	Syn	117	CotAD_73504
1797	At_chr12_53942474	G	A	A	GCC->ACC	Ala->Thr	Non_Syn	70	CotAD_36828
1798	At_chr12_53942593	C	A	C	ATC->ATA	Ile->Ile	Syn	179	CotAD_36828
1799	At_chr12_53943841	A	G	A	AGC->GGC	Ser->Gly	Non_Syn	135	CotAD_36828
1800	At_chr12_53980931	A	G	G	GCC->GCT	Ala->Ala	Syn	69	CotAD_36830
1801	At_chr12_54034655	G	T	G	AAC->AAA	Asn->Lys	Non_Syn	748	CotAD_36838
1802	At_chr12_54034725	C	T	C	TGA->TAA	STOP->STOP	Syn	676	CotAD_36838
1803	At_chr12_54035608	A	G	A	TTG->CTG	Leu->Leu	Syn	428	CotAD_36838
1804	At_chr12_54045920	C	G	C	AAG->AAC	Lys->Asn	Non_Syn	49	CotAD_36840
1805	At_chr12_54056535	T	C	T	AAC->AAT	Asn->Asn	Syn	1023	CotAD_36842
1806	At_chr12_54060931	T	A	A	TAA->AAA	STOP->Lys	Non_Syn	104	CotAD_36843
1807	At_chr12_54061267	G	A	A	TAT->CAT	Tyr->His	Non_Syn	272	CotAD_36843
1808	At_chr12_54082603	C	T	T	CTT->CTC	Leu->Leu	Syn	87	CotAD_36847
1809	At_chr12_54169337	A	T	T	CCT->CCA	Pro->Pro	Syn	300	CotAD_36857
1810	At_chr12_54211184	C	T	C	CGC->CAC	Arg->His	Non_Syn	131	CotAD_36860
1811	At_chr12_5421837	T	A	T	ATG->AAG	Met->Lys	Non_Syn	1843	CotAD_73506
1812	At_chr12_54388693	G	A	A	GCA->GCG	Ala->Ala	Syn	435	CotAD_36867
1813	At_chr12_54411076	T	G	T	GAA->GCA	Glu->Ala	Non_Syn	223	CotAD_36871
1814	At_chr12_54414664	C	T	C	GAA->AAA	Glu->Lys	Non_Syn	258	CotAD_36872
1815	At_chr12_54417825	C	T	C	GTG->GTA	Val->Val	Syn	138	CotAD_36872
1816	At_chr12_54433472	A	G	Undetected	ATA->ACA	Ile->Thr	Non_Syn	637	CotAD_36873
1817	At_chr12_54433491	T	C	Undetected	ATG->GTG	Met->Val	Non_Syn	637	CotAD_36873
1818	At_chr12_54433498	G	C	Undetected	AGC->AGG	Ser->Arg	Non_Syn	637	CotAD_36873
1819	At_chr12_54433505	G	A	Undetected	ACT->ATT	Thr->Ile	Non_Syn	635	CotAD_36873
1820	At_chr12_54446894	T	G	T	AAG->ACG	Lys->Thr	Non_Syn	181	CotAD_36875
1821	At_chr12_54447703	A	G	G	TGA->CGA	STOP->Arg	Non_Syn	302	CotAD_36875
1822	At_chr12_54464858	G	A	G	TGA->CGA	STOP->Arg	Non_Syn	89	CotAD_36876
1823	At_chr12_55109843	A	C	C	CGA->AGA	Arg->Arg	Syn	115	CotAD_54537
1824	At_chr12_55110828	C	T	C	GAT->GAC	Asp->Asp	Syn	82	CotAD_54537
1825	At_chr12_55186626	T	C	T	GCT->GCC	Ala->Ala	Syn	1649	CotAD_54544
1826	At_chr12_55243714	G	C	C	CGC->GGC	Arg->Gly	Non_Syn	1667	CotAD_54547
1827	At_chr12_55260339	G	A	A	GCT->ACT	Ala->Thr	Non_Syn	171	CotAD_54549
1828	At_chr12_58606491	G	A	G	TCG->TCA	Ser->Ser	Syn	527	CotAD_67490
1829	At_chr12_58715966	C	A	C	GTC->GTA	Val->Val	Syn	56	CotAD_67492
1830	At_chr12_58900294	A	T	A	AGT->TGT	Ser->Cys	Non_Syn	238	CotAD_68441
1831	At_chr12_58922844	T	C	T	CTT->CTC	Leu->Leu	Syn	1106	CotAD_68443
1832	At_chr12_61416863	T	C	C	TTG->TTA	Leu->Leu	Syn	206	CotAD_65526
1833	At_chr12_62672606	A	G	A	CGC->TGC	Arg->Cys	Non_Syn	212	CotAD_66367
1834	At_chr12_62672625	T	C	T	ATG->ATA	Met->Ile	Non_Syn	253	CotAD_66367
1835	At_chr12_64371726	T	C	T	TCA->TCG	Ser->Ser	Syn	730	CotAD_43067
1836	At_chr12_64371732	C	A	C	TCG->TCT	Ser->Ser	Syn	762	CotAD_43067
1837	At_chr12_64371813	A	G	A	TTT->TTC	Phe->Phe	Syn	746	CotAD_43067
1838	At_chr12_64637075	C	T	C	GAC->GAT	Asp->Asp	Syn	297	CotAD_43073
1839	At_chr12_65065102	C	A	A	AGA->AGC	Arg->Ser	Non_Syn	98	CotAD_43081
1840	At_chr12_65356001	A	G	G	GGT->AGT	Gly->Ser	Non_Syn	395	CotAD_43093
1841	At_chr12_65438980	A	G	G	CGT->TGT	Arg->Cys	Non_Syn	393	CotAD_43095
1842	At_chr12_65477799	A	G	G	TGT->CGT	Cys->Arg	Non_Syn	644	CotAD_43096
1843	At_chr12_65598583	G	A	G	AGG->AAG	Arg->Lys	Non_Syn	116	CotAD_43102
1844	At_chr12_6777066	C	G	G	GTC->GTG	Val->Val	Syn	519	CotAD_62507
1845	At_chr12_69983115	A	G	G	GGC->GGT	Gly->Gly	Syn	277	CotAD_71195
1846	At_chr12_69987739	C	T	C	GGA->GAA	Gly->Glu	Non_Syn	221	CotAD_71196
1847	At_chr12_70037830	T	A	T	CTT->CTA	Leu->Leu	Syn	136	CotAD_71198
1848	At_chr12_7013092	T	C	C	GAC->GAT	Asp->Asp	Syn	888	CotAD_62508
1849	At_chr12_71012762	G	A	A	TCC->CCC	Ser->Pro	Non_Syn	330	CotAD_63192
1850	At_chr12_71089783	T	C	C	CTA->CTG	Leu->Leu	Syn	178	CotAD_63196
1851	At_chr12_7132954	T	C	T	GAG->GGG	Glu->Gly	Non_Syn	1781	CotAD_62511
1852	At_chr12_7133215	T	G	T	TAC->TCC	Tyr->Ser	Non_Syn	948	CotAD_62511
1853	At_chr12_7133912	T	C	C	ATT->GTT	Ile->Val	Non_Syn	537	CotAD_62511
1854	At_chr12_7172421	G	A	A	TGC->TGT	Cys->Cys	Syn	1847	CotAD_62513
1855	At_chr12_71894360	A	G	G	CCA->CTA	Pro->Leu	Non_Syn	198	CotAD_69635
1856	At_chr12_71894379	C	A	G	TTC->GTC	Phe->Val	Non_Syn	198	CotAD_69635
1857	At_chr12_73562602	T	C	C	CTT->TTT	Leu->Phe	Non_Syn	100	CotAD_70245
1858	At_chr12_73562652	C	T	T	ACT->ACC	Thr->Thr	Syn	98	CotAD_70245
1859	At_chr12_73564444	C	A	A	CGT->CGG	Arg->Arg	Syn	361	CotAD_70244
1860	At_chr12_73564540	T	C	C	AGG->AGA	Arg->Arg	Syn	388	CotAD_70244
1861	At_chr12_74691804	G	A	A	TCG->CCG	Ser->Pro	Non_Syn	450	CotAD_73118
1862	At_chr12_74696082	C	T	C	TAC->TGC	Tyr->Cys	Non_Syn	168	CotAD_73118
1863	At_chr12_76337601	T	C	T	TCA->TCG	Ser->Ser	Syn	272	CotAD_70290
1864	At_chr12_76337621	A	G	A	TCC->CCC	Ser->Pro	Non_Syn	252	CotAD_70290
1865	At_chr12_77186903	A	T	A	TCT->ACT	Ser->Thr	Non_Syn	105	CotAD_67095
1866	At_chr12_77321003	G	T	G	ACG->ACT	Thr->Thr	Syn	325	CotAD_67094
1867	At_chr12_77321027	A	G	A	GCA->GCG	Ala->Ala	Syn	378	CotAD_67094
1868	At_chr12_77835171	T	C	T	ATT->ATC	Ile->Ile	Syn	352	CotAD_67087
1869	At_chr12_80593058	G	A	A	GAT->GGT	Asp->Gly	Non_Syn	375	CotAD_57908
1870	At_chr12_80949013	G	A	G	AGG->AGA	Arg->Arg	Syn	66	CotAD_57918
1871	At_chr12_80949678	T	C	T	ATT->ATC	Ile->Ile	Syn	60	CotAD_57918
1872	At_chr12_80954142	C	G	G	ACT->AGT	Thr->Ser	Non_Syn	147	CotAD_57918
1873	At_chr12_80958339	T	C	T	GCA->GCG	Ala->Ala	Syn	180	CotAD_57919
1874	At_chr12_81479642	G	T	G	GAC->GAA	Asp->Glu	Non_Syn	78	CotAD_75257
1875	At_chr12_81677576	C	T	T	GTT->GCT	Val->Ala	Non_Syn	71	CotAD_68638
1876	At_chr12_82647165	A	T	T	TAC->TTC	Tyr->Phe	Non_Syn	282	CotAD_65435
1877	At_chr12_82652221	T	C	C	GGG->GGA	Gly->Gly	Syn	158	CotAD_65435
1878	At_chr12_84005473	T	A	A	TAG->AAG	STOP->Lys	Non_Syn	41	CotAD_73270
1879	At_chr12_84091409	A	G	G	GGA->GAA	Gly->Glu	Non_Syn	259	CotAD_73271
1880	At_chr12_84593397	G	A	A	ATT->ATC	Ile->Ile	Syn	54	CotAD_53555
1881	At_chr12_84593407	A	T	T	CAG->CTG	Gln->Leu	Non_Syn	54	CotAD_53555
1882	At_chr12_84798624	G	A	G	TGG->TGA	Trp->STOP	Pre_Ter	106	CotAD_53545
1883	At_chr12_85519840	A	T	T	TTT->ATT	Phe->Ile	Non_Syn	535	CotAD_72726
1884	At_chr12_85520136	T	C	C	ATT->GTT	Ile->Val	Non_Syn	911	CotAD_72726
1885	At_chr12_85820840	C	A	C	CTG->CTT	Leu->Leu	Syn	39	CotAD_72362
1886	At_chr12_866354	C	G	C	AAG->AAC	Lys->Asn	Non_Syn	49	CotAD_74251
1887	At_chr12_87401123	G	A	Undetected	CCN->CTN	->	Syn	242	CotAD_63379
1888	At_chr12_88007238	G	A	G	CGT->CAT	Arg->His	Non_Syn	127	CotAD_72377
1889	At_chr12_88426146	C	T	C	CAT->CGT	His->Arg	Non_Syn	437	CotAD_65701
1890	At_chr12_88988811	C	T	T	CGT->CGC	Arg->Arg	Syn	180	CotAD_68958
1891	At_chr12_89017841	T	C	Undetected	AAA->GAA	Lys->Glu	Non_Syn	191	CotAD_68957
1892	At_chr12_89521020	T	G	G	GCA->GCC	Ala->Ala	Syn	3047	CotAD_62951
1893	At_chr12_90420832	C	A	C	GGC->GGA	Gly->Gly	Syn	58	CotAD_62961
1894	At_chr12_90420859	T	A	T	TCT->TCA	Ser->Ser	Syn	54	CotAD_62961
1895	At_chr12_90422406	C	A	A	GGA->GGC	Gly->Gly	Syn	55	CotAD_62961
1896	At_chr12_91453298	A	G	A	TAT->TAC	Tyr->Tyr	Syn	95	CotAD_65908
1897	At_chr12_91453316	G	A	G	GCC->GCT	Ala->Ala	Syn	123	CotAD_65908
1898	At_chr12_92709188	C	T	T	GGT->GGC	Gly->Gly	Syn	754	CotAD_64124
1899	At_chr12_92758265	A	G	G	CGT->TGT	Arg->Cys	Non_Syn	102	CotAD_64128
1900	At_chr12_93456977	T	G	G	TTA->GTA	Leu->Val	Non_Syn	44	CotAD_76538
1901	At_chr12_9351109	G	A	A	ACT->ATT	Thr->Ile	Non_Syn	293	CotAD_55950
1902	At_chr12_9351115	C	T	C	AGT->AAT	Ser->Asn	Non_Syn	316	CotAD_55950
1903	At_chr12_9352386	C	T	C	GCC->ACC	Ala->Thr	Non_Syn	395	CotAD_55950
1904	At_chr12_9352399	C	G	C	CTG->CTC	Leu->Leu	Syn	327	CotAD_55950
1905	At_chr12_9411913	G	A	Undetected	CCG->CTG	Pro->Leu	Non_Syn	5852	CotAD_55954
1906	At_chr12_9412096	C	T	T	AGG->AAG	Arg->Lys	Non_Syn	2357	CotAD_55954
1907	At_chr12_94524368	T	C	C	TTG->TCG	Leu->Ser	Non_Syn	217	CotAD_50040
1908	At_chr12_94524652	C	T	T	CTT->TTT	Leu->Phe	Non_Syn	340	CotAD_50040
1909	At_chr12_94524894	G	A	G	CAG->CAA	Gln->Gln	Syn	445	CotAD_50040
1910	At_chr12_94930144	A	G	A	AAA->AAG	Lys->Lys	Syn	115	CotAD_50060
1911	At_chr12_9518174	T	C	C	ACC->GCC	Thr->Ala	Non_Syn	68	CotAD_55959
1912	At_chr12_9518639	T	C	C	AAA->GAA	Lys->Glu	Non_Syn	45	CotAD_55959
1913	At_chr12_9519018	T	G	G	CAC->CCC	His->Pro	Non_Syn	66	CotAD_55959
1914	At_chr12_95350845	A	T	A	TGC->AGC	Cys->Ser	Non_Syn	138	CotAD_58786
1915	At_chr12_95793460	G	A	A	TCA->TCG	Ser->Ser	Syn	185	CotAD_58794
1916	At_chr12_95794084	A	G	A	GCA->GCG	Ala->Ala	Syn	298	CotAD_58794
1917	At_chr12_96007667	C	G	C	GAG->GAC	Glu->Asp	Non_Syn	42	CotAD_58800
1918	At_chr12_96106297	C	T	T	AAT->GAT	Asn->Asp	Non_Syn	348	CotAD_70657
1919	At_chr12_97118765	G	A	A	GCA->GCG	Ala->Ala	Syn	340	CotAD_75672
1920	At_chr12_97119911	C	A	A	ACA->ACC	Thr->Thr	Syn	204	CotAD_75672
1921	At_chr12_97965557	G	A	G	CCT->CTT	Pro->Leu	Non_Syn	4185	CotAD_56861
1922	At_chr12_99099823	A	G	G	CCT->CCC	Pro->Pro	Syn	36	CotAD_65874
1923	At_chr12_99412161	A	G	A	AAA->AAG	Lys->Lys	Syn	530	CotAD_65881
1924	At_chr12_99951019	C	G	C	GAG->GAC	Glu->Asp	Non_Syn	467	CotAD_73833
1925	At_chr13_10656078	T	C	C	CGA->CAA	Arg->Gln	Non_Syn	294	CotAD_64721
1926	At_chr13_10660109	G	A	G	CTA->TTA	Leu->Leu	Syn	152	CotAD_64721
1927	At_chr13_10695243	T	G	G	CGA->AGA	Arg->Arg	Syn	722	CotAD_64722
1928	At_chr13_12221860	T	C	C	TCG->TCA	Ser->Ser	Syn	209	CotAD_42775
1929	At_chr13_12776263	A	G	G	ATC->ACC	Ile->Thr	Non_Syn	252	CotAD_42760
1930	At_chr13_12776312	A	T	T	TAC->AAC	Tyr->Asn	Non_Syn	250	CotAD_42760
1931	At_chr13_12776526	G	A	G	CTG->CCG	Leu->Pro	Non_Syn	79	CotAD_42760
1932	At_chr13_12776736	T	C	C	AAC->AGC	Asn->Ser	Non_Syn	198	CotAD_42760
1933	At_chr13_12776800	C	T	C	GGC->AGC	Gly->Ser	Non_Syn	207	CotAD_42760
1934	At_chr13_13350521	T	A	A	CTT->CTA	Leu->Leu	Syn	3197	CotAD_62064
1935	At_chr13_13432211	T	G	Undetected	GAT->GCT	Asp->Ala	Non_Syn	127	CotAD_62065
1936	At_chr13_13441698	C	A	Undetected	GAC->TAC	Asp->Tyr	Non_Syn	262	CotAD_62065
1937	At_chr13_13442408	G	A	A	GCC->GCT	Ala->Ala	Syn	146	CotAD_62065
1938	At_chr13_13453276	T	C	T	AGT->AAT	Ser->Asn	Non_Syn	143	CotAD_62065
1939	At_chr13_13527554	G	A	A	TTT->CTT	Phe->Leu	Non_Syn	216	CotAD_62070
1940	At_chr13_13656510	T	C	T	CCT->CCC	Pro->Pro	Syn	68	CotAD_58023
1941	At_chr13_13657199	G	A	G	GCT->ACT	Ala->Thr	Non_Syn	42	CotAD_58023
1942	At_chr13_13658704	A	C	C	GCT->GAT	Ala->Asp	Non_Syn	185	CotAD_58023
1943	At_chr13_13712173	G	A	A	GCT->GCC	Ala->Ala	Syn	145	CotAD_58028
1944	At_chr13_13828215	C	T	T	GTT->GTC	Val->Val	Syn	257	CotAD_58030
1945	At_chr13_13928013	G	A	G	AGG->AAG	Arg->Lys	Non_Syn	3239	CotAD_58038
1946	At_chr13_13929216	C	T	T	GTG->GCG	Val->Ala	Non_Syn	7756	CotAD_58038
1947	At_chr13_13929514	T	C	C	GAT->GAC	Asp->Asp	Syn	1748	CotAD_58038
1948	At_chr13_14016464	C	G	C	TCA->TGA	Ser->STOP	Pre_Ter	35	CotAD_72146
1949	At_chr13_14017145	T	C	T	ACG->ATG	Thr->Met	Non_Syn	48	CotAD_72146
1950	At_chr13_14024761	A	C	A	CCA->CCC	Pro->Pro	Syn	315	CotAD_72144
1951	At_chr13_14607563	A	G	A	GAA->GAG	Glu->Glu	Syn	301	CotAD_74653
1952	At_chr13_14607813	C	G	G	GCT->CCT	Ala->Pro	Non_Syn	218	CotAD_74653
1953	At_chr13_14607879	T	A	A	ACT->TCT	Thr->Ser	Non_Syn	71	CotAD_74653
1954	At_chr13_14607904	G	A	G	CGG->CAG	Arg->Gln	Non_Syn	59	CotAD_74653
1955	At_chr13_14608016	A	G	G	GCC->ACC	Ala->Thr	Non_Syn	125	CotAD_74653
1956	At_chr13_14608089	C	G	Undetected	GGT->GCT	Gly->Ala	Non_Syn	125	CotAD_74653
1957	At_chr13_1462279	A	C	C	GTC->GTA	Val->Val	Syn	209	CotAD_69346
1958	At_chr13_1462563	G	A	G	GGG->GAG	Gly->Glu	Non_Syn	151	CotAD_69346
1959	At_chr13_1465400	C	A	Undetected	TCT->TCG	Ser->Ser	Syn	585	CotAD_69345
1960	At_chr13_14906888	A	T	T	CTT->CAT	Leu->His	Non_Syn	92	CotAD_47333
1961	At_chr13_15159795	T	C	T	ATT->GTT	Ile->Val	Non_Syn	52	CotAD_47317
1962	At_chr13_15160148	A	G	G	GTA->GCA	Val->Ala	Non_Syn	92	CotAD_47317
1963	At_chr13_15210755	G	A	G	GAC->GAT	Asp->Asp	Syn	222	CotAD_47309
1964	At_chr13_15647355	A	C	C	ATA->ATC	Ile->Ile	Syn	912	CotAD_57037
1965	At_chr13_15647994	A	T	A	CAT->CTT	His->Leu	Non_Syn	1322	CotAD_57037
1966	At_chr13_15648746	A	G	Undetected	AAG->AGG	Lys->Arg	Non_Syn	443	CotAD_57037
1967	At_chr13_15649684	G	A	G	CGG->CAG	Arg->Gln	Non_Syn	1247	CotAD_57037
1968	At_chr13_15667523	T	A	T	ACA->TCA	Thr->Ser	Non_Syn	640	CotAD_57035
1969	At_chr13_15784286	T	C	C	TTG->TTA	Leu->Leu	Syn	505	CotAD_57026
1970	At_chr13_16235148	C	T	C	GAT->AAT	Asp->Asn	Non_Syn	100	CotAD_28159
1971	At_chr13_16241784	A	C	A	CGT->CGG	Arg->Arg	Syn	126	CotAD_28158
1972	At_chr13_16361606	A	T	A	CAA->CAT	Gln->His	Non_Syn	849	CotAD_28154
1973	At_chr13_16394534	C	A	T	CAG->CAT	Gln->His	Non_Syn	119	CotAD_28151
1974	At_chr13_16519975	T	C	C	TCC->TCT	Ser->Ser	Syn	68	CotAD_28146
1975	At_chr13_16532010	G	T	G	CGC->CTC	Arg->Leu	Non_Syn	630	CotAD_28145
1976	At_chr13_16623501	C	T	C	ACA->GCA	Thr->Ala	Non_Syn	55	CotAD_28136
1977	At_chr13_16669950	A	G	G	TCG->TTG	Ser->Leu	Non_Syn	455	CotAD_28130
1978	At_chr13_16937129	C	T	T	CAA->CAG	Gln->Gln	Syn	177	CotAD_28122
1979	At_chr13_16940049	G	T	G	GAA->GCA	Glu->Ala	Non_Syn	159	CotAD_28122
1980	At_chr13_16943535	A	C	A	ACA->ACC	Thr->Thr	Syn	139	CotAD_28121
1981	At_chr13_16946845	T	C	C	TAG->TAA	STOP->STOP	Syn	123	CotAD_28120
1982	At_chr13_16948436	T	C	T	TAT->TGT	Tyr->Cys	Non_Syn	99	CotAD_28120
1983	At_chr13_16978941	C	T	C	ACA->ACG	Thr->Thr	Syn	245	CotAD_28119
1984	At_chr13_16979733	A	G	A	GCC->GCT	Ala->Ala	Syn	152	CotAD_28119
1985	At_chr13_16980345	C	T	C	GGT->AGT	Gly->Ser	Non_Syn	148	CotAD_28119
1986	At_chr13_16980484	C	A	C	TCT->TCG	Ser->Ser	Syn	53	CotAD_28119
1987	At_chr13_16999122	G	A	A	CAT->CGT	His->Arg	Non_Syn	250	CotAD_28118
1988	At_chr13_16999370	C	G	G	GTG->CTG	Val->Leu	Non_Syn	208	CotAD_28118
1989	At_chr13_16999573	G	A	G	CAG->CGG	Gln->Arg	Non_Syn	94	CotAD_28118
1990	At_chr13_17302367	T	A	Undetected	GCT->GCA	Ala->Ala	Syn	77	CotAD_28108
1991	At_chr13_17302558	G	A	A	TTG->CTG	Leu->Leu	Syn	127	CotAD_28108
1992	At_chr13_17303188	T	C	T	GAA->AAA	Glu->Lys	Non_Syn	44	CotAD_28108
1993	At_chr13_17303276	G	T	T	GGA->GGC	Gly->Gly	Syn	53	CotAD_28108
1994	At_chr13_17303368	T	C	C	GAA->AAA	Glu->Lys	Non_Syn	50	CotAD_28108
1995	At_chr13_17303498	G	C	G	GCG->GCC	Ala->Ala	Syn	48	CotAD_28108
1996	At_chr13_17303888	G	A	G	TCT->TCC	Ser->Ser	Syn	57	CotAD_28108
1997	At_chr13_17367176	G	C	G	TCG->TCC	Ser->Ser	Syn	68	CotAD_28107
1998	At_chr13_17700216	G	A	G	TGG->TGA	Trp->STOP	Pre_Ter	534	CotAD_28099
1999	At_chr13_17817802	A	G	G	AGG->AGA	Arg->Arg	Syn	102	CotAD_28091
[truncated: 26,611 more rows]

## Sheet: Sheet2
Chromosome	Position	Nucleotide in the TM-1	Nucleotide in the WT	Nucleotide in the fl
At_chr10	15436722	CT	CT	C
At_chr10	30468793	T	T	TG
At_chr10	30530574	G	G	GA
At_chr10	31968341	TTTTTC	TTTTTC	T
At_chr10	31968386	GT	GT	G
At_chr10	32049073	GT	GT	G
At_chr10	33144820	T	T	TTGG
At_chr10	33353924	GAA	GAA	G
At_chr10	34934591	C	C	CA
At_chr10	34935163	TA	TA	T
At_chr10	39190032	TGAGA	TGAGA	T
At_chr10	4814126	CATAT	CATAT	C
At_chr10	53569678	TACA	TACA	T
At_chr10	55254792	A	A	AT
At_chr10	61197312	A	A	AC
At_chr10	61312787	G	G	GAGAAA
At_chr10	63720502	TTG	T	TTG
At_chr10	63749349	TCCG	TCCG	T
At_chr10	63749618	AG	A	AG
At_chr10	65458725	T	TCAACAAATGGGA	T
At_chr10	67253268	TTTCAC	TTTCAC	T
At_chr10	67450939	A	A	AAG
At_chr10	76719701	GT	GT	G
At_chr10	76769277	C	CAT	C
At_chr10	80049320	CTTTTT	C	CTTTTT
At_chr11	11237838	T	T	TG
At_chr11	12104261	T	TGA	T
At_chr11	12104428	GT	G	GT
At_chr11	12253378	A	AG	A
At_chr11	12360395	TGGAGAGGGAGG	T	TGGAGAGGGAGG
At_chr11	12463844	A	AGTACAT	A
At_chr11	15117434	G	G	GA
At_chr11	24015182	A	A	AGAGT
At_chr11	25454858	GAAA	GAAA	G
At_chr11	2581169	TCTCA	TCTCA	T
At_chr11	3043483	CT	C	CT
At_chr11	3045163	A	AT	A
At_chr11	3404969	CA	CA	C
At_chr11	34730185	CCT	CCT	C
At_chr11	4323329	G	G	GAACGA
At_chr11	54301241	A	AT	A
At_chr11	55380123	AT	A	AT
At_chr11	56002958	GTC	GTC	G
At_chr11	57014131	AAT	A	AAT
At_chr11	61086288	A	A	AAAC
At_chr11	61091408	ATTT	ATTT	AT
At_chr11	62676362	G	G	GA
At_chr11	63143851	A	AAT	A
At_chr11	68067546	GC	GC	G
At_chr11	71030687	C	CT	C
At_chr11	7623789	TA	TA	T
At_chr11	7872067	GA	GA	G
At_chr11	80912730	CTAT	CTAT	C
At_chr11	82059998	CT	C	CT
At_chr11	84555584	A	AC	A
At_chr11	90311511	CT	CT	C
At_chr11	90514739	T	T	TA
At_chr11	94973070	CT	C	CT
At_chr11	95168505	TA	T	TA
At_chr11	99155318	GT	G	GT
At_chr12	2812927	GCTGGACTCT	G	GCTGGACTCT
At_chr12	36024396	GT	G	GT
At_chr12	41427180	T	T	TAAA
At_chr12	42291963	G	G	GAA
At_chr12	43257441	G	G	GA
At_chr12	43298471	G	GATTTGAAA	G
At_chr12	43298544	A	AT	A
At_chr12	43298615	A	AG	A
At_chr12	43299078	TA	T	TA
At_chr12	44033187	AG	AG	A
At_chr12	44265566	TA	T	TA
At_chr12	51331235	G	G	GT
At_chr12	51432422	A	ATT	A
At_chr12	52049337	T	TA	T
At_chr12	52113708	CGGCGGT	CGGCGGT	C
At_chr12	52700518	T	TG	T
At_chr12	53815876	AAAAAAAT	A	AAAAAAAT
At_chr12	54034497	AATC	A	AATC
At_chr12	55192808	C	C	CCAT
At_chr12	55242798	A	ACC	AACC
At_chr12	55244776	A	AAGTTG	A
At_chr12	69397128	A	AACT	A
At_chr12	71082942	G	G	GA
At_chr12	71089829	A	AG	A
At_chr12	9743060	GAAA	G	GAAA
At_chr12	9743536	GT	GTT	GT
At_chr12	9743604	AAC	A	AAC
At_chr12	9743964	CT	C	CT
At_chr12	9892958	A	AT	A
At_chr13	12630755	G	G	GA
At_chr13	13926899	CT	CT	C
At_chr13	14608160	CT	C	CT
At_chr13	1463361	G	G	GAA
At_chr13	15176197	T	T	TAGA
At_chr13	15552066	A	A	AC
At_chr13	16475239	TA	T	TA
At_chr13	17469052	CA	C	CA
At_chr13	17469075	A	AAT	A
At_chr13	17910563	AT	AT	A
At_chr13	19092356	TTG	TTG	T
At_chr13	20666530	TA	TA	T
At_chr13	21448628	T	TC	T
At_chr13	21448916	A	AG	A
At_chr13	21448942	TAA	T	TAA
At_chr13	21449216	GACGCCAC	G	GACGCCAC
At_chr13	23035375	G	GC	G
At_chr13	24896233	C	CTT	C
At_chr13	25364070	C	C	CT
At_chr13	25520188	C	C	CA
At_chr13	25624098	ATT	ATT	A
At_chr13	25799653	AG	AG	A
At_chr13	26518371	AT	AT	A
At_chr13	44975390	A	A	AT
At_chr13	4813620	T	TA	T
At_chr13	76600639	GT	GT	G
At_chr13	85359611	GT	GT	G
At_chr13	85362422	T	T	TA
At_chr13	85413873	C	C	CT
At_chr13	85414285	TGA	TGA	T
At_chr13	90184093	AT	AT	A
At_chr13	90184859	GA	GA	G
At_chr13	90184892	T	TAG	T
At_chr13	90354725	A	AT	A
At_chr13	90367572	ATC	ATC	A
At_chr13	90368576	ACT	ACT	A
At_chr13	90740144	GA	G	GA
At_chr13	91084071	C	CT	C
At_chr13	91084255	C	CT	C
At_chr13	91091600	GT	G	GT
At_chr13	91161261	A	AC	A
At_chr13	91214254	GTAA	GTAA	G
At_chr1	105840942	ATC	ATC	A
At_chr1	106040519	A	A	AT
At_chr1	106040579	CT	C	CT
At_chr1	106040600	ATT	A	ATT
At_chr1	106364407	CT	CT	C
At_chr1	106599675	G	G	GAT
At_chr1	106685631	TA	TA	T
At_chr1	106951021	GT	G	GT
At_chr1	12978068	AAG	AAG	A
At_chr1	15801990	A	A	AT
At_chr1	15802251	A	AT	A
At_chr1	20332529	TACTGTA	TACTGTA	T
At_chr1	20335395	ATT	ATT	A
At_chr1	319950	AG	AG	A
At_chr1	320010	GA	GA	G
At_chr1	32545222	A	A	ATC
At_chr1	32545933	CTT	CTT	C
At_chr1	38654948	CTATCTTAAATTTTT	CTATCTTAAATTTTT	C
At_chr1	38655313	GT	GT	G
At_chr1	4231051	ACTAT	ACTAT	A
At_chr1	457053	G	G	GC
At_chr1	52172285	C	C	CTT
At_chr1	5618950	AT	AT	A
At_chr1	5629837	TTTG	TTTG	T
At_chr1	56503782	TTCA	TTCA	T
At_chr1	56504774	TC	TC	T
At_chr1	56504990	T	T	TA
At_chr1	5899827	GA	G	GA
At_chr1	5956117	AC	AC	A
At_chr1	66431597	ATT	A	ATT
At_chr1	6951383	AT	AT	A
At_chr1	86815257	ACTTC	A	ACTTC
At_chr1	87127396	G	G	GCAGGAATGAAATT
At_chr1	87991878	A	A	AAAAG
At_chr1	88107648	G	G	GT
At_chr1	88239422	A	ACTC	A
At_chr1	91989409	C	C	CA
At_chr1	99298143	T	TA	T
At_chr1	99305812	AT	A	AT
At_chr2	11600876	CCTT	CCTT	C
At_chr2	11681500	C	CA	C
At_chr2	11802110	A	AT	A
At_chr2	11802628	A	AAAG	A
At_chr2	12272931	CAAATAATA	CAAATAATA	C
At_chr2	12285486	C	C	CT
At_chr2	12285530	G	G	GA
At_chr2	12285793	GTTTTTGGGC	GTTTTTGGGC	G
At_chr2	16782039	A	A	AT
At_chr2	19924430	TA	TA	T
At_chr2	30175282	ATTGGGT	ATTGGGT	A
At_chr2	39718237	TTG	T	TTG
At_chr2	51329953	TC	T	TC
At_chr2	5397524	G	G	GA
At_chr2	5465432	TA	T	TA
At_chr2	5465538	C	CA	C
At_chr2	5466091	A	AT	A
At_chr2	5467238	TA	T	TA
At_chr2	55518667	GCGA	GCGA	G
At_chr2	55689691	T	T	TG
At_chr2	56203217	GGA	GGA	G
At_chr2	56203234	C	C	CAT
At_chr2	60036702	GCC	GCC	G
At_chr2	6265078	ACT	A	ACT
At_chr2	6292031	ATTGGGT	ATTGGGT	A
At_chr2	6478159	AT	AT	A
At_chr2	6686113	G	G	GA
At_chr3	24574207	G	GA	G
At_chr3	33134637	GA	GA	G
At_chr3	40102085	GA	GA	G
At_chr3	43738262	CTT	C	CTT
At_chr3	70183613	G	GTT	GT
At_chr3	79673460	AAAAAAAG	AAAAAAAG	A
At_chr3	93125148	T	TTGC	T
At_chr3	93420183	GT	GT	G
At_chr3	97608992	AAAG	A	AAAG
At_chr4	13192816	TCATCTCCATCTC	T	TCATCTCCATCTC
At_chr4	14531847	TCTC	T	TCTC
At_chr4	17216413	TA	T	TA
At_chr4	36770716	GT	G	GT
At_chr4	36778068	G	GA	G
At_chr4	37064552	G	G	GA
At_chr4	37064567	C	C	CA
At_chr4	37867264	T	T	TA
At_chr4	38070568	GAA	GAA	G
At_chr4	38151567	CA	C	CA
At_chr4	38218970	TA	TA	T
At_chr4	38224838	GTCC	GTCC	G
At_chr4	38227349	C	C	CT
At_chr4	38313878	GTA	G	GTA
At_chr4	38320839	C	CT	C
At_chr4	38392986	AAGGAC	AAGGAC	A
At_chr4	41464119	CT	C	CT
At_chr4	4890829	A	A	AG
At_chr4	4891012	A	A	AATT
At_chr4	4891611	G	G	GT
At_chr4	59224936	GC	G	GC
At_chr4	6690516	T	T	TA
At_chr4	67149965	T	TC	T
At_chr4	67150142	C	CA	C
At_chr4	67276487	CT	C	CT
At_chr4	70936413	C	C	CCGA
At_chr4	75642908	CA	C	CA
At_chr4	78438484	TAGA	T	TAGA
At_chr4	82876070	GGTT	G	GGTT
At_chr4	8292236	A	AC	A
At_chr4	83034534	CAAA	C	CAAA
At_chr4	83040397	ATT	ATT	A
At_chr4	83040739	T	TC	T
At_chr4	88278538	T	TG	T
At_chr4	88771180	AT	AT	A
At_chr4	88800252	TTATATATATATA	TTATATATATATA	TTATATA
At_chr4	88800704	A	A	AG
At_chr5	11777408	TC	T	TC
At_chr5	12252666	G	G	GA
At_chr5	2137899	A	A	AT
At_chr5	26307350	TG	T	TG
At_chr5	30019764	G	G	GC
At_chr5	30683194	G	G	GA
At_chr5	3186346	G	G	GAA
At_chr5	3257911	GAAAAAAA	G	GAAAAAAA
At_chr5	3557431	C	C	CGCACA
At_chr5	3735678	CAA	C	CAA
At_chr5	37896603	TTTA	T	TTTA
At_chr5	47407660	T	T	TA
At_chr5	48442474	CA	CA	C
At_chr5	48443133	AG	AG	A
At_chr5	48624580	CAA	C	CAA
At_chr5	48668058	GA	GA	G
At_chr5	49453729	CA	CA	C
At_chr5	49454305	AAAAT	AAAAT	A
At_chr5	49454437	AAGAG	AAGAG	A
At_chr5	51227660	GA	G	GA
At_chr5	51230697	A	ATTCC	A
At_chr5	51318437	CA	C	CA
At_chr5	8286465	T	T	TA
At_chr6	19989123	C	C	CA
At_chr6	3254021	A	A	AT
At_chr6	370169	A	AACAG	A
At_chr6	40053133	AAAG	AAAG	A
At_chr6	42606706	AT	AT	A
At_chr6	44054276	CA	CA	C
At_chr6	44328672	CAAA	CAAA	C
At_chr6	44609505	ATT	A	ATT
At_chr6	45025455	T	TA	T
At_chr6	45025701	T	TCC	T
At_chr6	45851925	CAA	C	CAA
At_chr6	47067357	T	TATG	T
At_chr6	47152145	A	AT	A
At_chr6	47752122	C	C	CA
At_chr6	49108051	T	T	TG
At_chr6	49810540	A	AACCCCTTCTCAG	A
At_chr6	50738684	C	CT	C
At_chr6	51725564	AC	AC	A
At_chr6	52197182	T	T	TG
At_chr6	52254135	A	A	AG
At_chr6	53295375	TA	T	TA
At_chr6	54235507	GA	GA	G
At_chr6	6685257	G	GA	G
At_chr6	7220712	T	TC	T
At_chr6	8287391	TCC	T	TCC
At_chr6	9002616	C	CAT	C
At_chr6	9003816	A	AAG	A
At_chr7	11152550	C	CAAGT	C
At_chr7	11716559	C	CT	CTT
At_chr7	11728945	TTGG	T	TTGG
At_chr7	1640338	GA	GA	G
At_chr7	2271752	C	CTT	C
At_chr7	25641454	A	A	AT
At_chr7	30033980	AG	A	AG
At_chr7	31855271	TTG	TTG	T
At_chr7	31868682	A	A	ACGACAC
At_chr7	4115092	T	T	TC
At_chr7	4150387	TG	TG	T
At_chr7	459569	G	G	GCAGCAGAAGTAAAAGCAGAA
At_chr7	4791759	ATATG	A	ATATG
At_chr7	4801277	CAA	C	CAA
At_chr7	5631316	AGTT	AGTT	A
At_chr7	6179387	T	T	TAGCTA
At_chr7	8363238	TA	T	TA
At_chr7	8627667	C	CCT	C
At_chr7	8629858	CA	C	CA
At_chr7	8629879	AT	A	AT
At_chr7	9624605	C	CCT	C
At_chr7	9624641	AAT	A	AAT
At_chr8	1140690	C	C	CTT
At_chr8	12843832	CG	C	CG
At_chr8	13138579	TA	TA	T
At_chr8	1920730	CA	C	CA
At_chr8	3324583	A	ATT	A
At_chr8	36085006	T	T	TA
At_chr8	38720998	T	T	TAG
At_chr8	41366515	TA	T	TA
At_chr8	41506855	G	G	GT
At_chr8	42742896	T	T	TG
At_chr8	45687443	A	AAG	A
At_chr8	46880554	A	A	AG
At_chr8	46885267	CA	CA	C
At_chr8	46885283	T	T	TA
At_chr8	47357954	GTT	GTT	G
At_chr8	47738824	TTCC	T	TTCC
At_chr8	49553519	GAACT	GAACT	G
At_chr8	68315474	GGCAATC	GGCAATC	G
At_chr8	70882428	GT	G	GT
At_chr8	72325273	T	TG	T
At_chr8	77668830	A	A	AC
At_chr9	10176394	T	T	TCC
At_chr9	16933166	GA	G	GA
At_chr9	22437908	AAAG	A	AAAG
At_chr9	32551177	T	T	TA
At_chr9	33581669	CA	C	CA
At_chr9	35533785	T	T	TAA
At_chr9	39192235	AAC	AAC	A
At_chr9	39274960	C	C	CAT
At_chr9	39562030	C	CA	C
At_chr9	4029848	A	AAAG	A
At_chr9	41260767	G	G	GT
At_chr9	41380930	ACC	ACC	A
At_chr9	41382894	ACTT	ACTT	A
At_chr9	41668645	CT	CT	C
At_chr9	4377952	TAGA	TAGA	T
At_chr9	4377963	GGAAAC	GGAAAC	G
At_chr9	44890028	C	CAT	C
At_chr9	46941689	C	CGGGCTGGTA	C
At_chr9	48780338	GA	G	GA
At_chr9	48780698	AACATTGACGAAAG	A	AACATTGACGAAAG
At_chr9	49320863	T	TCAA	T
At_chr9	50040651	A	A	ACT
At_chr9	50566974	AC	AC	A
At_chr9	50703157	TTATTG	T	TTATTG
At_chr9	52028393	A	A	AACC
At_chr9	54309725	ATTAAG	ATTAAG	A
At_chr9	54377926	TTG	TTG	T
At_chr9	55748317	CT	C	CT
At_chr9	57373355	G	G	GTT
At_chr9	63423603	TTG	TTG	T
At_chr9	64520908	G	GAA	G
At_chr9	72005726	AAC	A	AAC
At_chr9	77387498	A	AT	A
At_chr9	84097215	G	GGACAAA	G
At_chr9	84308487	AT	A	AT
At_chr9	84337773	C	C	CA
At_chr9	84559671	G	G	GT
At_chr9	84584876	C	C	CAA
At_chr9	84584901	TA	T	TA
At_chr9	84674329	CT	C	CT
At_chr9	84886359	T	TA	T
At_chr9	84974634	G	G	GTGTTGTGTTT
At_chr9	85005996	T	T	TG
At_chr9	90030545	AAAC	AAAC	A
At_chr9	90037251	A	AT	A
At_chr9	90076550	AT	A	AT
At_chr9	90446761	C	C	CAT
Dt_chr10	10655407	T	TG	T
Dt_chr10	10655413	G	GA	G
Dt_chr10	1160156	G	G	GGTC
Dt_chr10	11752322	T	T	TCTTC
Dt_chr10	1217284	G	G	GT
Dt_chr10	1346872	T	T	TC
Dt_chr10	13524334	G	GA	G
Dt_chr10	13698686	GTC	GTC	G
Dt_chr10	1390082	GGGGT	G	GGGGT
Dt_chr10	1390094	T	TATA	T
Dt_chr10	13942536	T	T	TAC
Dt_chr10	14141046	CAT	CAT	C
Dt_chr10	14149195	CAA	CAA	C
Dt_chr10	16080	TA	T	TA
Dt_chr10	16167061	AT	AT	A
Dt_chr10	16466635	CG	CG	C
Dt_chr10	16538560	GCTTAAAAC	GCTTAAAAC	G
Dt_chr10	20135182	TA	T	TA
Dt_chr10	20135509	A	AT	A
Dt_chr10	21602740	G	G	GA
Dt_chr10	21856192	TC	T	TC
Dt_chr10	24448784	AGT	A	AGT
Dt_chr10	24466395	CGAACTGCGG	C	CGAACTGCGG
Dt_chr10	24996859	TGG	TGG	T
Dt_chr10	27701212	CT	CT	C
Dt_chr10	29397881	G	GAACCGGAA	G
Dt_chr10	33373272	CT	C	CT
Dt_chr10	34158338	ATCT	ATCT	A
Dt_chr10	43933023	GA	GA	G
Dt_chr10	44072643	C	C	CA
Dt_chr10	44074308	A	A	ATT
Dt_chr10	44074319	G	G	GATA
Dt_chr10	44074366	AGT	AGT	A
Dt_chr10	44074549	C	C	CAAG
Dt_chr10	44074760	G	G	GGTGCGAA
Dt_chr10	44195784	G	G	GT
Dt_chr10	46837191	A	A	AG
Dt_chr10	46842387	TTTCTCCAAAACCCTAA	TTTCTCCAAAACCCTAA	T
Dt_chr10	48817284	A	A	AT
Dt_chr10	50349314	C	C	CATACAA
Dt_chr10	55341501	GTGGCAA	GTGGCAA	G
Dt_chr10	56807175	C	C	CA
Dt_chr10	7534844	C	C	CGGTTCA
Dt_chr11	10277254	CT	C	CT
Dt_chr11	10360912	T	TA	T
Dt_chr11	10591919	A	ATT	A
Dt_chr11	10605455	CT	CT	C
Dt_chr11	10607951	A	AAG	A
Dt_chr11	10608003	T	TC	T
Dt_chr11	10608013	GT	G	GT
Dt_chr11	10987606	T	T	TA
Dt_chr11	11092859	C	CTTCT	C
Dt_chr11	11728042	GTCT	G	GTCT
Dt_chr11	11728116	AAAAG	A	AAAAG
Dt_chr11	11928994	GT	GT	G
Dt_chr11	11931950	C	CGGCTA	C
Dt_chr11	1220532	GT	GT	G
Dt_chr11	12507185	A	A	AT
Dt_chr11	12510508	TCA	T	TCA
Dt_chr11	12781298	T	TA	T
Dt_chr11	2096548	T	T	TTA
Dt_chr11	21726362	CCAA	CCAA	C
Dt_chr11	21728464	C	CT	C
Dt_chr11	21996527	AG	AG	A
Dt_chr11	22228083	TG	TG	T
Dt_chr11	22233110	TG	T	TG
Dt_chr11	22529144	C	C	CA
Dt_chr11	23127207	ACTC	ACTC	A
Dt_chr11	2486966	G	GT	GTT
Dt_chr11	27399974	G	G	GA
Dt_chr11	3275904	T	T	TACTGC
Dt_chr11	44848360	C	C	CG
Dt_chr11	45418147	A	A	AAGATTCCCATTCAG
Dt_chr11	46492949	CA	CA	C
Dt_chr11	468198	GT	GT	G
Dt_chr11	47401059	AT	A	AT
Dt_chr11	47443729	GAA	GAAA	GAA
Dt_chr11	47772444	TC	TC	T
Dt_chr11	48737658	C	CTTAAG	C
Dt_chr11	49058549	A	AT	A
Dt_chr11	49058573	CACCAAATG	C	CACCAAATG
Dt_chr11	49076441	AT	A	AT
Dt_chr11	49106586	TTAAA	T	TTAAA
Dt_chr11	49623752	C	CT	C
Dt_chr11	49625236	A	AT	A
Dt_chr11	5173609	T	T	TA
Dt_chr11	54914946	TG	TG	T
Dt_chr11	5835579	T	T	TA
Dt_chr11	5908457	TCTTCCCCTCTTCG	T	TCTTCCCCTCTTCG
Dt_chr11	59635596	TA	T	TA
Dt_chr11	60209149	GAT	GAT	G
Dt_chr11	60805986	TAA	TAA	T
Dt_chr11	61000915	T	T	TA
Dt_chr11	8613623	GT	G	GT
Dt_chr11	8913361	G	G	GT
Dt_chr11	959093	G	GAAC	G
Dt_chr12	10416736	G	G	GA
Dt_chr12	10889340	A	A	ACG
Dt_chr12	12099563	A	A	AGCT
Dt_chr12	12454291	G	GA	G
Dt_chr12	12940298	C	C	CA
Dt_chr12	1317250	T	T	TA
Dt_chr12	1328520	GA	G	GA
Dt_chr12	14910779	G	GGAT	G
Dt_chr12	14912218	A	AATGTATG	A
Dt_chr12	14912245	TA	T	TA
Dt_chr12	1498268	G	GA	G
Dt_chr12	1501044	C	C	CT
Dt_chr12	15210044	CG	C	CG
Dt_chr12	1565406	TTA	T	TTA
Dt_chr12	16422428	A	A	AACC
Dt_chr12	16425170	C	CTCT	C
Dt_chr12	18515799	G	GGAA	G
Dt_chr12	18725257	G	GTGCCACAT	G
Dt_chr12	21856701	A	ATAGG	A
Dt_chr12	21857457	C	C	CTA
Dt_chr12	27824920	A	A	AGT
Dt_chr12	28511279	TG	TG	T
Dt_chr12	28511293	GATC	GATC	G
Dt_chr12	29182597	C	CA	C
Dt_chr12	29422707	T	TA	T
Dt_chr12	29851185	A	AT	A
Dt_chr12	29941844	T	T	TGA
Dt_chr12	30544022	TA	TA	T
Dt_chr12	3069356	C	CGG	C
Dt_chr12	3069831	C	C	CA
Dt_chr12	30822185	G	G	GATAT
Dt_chr12	32366895	C	C	CTTCCTAAAA
Dt_chr12	33602443	CT	CT	C
Dt_chr12	4124485	AG	A	AG
Dt_chr12	5173875	TATAA	TATAA	T
Dt_chr12	5490498	TG	T	TG
Dt_chr12	6148030	C	C	CA
Dt_chr12	6255196	TA	TA	T
Dt_chr12	6518190	GT	GT	G
Dt_chr12	6952694	T	TC	T
Dt_chr12	7034029	G	GCT	G
Dt_chr12	7079667	A	A	AT
Dt_chr12	7176182	CA	C	CA
Dt_chr12	7355422	A	A	ACTC
Dt_chr12	7395826	TC	T	TC
Dt_chr12	7396280	TTAAG	T	TTAAG
Dt_chr12	7408238	A	A	ATTTTCACTGC
Dt_chr12	7790714	A	AC	A
Dt_chr12	8032846	T	TA	T
Dt_chr12	8304488	A	AC	A
Dt_chr12	8363750	C	C	CCAAAAAAGGA
Dt_chr12	8545041	TA	TA	T
Dt_chr12	9215213	GT	GT	G
Dt_chr12	9218021	C	CT	C
Dt_chr12	9296057	T	TG	T
Dt_chr13	12356665	GATC	G	GATC
Dt_chr13	13956209	A	A	AT
Dt_chr13	13960890	AAT	AAT	A
Dt_chr13	13964324	C	C	CCTT
Dt_chr13	13985363	C	C	CTA
Dt_chr13	13985373	A	A	ATATAAT
Dt_chr13	17138710	G	GT	G
Dt_chr13	17632297	CT	C	CT
Dt_chr13	18057576	GAA	GAA	G
Dt_chr13	18382342	G	GA	G
Dt_chr13	18847499	TC	TC	T
Dt_chr13	18895729	AT	AT	A
Dt_chr13	22795847	T	TC	T
Dt_chr13	22859388	A	AAT	A
Dt_chr13	22921274	GA	G	GA
Dt_chr13	23449560	ACT	ACT	A
Dt_chr13	29356233	G	GAT	G
Dt_chr13	39386445	CT	CT	C
Dt_chr13	42377148	G	G	GTCGATCC
Dt_chr13	43213885	CTT	CTT	C
Dt_chr13	43214154	G	G	GTA
Dt_chr13	44767616	CA	CA	C
Dt_chr13	48408701	C	CTTA	C
Dt_chr13	50722547	CAGTT	C	CAGTT
Dt_chr13	52031083	CT	CT	C
Dt_chr13	52601313	AC	AC	A
Dt_chr13	52899778	T	T	TG
Dt_chr13	53033751	GAA	G	GAA
Dt_chr13	53093025	G	GCTT	G
Dt_chr13	53120080	G	G	GT
Dt_chr13	53675202	T	TG	T
Dt_chr13	54346412	GATCTCC	GATCTCC	G
Dt_chr13	55037886	C	C	CG
Dt_chr13	55542883	AG	A	AG
Dt_chr13	7434015	A	A	AG
Dt_chr13	8021254	G	G	GA
Dt_chr13	8022455	TA	TA	T
Dt_chr13	8457796	G	G	GT
Dt_chr13	8763182	A	A	AT
Dt_chr13	8763633	G	G	GTTT
Dt_chr13	8878361	G	G	GA
Dt_chr13	9321385	A	A	AT
Dt_chr1	15283681	G	G	GCT
Dt_chr1	22681399	T	T	TA
Dt_chr1	24520985	ATGT	A	ATGT
Dt_chr1	26897962	G	G	GT
Dt_chr1	27472820	ATCCATGATAAATT	ATCCATGATAAATT	A
Dt_chr1	27568898	A	AC	A
Dt_chr1	28227989	T	T	TAA
Dt_chr1	28316985	TG	TG	T
Dt_chr1	31430813	AAC	A	AAC
Dt_chr1	31430846	G	GT	G
Dt_chr1	31489357	GTT	GTT	G
Dt_chr1	31511693	GA	GA	G
Dt_chr1	33806584	T	TTTTG	T
Dt_chr1	34311488	C	CTACACA	C
Dt_chr1	34313772	CA	CA	C
Dt_chr1	3726258	A	AC	A
Dt_chr1	37843645	CCT	C	CCT
Dt_chr1	37843926	A	AT	A
Dt_chr1	37844065	CT	C	CT
Dt_chr1	3822057	AGCA	AGCA	A
Dt_chr1	40367768	TG	TG	T
Dt_chr1	40370735	C	CT	C
Dt_chr1	4044284	A	AAT	A
Dt_chr1	4046936	CA	C	CA
Dt_chr1	41328334	TAA	T	TAA
Dt_chr1	41601268	T	T	TA
Dt_chr1	42175983	TTTC	TTTC	T
Dt_chr1	42204571	GA	GA	G
Dt_chr1	42343536	C	CAAGAAAA	C
Dt_chr1	4238985	A	ATGT	A
Dt_chr1	42408260	TA	T	TA
Dt_chr1	42448951	T	TGCG	T
Dt_chr1	42516238	ATGT	ATGT	A
Dt_chr1	42521929	A	A	ATGT
Dt_chr1	42542643	G	G	GAGT
Dt_chr1	42544502	ATCGGTGTAAC	ATCGGTGTAAC	A
Dt_chr1	42557213	TTTATTTTTA	TTTATTTTTA	T
Dt_chr1	42557277	T	TC	T
Dt_chr1	42558789	C	CTGA	C
Dt_chr1	42715605	AGGTGG	A	AGGTGG
Dt_chr1	42715608	TGGGG	TGGGG	T
Dt_chr1	45505055	AACTC	A	AACTC
Dt_chr1	45544304	C	CAA	C
Dt_chr1	46206340	ATG	A	ATG
Dt_chr1	50754601	T	T	TC
Dt_chr1	51264146	G	G	GA
Dt_chr1	51264323	CAA	CAA	C
Dt_chr1	51774260	GA	GA	G
Dt_chr1	51996458	A	A	AG
Dt_chr1	51996657	GT	GT	G
Dt_chr1	53272750	A	A	ATT
Dt_chr1	53750960	A	A	AT
Dt_chr1	54173967	TCTTTGTA	TCTTTGTA	T
Dt_chr1	56779789	C	C	CT
Dt_chr1	56779803	AG	AG	A
Dt_chr1	61539466	GGAA	GGAA	G
Dt_chr1	62182992	TA	TA	T
Dt_chr1	67741351	GGAA	G	GGAA
Dt_chr1	75236942	T	TTTTC	T
Dt_chr1	75236958	G	GTCA	G
Dt_chr1	75247549	TA	T	TA
Dt_chr1	80335959	C	CT	C
Dt_chr1	81496507	T	T	TGA
Dt_chr1	83709033	C	C	CA
Dt_chr1	84878768	GC	G	GC
Dt_chr1	84961993	TTC	TTC	T
Dt_chr1	85081795	CT	C	CT
Dt_chr1	85774150	A	AT	A
Dt_chr1	91103970	AT	A	AT
Dt_chr1	91643390	C	CGCAA	C
Dt_chr2	19324282	GT	GT	G
Dt_chr2	25025548	TTGAC	T	TTGAC
Dt_chr2	25448083	G	GA	G
Dt_chr2	25468037	TA	T	TA
Dt_chr2	28752538	T	TTTA	T
Dt_chr2	29256413	TA	TA	T
Dt_chr2	30486737	A	ATT	A
Dt_chr2	30486782	TTG	T	TTG
Dt_chr2	41466284	TG	T	TG
Dt_chr2	4194216	TC	TC	T
Dt_chr2	4194220	CT	CT	C
Dt_chr2	43718825	GA	GA	G
Dt_chr2	43719140	ACCAAGT	A	ACCAAGT
Dt_chr2	47024964	TTATA	T	TTATA
Dt_chr2	49073057	T	T	TGTA
Dt_chr2	49609676	A	AT	A
Dt_chr2	49802065	TG	T	TG
Dt_chr2	50072899	A	A	AT
Dt_chr2	50092767	AT	A	AT
Dt_chr2	8235025	CG	CG	C
Dt_chr2	8537602	T	TC	T
Dt_chr2	8542446	GTT	GT	G
Dt_chr2	9396112	GTA	G	GTA
Dt_chr3	14929784	A	AT	A
Dt_chr3	19916528	AT	A	AT
Dt_chr3	19996172	C	CCT	C
Dt_chr3	20530624	CA	CA	C
Dt_chr3	22458014	A	A	AT
Dt_chr3	25428665	CA	CA	C
Dt_chr3	26987735	G	G	GGAAC
Dt_chr3	30658093	GA	G	GA
Dt_chr3	3224121	G	GA	G
Dt_chr3	38788184	G	GT	G
Dt_chr3	39100548	CTT	C	CTT
Dt_chr3	9593913	C	CA	C
Dt_chr3	9653352	CA	C	CA
Dt_chr4	11368961	C	CA	CAA
Dt_chr4	17509179	CCAGGGT	CCAGGGT	C
Dt_chr4	20184132	ATC	A	ATC
Dt_chr4	21061911	T	TA	T
Dt_chr4	22534076	A	A	AT
Dt_chr4	25716051	TGAG	T	TGAG
Dt_chr4	31440977	A	AG	A
Dt_chr4	31488246	CT	C	CT
Dt_chr4	9945268	AGG	A	AGG
Dt_chr5	10069965	TG	T	TG
Dt_chr5	10075142	AT	A	AT
Dt_chr5	10376438	C	C	CA
Dt_chr5	10665541	GAA	G	GAA
Dt_chr5	11318122	ATTT	A	ATTT
Dt_chr5	13769179	TA	TA	T
Dt_chr5	13959245	A	A	AC
Dt_chr5	13959328	AT	AT	A
Dt_chr5	13977473	GA	G	GA
Dt_chr5	14697766	GAGC	GAGC	G
Dt_chr5	14867374	A	A	AC
Dt_chr5	15980231	A	AT	A
Dt_chr5	16063250	CTT	C	CTT
Dt_chr5	16435945	CTT	C	CTT
Dt_chr5	16575564	AC	A	AC
Dt_chr5	16672032	C	CT	C
Dt_chr5	16684683	G	GT	G
Dt_chr5	16703837	A	A	AC
Dt_chr5	16754841	A	AC	A
Dt_chr5	16754979	TC	T	TC
Dt_chr5	18678206	CT	C	CT
Dt_chr5	18678238	C	CTTG	C
Dt_chr5	20408248	C	CT	C
Dt_chr5	25657232	G	G	GT
Dt_chr5	25752793	TAAC	T	TAAC
Dt_chr5	25794401	GC	GC	G
Dt_chr5	28683242	C	C	CG
Dt_chr5	31664144	T	T	TA
Dt_chr5	32257307	G	GTT	G
Dt_chr5	33256473	GGAGA	GGAGA	G
Dt_chr5	39009130	T	TGGACG	T
Dt_chr5	40373696	A	AT	A
Dt_chr5	40999582	A	A	AT
Dt_chr5	50206311	AT	AT	A
Dt_chr5	50742732	TGCC	T	TGCC
Dt_chr5	51028985	CT	C	CT
Dt_chr5	52003653	GT	G	GT
Dt_chr5	5822201	TA	T	TA
Dt_chr5	6179857	TTC	T	TTC
Dt_chr5	62513459	GT	GT	G
Dt_chr5	64138024	C	C	CA
Dt_chr5	7031555	TAA	TAA	T
Dt_chr5	8296317	AAAGAAGAAG	AAAGAAGAAG	A
Dt_chr6	10683576	T	T	TA
Dt_chr6	11032122	G	G	GA
Dt_chr6	13861310	C	CA	C
Dt_chr6	14002914	ACT	A	ACT
Dt_chr6	14745209	CTT	CTT	C
Dt_chr6	14833893	TA	TA	T
Dt_chr6	15216249	C	CTCT	C
Dt_chr6	15948883	AC	AC	A
Dt_chr6	17074044	TC	T	TC
Dt_chr6	17076414	TA	T	TA
Dt_chr6	17723336	A	A	AT
Dt_chr6	22694252	CACA	CACA	C
Dt_chr6	3140006	TTG	TTG	T
Dt_chr6	3307599	G	GA	G
Dt_chr6	41360275	A	AT	A
Dt_chr6	43349704	TA	T	TA
Dt_chr6	4621017	TTCC	TTCC	T
Dt_chr6	5016183	T	TA	T
Dt_chr6	5961720	CT	C	CT
Dt_chr6	6129746	C	C	CT
Dt_chr6	6827046	C	C	CT
Dt_chr6	7309784	TC	T	TC
Dt_chr6	7912402	CTT	C	CT
Dt_chr6	8533144	TC	TC	T
Dt_chr6	9116320	TTTTC	TTTTC	T
Dt_chr7	11054061	CA	C	CA
Dt_chr7	11344020	T	T	TC
Dt_chr7	11370132	CAA	C	CAA
Dt_chr7	12483458	AG	AG	A
Dt_chr7	12748180	CA	CA	C
Dt_chr7	1497803	GCGGAAACA	GCGGAAACA	G
Dt_chr7	17219824	A	AAT	A
Dt_chr7	19499300	GA	GA	G
Dt_chr7	20231905	AG	A	AG
Dt_chr7	20801228	AAAAAC	A	AAAAAC
Dt_chr7	2174848	GA	GA	G
Dt_chr7	22157659	CG	CG	C
Dt_chr7	22594306	CTAT	CTAT	C
Dt_chr7	22595750	CAAGT	CAAGT	C
Dt_chr7	22597510	GA	GA	G
Dt_chr7	2394780	T	T	TC
Dt_chr7	2396067	C	C	CA
Dt_chr7	24729900	C	C	CAT
Dt_chr7	25182014	AAC	AAC	A
Dt_chr7	25976089	GA	GA	G
Dt_chr7	27157986	AT	AT	A
Dt_chr7	29615940	TA	T	TA
Dt_chr7	33091972	TC	TC	T
Dt_chr7	33747636	A	AAAAAACAAG	A
Dt_chr7	33748980	A	ACTC	A
Dt_chr7	34439252	AG	AG	A
Dt_chr7	34470572	TAAC	T	TAAC
Dt_chr7	34470606	G	GA	G
Dt_chr7	3636213	A	AT	A
Dt_chr7	36647679	CGTT	C	CGTT
Dt_chr7	37001505	T	T	TC
Dt_chr7	3732700	CT	C	CT
Dt_chr7	44696597	ATAT	ATAT	A
Dt_chr7	45931604	C	C	CAG
Dt_chr7	4631369	A	AT	A
Dt_chr7	6173027	GC	GC	G
Dt_chr7	6173998	A	ATCT	A
Dt_chr7	6196872	GA	G	GA
Dt_chr7	6643748	GTT	G	GTT
Dt_chr7	6643813	GTTT	G	GTTT
Dt_chr7	6970127	TC	TC	T
Dt_chr7	7105166	CT	C	CT
Dt_chr7	7337923	GA	G	GA
Dt_chr7	7342847	CT	CT	C
Dt_chr7	7436907	T	TAG	T
Dt_chr7	7594896	AG	AG	A
Dt_chr7	7758966	G	GT	G
Dt_chr7	7771373	TG	TG	T
Dt_chr7	8278605	C	CT	C
Dt_chr7	8368617	TTTA	TTTA	T
Dt_chr7	8488666	CA	C	CA
Dt_chr7	8527590	AG	AG	A
Dt_chr7	8531971	GA	GA	G
Dt_chr7	8609973	AG	A	AG
Dt_chr7	8730622	GA	G	GA
Dt_chr7	8833024	GC	G	GC
Dt_chr7	8975248	A	A	AT
Dt_chr7	8977046	T	T	TC
Dt_chr7	9209415	TG	T	TG
Dt_chr7	9472953	CAA	C	CAA
Dt_chr7	9491067	TA	T	TA
Dt_chr7	9568188	G	G	GT
Dt_chr7	9653025	G	GA	G
Dt_chr7	9740064	CT	C	CT
Dt_chr8	11428995	C	C	CA
Dt_chr8	11578201	TC	TC	T
Dt_chr8	1594566	T	T	TA
Dt_chr8	2215514	TCGG	T	TCGG
Dt_chr8	2313591	CA	C	CA
Dt_chr8	2329268	C	C	CT
Dt_chr8	2359165	C	C	CAA
Dt_chr8	23591853	GTA	G	GTA
Dt_chr8	2359191	AACACAC	AACACAC	A
Dt_chr8	2377720	CT	CT	C
Dt_chr8	23963618	T	TTA	T
Dt_chr8	23984998	AGAAG	A	AGAAG
Dt_chr8	2403326	C	C	CA
Dt_chr8	2462431	AC	AC	A
Dt_chr8	2658252	ATT	ATT	A
Dt_chr8	2818555	CCT	C	CCT
Dt_chr8	29513107	C	CTTT	CTT
Dt_chr8	29562199	GC	GC	G
Dt_chr8	32047307	TC	T	TC
Dt_chr8	32162650	A	AAAGT	A
Dt_chr8	32162706	CTCTT	C	CTCTT
Dt_chr8	33643211	A	AC	A
Dt_chr8	33644823	T	TGGAAAA	T
Dt_chr8	34771527	TG	TG	T
Dt_chr8	35092879	TTCC	TTCC	T
Dt_chr8	35092893	CCCT	CCCT	C
Dt_chr8	35492002	G	G	GC
Dt_chr8	37390805	TGGA	TGGA	T
Dt_chr8	37728926	A	AT	A
Dt_chr8	38920622	C	C	CG
Dt_chr8	39042098	T	TGC	T
Dt_chr8	39453581	A	A	AT
Dt_chr8	40536050	TGA	TGA	T
Dt_chr8	41421274	A	AT	A
Dt_chr8	41612002	TA	T	TA
Dt_chr8	4274422	GTTACGGAA	G	GTTACGGAA
Dt_chr8	44560664	G	G	GC
Dt_chr8	44560699	C	C	CT
Dt_chr8	44939232	CA	CA	C
Dt_chr8	44941214	GA	GA	G
Dt_chr8	45380192	A	A	AAC
Dt_chr8	45381556	C	C	CT
Dt_chr8	45381574	CT	CT	C
Dt_chr8	45397356	AAAAGC	AAAAGC	A
Dt_chr8	45677255	AACT	AACT	A
Dt_chr8	45938083	C	C	CT
Dt_chr8	46576759	A	A	AT
Dt_chr8	47320141	TGTATG	TGTATG	T
Dt_chr8	47528218	G	G	GC
Dt_chr8	47695019	AG	AG	A
Dt_chr8	48501381	ATG	ATG	A
Dt_chr8	49423153	A	AT	A
Dt_chr8	49444406	T	TTCA	T
Dt_chr8	49720592	C	CAAA	C
Dt_chr8	49884400	CT	C	CT
Dt_chr8	50089962	TG	T	TG
Dt_chr8	5022322	CT	C	CT
Dt_chr8	52019287	C	C	CCTT
Dt_chr8	52111713	A	A	AT
Dt_chr8	52136444	G	G	GT
Dt_chr8	53731724	T	TA	T
Dt_chr8	53733283	TA	T	TA
Dt_chr8	53849400	CCTCTTTTTTTTTT	CCTCTTTTTTTTTT	C
Dt_chr8	54842425	G	G	GACTT
Dt_chr8	54842427	A	A	AGCGGC
Dt_chr8	55275057	GA	GA	G
Dt_chr8	55275078	C	C	CG
Dt_chr8	55669291	A	AT	A
Dt_chr8	55669318	GTC	G	GTC
Dt_chr8	55743029	A	A	AG
Dt_chr8	55759431	A	A	AT
Dt_chr8	55759446	CTGAT	CTGAT	C
Dt_chr8	55761734	C	CT	C
Dt_chr8	56849122	AT	AT	A
Dt_chr9	16108904	C	CTG	C
Dt_chr9	16539332	T	T	TCA
Dt_chr9	1843967	C	C	CAA
Dt_chr9	1906559	C	C	CT
Dt_chr9	19087679	C	CAA	C
Dt_chr9	20979660	GA	GA	G
Dt_chr9	27201052	GA	GA	G
Dt_chr9	2750821	GTT	GTT	GT
Dt_chr9	27777804	GTT	G	GTT
Dt_chr9	36527292	C	CT	C
Dt_chr9	36627820	T	T	TTA
Dt_chr9	36691298	AT	AT	A
Dt_chr9	38433392	C	CTA	C
Dt_chr9	38855797	C	CA	C
Dt_chr9	40469797	TTTC	T	TTTC
Dt_chr9	40597468	G	G	GA
Dt_chr9	40602379	GTA	G	GTA
Dt_chr9	40906614	G	GC	G
Dt_chr9	40972430	CTT	C	CTT
Dt_chr9	40972912	AAAT	A	AAAT
Dt_chr9	41034863	C	CAT	C
Dt_chr9	41127590	G	GAC	G
Dt_chr9	41144497	A	AT	A
Dt_chr9	41308858	TG	T	TG
Dt_chr9	42163408	A	A	AACC
Dt_chr9	42251787	T	TA	T
Dt_chr9	42273371	A	A	AGAC
Dt_chr9	42274360	A	A	AT
Dt_chr9	42334670	GTATA	GTATA	G
Dt_chr9	42380978	GT	G	GT
Dt_chr9	42404331	A	A	AAAG
Dt_chr9	42404545	AAGCGCTGT	A	AAGCGCTGT
Dt_chr9	42411773	TA	T	TA
Dt_chr9	42981762	T	TA	T
Dt_chr9	43010741	AAC	A	AAC
Dt_chr9	43010787	T	TG	T
Dt_chr9	43042903	GT	GT	G
Dt_chr9	46937826	TG	T	TG
Dt_chr9	46989071	GA	GA	G
Dt_chr9	47423861	GA	GA	G
Dt_chr9	47515218	CT	CT	C
Dt_chr9	4765535	G	G	GT
Dt_chr9	48070077	AATC	AATC	A
Dt_chr9	48072018	A	AGG	AG
Dt_chr9	49391688	AC	A	AC
Dt_chr9	49497963	GTTTT	GTTTT	G
Dt_chr9	49958547	C	C	CAAG
Dt_chr9	50601209	A	AC	A
Dt_chr9	50601349	CG	C	CG
Dt_chr9	51037185	A	A	AT
Dt_chr9	51056340	AT	A	AT
Dt_chr9	51134346	A	A	AACCTCT
Dt_chr9	51192566	TG	T	TG
Dt_chr9	51912020	A	AT	A
Dt_chr9	51920484	ATGT	A	ATGT
Dt_chr9	51922719	AG	A	AG
Dt_chr9	51952781	CTAAA	C	CTAAA
Dt_chr9	51990063	T	TTCTC	T
Dt_chr9	51990093	CA	C	CA
Dt_chr9	51990425	T	TCGA	T
Dt_chr9	52260671	CAAT	CAAT	C
Dt_chr9	52302981	CT	CT	C
Dt_chr9	52303016	GTT	GTT	G
Dt_chr9	52469528	TC	TC	T
Dt_chr9	52470152	A	A	AATC
Dt_chr9	52787990	C	CT	C
Dt_chr9	52957265	ACGGGGC	A	ACGGGGC
Dt_chr9	54115461	GTA	GTA	G
Dt_chr9	54207355	CT	CT	C
Dt_chr9	54315977	AT	AT	A
Dt_chr9	54478500	CA	CA	C
Dt_chr9	56333336	C	C	CT
Dt_chr9	58010176	T	T	TA
Dt_chr9	58038730	CTT	CTT	C
Dt_chr9	58480033	C	CAA	C
Dt_chr9	58529073	GA	GA	G
Dt_chr9	58573503	TTAAA	TTAAA	T
Dt_chr9	59146492	AAGCCGTC	AAGCCGTC	A
Dt_chr9	59169738	GTA	GTA	G
Dt_chr9	59315903	AT	AT	A
Dt_chr9	60250862	T	TA	T
Dt_chr9	60319765	G	GACTT	G
Dt_chr9	60870115	A	ATTAGAAACT	A
Dt_chr9	61173215	T	TC	T
Dt_chr9	61195617	CA	CA	C
Dt_chr9	61215082	TC	T	TC
Dt_chr9	61727535	T	TA	TTTAAAAAAC
Dt_chr9	61727765	ACCT	A	ACCT
Dt_chr9	6267895	TC	T	TC
Dt_chr9	62768725	CAAG	CAAG	C
Dt_chr9	64444003	C	C	CA
Dt_chr9	64447026	G	G	GA
Dt_chr9	64908037	CAA	CAA	C
Dt_chr9	64956397	T	T	TG
Dt_chr9	65081696	G	G	GCTCCTGCACC
Dt_chr9	65416205	AAG	AAG	A
Dt_chr9	65724029	C	CA	C
Dt_chr9	67308230	T	T	TACAGGTCTAGG
Dt_chr9	67655824	GT	GT	G
Dt_chr9	68301578	GTTTTT	GTTTTTT	GTTTTT
Dt_chr9	69256105	AGC	AGC	A
Dt_chr9	69279958	T	T	TC
Dt_chr9	69998570	CT	C	CT
Dt_chr9	70473794	TC	TC	T
Dt_chr9	70870305	TGTG	T	TGTG
Dt_chr9	7453492	C	C	CG
Dt_chr9	830399	A	A	ACT
Dt_chr9	831632	CA	C	CA
scaffold104.1	1468728	T	TA	T
scaffold104.1	1809203	TA	TA	T
scaffold104.1	1983961	T	TGCTGAATCTGTTCAAA	T
scaffold104.1	432664	CAAA	C	CAAA
scaffold104.1	633861	CG	CG	C
scaffold1041.1	108282	TC	TC	T
scaffold1041.1	110443	AT	AT	A
scaffold1048.1	480459	TG	TG	T
scaffold1048.1	481309	TACTA	TACTA	T
scaffold1063.1	8042	GT	GT	G
scaffold1088.1	40760	A	A	AT
scaffold1091.1	505875	GT	GT	G
scaffold1146.1	103123	C	CACTCAGTT	C
scaffold1146.1	15458	T	TGAG	T
scaffold1149.1	143991	GA	GA	G
scaffold1149.1	393438	GT	G	GT
scaffold1171.1	272401	G	G	GT
scaffold120.1	1859643	G	GT	G
scaffold120.1	1932019	T	T	TA
scaffold120.1	445533	AAG	A	AAG
scaffold120.1	493952	TA	T	TA
scaffold1213.1	273041	A	A	AT
scaffold1227.1	198531	G	G	GAGA
scaffold1231.1	337860	C	C	CAT
scaffold1231.1	426418	GAA	GAA	G
scaffold125.1	953047	AAT	AAT	A
scaffold1383.1	107213	C	C	CTA
scaffold141.1	1296431	GA	G	GA
scaffold141.1	988356	AT	AT	A
scaffold141.1	989515	T	T	TTC
scaffold1428.1	187597	GA	GA	G
scaffold1428.1	273109	A	A	AAGCCTG
scaffold1463.1	137896	AT	A	AT
scaffold1463.1	15232	T	T	TTA
scaffold1463.1	15233	T	T	TA
scaffold1463.1	277486	G	G	GGA
scaffold1463.1	314096	GT	GT	G
scaffold1463.1	328445	G	GA	G
scaffold1463.1	363417	C	CAG	C
scaffold1463.1	399045	AG	A	AG
scaffold1463.1	71462	T	T	TA
scaffold1463.1	92721	CT	C	CT
scaffold1485.1	103975	A	AT	A
scaffold1485.1	107420	CATT	CATT	C
scaffold1485.1	186528	C	CG	C
scaffold149.1	1464042	TG	TG	T
scaffold149.1	360782	TAA	TAA	T
scaffold149.1	620871	AC	AC	A
scaffold154.1	1432890	GC	GC	G
scaffold154.1	1568099	TG	TG	T
scaffold154.1	184559	GA	G	GA
scaffold1554.1	355038	C	CTT	CT
scaffold1577.1	357048	T	T	TA
scaffold1577.1	357066	ATCC	ATCC	A
scaffold1577.1	58098	GGAAGTGAGTTT	GGAAGTGAGTTT	G
scaffold1591.1	340257	CCT	C	CCT
scaffold165.1	1403687	AT	AT	A
scaffold165.1	1499922	TA	TA	T
scaffold165.1	250534	CA	C	CA
scaffold165.1	262308	G	GA	G
scaffold165.1	684597	ACT	A	ACT
scaffold165.1	737831	G	GCACTT	G
scaffold165.1	797823	T	TAA	T
scaffold165.1	822937	G	GA	G
scaffold1650.1	278731	CA	CA	C
scaffold1659.1	173946	TTGGTGGCGTAGTA	TTGGTGGCGTAGTA	T
scaffold1668.1	348762	AACAC	A	AACAC
scaffold1668.1	348789	TA	T	TA
scaffold1668.1	351677	C	CT	C
scaffold1701.1	13972	TA	TA	T
scaffold171.1	1331112	G	GA	G
scaffold171.1	1334477	T	TA	T
scaffold171.1	148752	T	T	TCG
scaffold171.1	585704	G	GAA	G
scaffold171.1	685290	CA	CA	C
scaffold171.1	686060	G	G	GCAAGTATGTCCACT
scaffold171.1	925650	TA	T	TA
scaffold171.1	931038	CT	C	CT
scaffold1755.1	360681	GA	G	GA
scaffold1775.1	234109	GT	GT	G
scaffold178.1	1074678	C	C	CA
scaffold178.1	1074846	AC	A	AC
scaffold178.1	1116941	T	TC	T
scaffold178.1	1424401	T	T	TTCAGAA
scaffold178.1	1496896	TC	TC	T
scaffold178.1	1497205	C	C	CG
scaffold178.1	537598	GT	G	GT
scaffold178.1	538713	AG	A	AG
scaffold178.1	538956	GT	G	GT
scaffold178.1	540883	T	TC	T
scaffold178.1	792311	TG	TG	T
scaffold1805.1	67079	C	C	CA
scaffold1822.1	164474	ATC	A	ATC
scaffold1841.1	237003	C	C	CA
scaffold1851.1	238588	A	A	AT
scaffold1852.1	135290	TAGGC	T	TAGGC
scaffold1852.1	135297	GAAA	G	GAAA
scaffold1852.1	135347	AT	A	AT
scaffold1852.1	177192	AT	A	AT
scaffold1852.1	237887	AT	A	AT
scaffold1852.1	311244	TC	TC	T
scaffold1852.1	313151	GTT	GTT	G
scaffold189.1	1052821	AT	AT	A
scaffold189.1	172707	C	C	CTT
scaffold189.1	174954	TG	TG	T
scaffold189.1	176010	CATT	CATT	C
scaffold189.1	176819	GC	GC	G
scaffold189.1	177134	GA	GA	G
scaffold190.1	1341303	T	TA	T
scaffold190.1	1413225	TTTC	TTTC	T
scaffold190.1	655461	A	A	AT
scaffold1917.1	82857	GGAC	GGAC	G
scaffold1935.1	174696	C	CGA	C
scaffold2005.1	503483	TGAA	TGAA	T
scaffold2005.1	514280	GT	GT	G
scaffold2025.1	13859	CAG	C	CAG
scaffold2046.1	178258	CT	C	CT
scaffold2046.1	212897	T	TG	T
scaffold2081.1	7317	G	GAA	G
scaffold2094.1	63028	A	AG	A
scaffold2110.1	215140	GGTT	GGTT	G
scaffold2114.1	13997	C	CT	C
scaffold2114.1	64153	CT	C	CT
scaffold2114.1	77013	GT	G	GT
scaffold2114.1	96859	TA	TA	T
scaffold2162.1	121627	GAT	GAT	G
scaffold2162.1	160427	TG	TG	T
scaffold2214.1	225853	A	A	AT
scaffold2231.1	15874	GTGACTAGA	G	GTGACTAGA
scaffold2235.1	103401	AT	A	AT
scaffold2293.1	246390	TA	TA	T
scaffold2334.1	62020	GC	GC	G
scaffold246.1	1074113	CAGCCCA	C	CAGCCCA
scaffold246.1	1074818	GA	G	GA
scaffold246.1	1194442	GA	GA	G
scaffold2494.1	169653	A	AGGT	A
scaffold251.1	1002521	ATATG	ATATG	A
scaffold251.1	1229010	A	A	AG
scaffold251.1	1388608	CCT	C	CCT
scaffold251.1	1411051	G	GA	G
scaffold251.1	470646	CAT	CAT	C
scaffold251.1	847225	G	G	GTC
scaffold2526.1	211959	TA	TA	T
scaffold2540.1	207431	AT	AT	A
scaffold2540.1	225568	AG	AG	A
scaffold2542.1	57492	TTAAA	T	TTAAA
scaffold2593.1	60769	T	T	TCC
scaffold2595.1	87328	T	T	TAA
scaffold26.1	1474210	CA	CA	C
scaffold26.1	1475023	A	A	AT
scaffold26.1	2268142	CT	C	CT
scaffold26.1	3198647	GT	G	GT
scaffold26.1	511708	AC	A	AC
scaffold26.1	748429	A	AAG	A
scaffold26.1	752059	GT	G	GT
scaffold26.1	823768	T	TA	T
scaffold26.1	827099	TTG	TTG	T
scaffold2672.1	18848	G	GAGGAATATCGGC	G
scaffold2672.1	191309	T	TTC	T
scaffold2672.1	195974	CA	CA	C
scaffold2682.1	164049	TA	TA	T
scaffold2682.1	192016	T	T	TA
scaffold2682.1	52643	AC	A	AC
scaffold2682.1	54909	CTTG	CTTG	C
scaffold2718.1	144295	AG	A	AG
scaffold2744.1	58561	A	AG	A
scaffold278.1	1247330	T	TCAC	T
scaffold280.1	1043974	C	C	CT
scaffold280.1	1051838	AT	AT	A
scaffold280.1	965613	C	C	CAT
scaffold2839.1	145189	AGTT	AGTT	A
scaffold288.1	1069688	CT	CT	C
scaffold288.1	1236046	TAAA	T	TAAA
scaffold288.1	381460	C	C	CT
scaffold2911.1	96205	C	C	CA
scaffold3010.1	107564	T	TG	T
scaffold3010.1	44834	A	AT	A
scaffold3035.1	105506	A	AAG	A
scaffold304.1	1219126	GTTAC	G	GTTAC
scaffold304.1	334466	ATCAAGC	A	ATCAAGC
scaffold304.1	63582	G	G	GA
scaffold3045.1	101234	GAGAGGGC	G	GAGAGGGC
scaffold3068.1	12366	T	T	TA
scaffold3246.1	8522	T	T	TGACGAC
scaffold326.1	619782	CT	C	CT
scaffold326.1	624149	C	CT	C
scaffold3276.1	61635	G	GCA	G
scaffold3306.1	142345	AC	AC	A
scaffold335.1	486362	ACTC	ACTC	A
scaffold336.1	320297	CA	CA	C
scaffold336.1	34345	AT	A	AT
scaffold336.1	520242	G	GAA	G
scaffold336.1	523111	CTTT	C	CTTT
scaffold336.1	616672	T	TAAC	T
scaffold336.1	639041	AT	AT	A
scaffold336.1	715600	AT	AT	A
scaffold336.1	730690	CG	C	CG
scaffold336.1	775816	ATATG	ATATG	A
scaffold336.1	787240	G	GAACAGGTTTTTACAA	G
scaffold3364.1	43597	CA	CA	C
scaffold3416.1	1215	TTA	TTA	T
scaffold347.1	1130956	A	AC	A
scaffold347.1	1131883	CAA	C	CAA
scaffold347.1	1151283	T	TGTTCTTCTTG	T
scaffold347.1	1203271	AC	AC	A
scaffold347.1	646743	GAC	G	GAC
scaffold3471.1	108953	T	T	TA
scaffold3478.1	111623	TA	TA	T
scaffold3501.1	102894	TG	T	TG
scaffold3501.1	103705	TGAG	T	TGAG
scaffold3516.1	17062	GGAATGCCNCTAATGCTT	GGAATGCCNCTAATGCTT	G
scaffold3586.1	29078	A	ACG	A
scaffold3586.1	29083	GA	G	GA
scaffold3616.1	71618	AT	AT	A
scaffold3616.1	71839	C	C	CA
scaffold3620.1	91302	C	C	CATAT
scaffold3684.1	37060	GA	GA	G
scaffold3684.1	44826	C	CA	C
scaffold3712.1	4772	CT	C	CT
scaffold373.1	1047851	T	TA	T
scaffold3765.1	78414	TAA	T	TAA
scaffold377.1	238202	T	T	TGA
scaffold377.1	602136	CA	CA	C
scaffold377.1	602173	G	G	GAA
scaffold377.1	669646	CG	CG	C
scaffold3851.1	2270	T	T	TTTCTC
scaffold3874.1	46507	TTC	TTC	T
scaffold3874.1	7794	T	TA	T
scaffold3879.1	87292	GA	GA	G
scaffold3883.1	80788	C	C	CA
scaffold3888.1	44369	TG	T	TG
scaffold3888.1	64345	ATAACT	A	ATAACT
scaffold39.1	2169605	ATTCCTGGT	A	ATTCCTGGT
scaffold3972.1	38911	CCCTAG	CCCTAG	C
scaffold4036.1	78280	T	T	TA
scaffold413.1	1088651	GA	GA	G
scaffold413.1	131178	GAA	GAA	G
scaffold413.1	247537	C	C	CA
scaffold413.1	957338	CA	CA	C
scaffold417.1	866626	A	A	AT
scaffold417.1	866639	TCCCC	TCCCC	T
scaffold42.1	2805109	TC	TC	T
scaffold4244.1	1023	GA	G	GA
scaffold4246.1	18050	T	TC	T
scaffold4246.1	50072	C	CAA	C
scaffold445.1	24336	AG	A	AG
scaffold445.1	252699	T	TA	T
scaffold445.1	73457	CT	C	CT
scaffold445.1	977386	GATGT	GATGT	G
scaffold4481.1	50615	T	T	TG
scaffold457.1	65145	T	TC	TCC
scaffold4616.1	722	C	CCTT	C
scaffold4644.1	26202	G	GA	G
scaffold4644.1	33471	C	C	CT
scaffold4782.1	41612	AT	A	AT
scaffold480.1	850700	A	AAG	A
scaffold480.1	850716	GA	G	GA
scaffold4853.1	5436	AT	AT	A
scaffold4853.1	5589	AT	AT	A
scaffold4859.1	98	GA	G	GA
scaffold4916.1	30172	A	ATATGGCGGACGGCCAT	A
scaffold506.1	211334	TA	TA	T
scaffold506.1	456679	A	AG	A
scaffold506.1	479471	A	AC	A
scaffold5124.1	2277	C	CCCA	C
scaffold516.1	3442	A	AT	A
scaffold516.1	499569	T	T	TC
scaffold5237.1	7164	CTGAACCAGGT	C	CTGAACCAGGT
scaffold526.1	43947	A	A	AAG
scaffold5294.1	4758	T	T	TCC
scaffold5422.1	2997	CAA	C	CAA
scaffold5445.1	13802	C	CA	C
scaffold5445.1	15301	TA	TA	T
scaffold559.1	740807	ACT	A	ACT
scaffold56.1	1010302	T	TA	T
scaffold56.1	1068497	GC	G	GC
scaffold56.1	1072315	T	T	TTC
scaffold56.1	1139461	CACA	C	CACA
scaffold56.1	199795	A	A	ATTCTTCAAGTG
scaffold56.1	265610	AATC	AATC	A
scaffold56.1	628687	G	GA	G
scaffold568.1	331498	TA	TA	T
scaffold568.1	472225	CA	C	CA
scaffold5773.1	4715	CA	CA	C
scaffold587.1	337669	G	G	GA
scaffold608.1	158402	T	TA	T
scaffold613.1	114476	T	TAGC	T
scaffold613.1	749224	AT	AT	A
scaffold615.1	262750	T	T	TA
scaffold626.1	286401	T	T	TTAGA
scaffold626.1	287051	G	G	GAGA
scaffold626.1	287481	ATG	ATG	A
scaffold626.1	302838	AT	AT	A
scaffold643.1	119012	TACG	T	TACG
scaffold643.1	33867	T	TAG	T
scaffold6518.1	9445	TA	T	TA
scaffold6518.1	9495	GT	G	GT
scaffold666.1	307738	G	G	GT
scaffold666.1	364209	CT	C	CT
scaffold666.1	417646	C	CAA	C
scaffold666.1	629966	CAA	CA	C
scaffold699.1	208352	CTGT	CTGT	C
scaffold71.1	1470727	GA	G	GA
scaffold712.1	341740	TC	TC	T
scaffold712.1	461110	G	GGGGGA	G
scaffold72.1	1671519	C	CTACCG	C
scaffold72.1	1671585	GT	G	GT
scaffold72.1	2178057	CA	CA	C
scaffold72.1	2178840	T	T	TA
scaffold72.1	451536	A	AAAC	A
scaffold743.1	197751	T	TC	T
scaffold743.1	726438	AAGG	AAGG	A
scaffold755.1	206900	GA	GA	G
scaffold755.1	521076	AT	AT	A
scaffold755.1	601512	G	GGA	G
scaffold755.1	650998	AGAT	A	AGAT
scaffold755.1	733774	CAA	C	CAA
scaffold756.1	111134	A	A	AC
scaffold756.1	470121	A	A	AT
scaffold756.1	723062	G	G	GT
scaffold783.1	170755	CAT	CAT	C
scaffold783.1	174571	TTAA	TTAA	T
scaffold783.1	236539	AT	A	AT
scaffold783.1	236551	CG	C	CG
scaffold783.1	333520	G	GAA	G
scaffold787.1	680805	T	T	TA
scaffold799.1	364843	GT	GT	G
scaffold804.1	275390	C	C	CT
scaffold813.1	442222	A	A	AT
scaffold821.1	150675	AT	A	AT
scaffold854.1	162612	T	T	TAGGCAAAAGAA
scaffold854.1	640590	TC	TC	T
scaffold854.1	643350	C	C	CTTT
scaffold854.1	690938	G	G	GAC
scaffold862.1	431245	AG	AG	A
scaffold866.1	118153	C	C	CTCTATAAA
scaffold866.1	548816	GT	GT	G
scaffold866.1	598918	C	C	CA
scaffold866.1	604039	TA	TA	T
scaffold866.1	683500	T	T	TG
scaffold878.1	457517	AGTT	AGTT	A
scaffold878.1	538271	CA	CA	C
scaffold878.1	541201	T	T	TC
scaffold944.1	165719	GT	G	GT
scaffold968.1	498933	G	GT	G
scaffold968.1	499602	C	CT	C
scaffold968.1	500231	G	GA	G
