# Supplementary material for: RNA-Seq-Mediated Transcriptome Analysis of a Fiberless Mutant Cotton and Its Possible Origin Based on SNP Markers
Source: PLoS One. 2016 Mar 18;11(3):e0151994. doi: 10.1371/journal.pone.0151994 (PMC4798417; doi:10.1371/journal.pone.0151994)
Supplement: S3 Table — (XLSX) [file pone.0151994.s003.xlsx]

## Sheet: Sheet1
GeneID	geneLength	Means-3_fl	Means-3_WT	log2Ratio(-3_WT/-3_fl)	Up-Down-Regulation(3_WT/3_fl)	Probability	Symbol	KEGG Orthology	GO Component	GO Function	GO Process	Blast nr
CotAD_56281	822	59.44	0.113333	-9.03472	Down	0.99664	-	K13448|1|4e-91|332|rcu:RCOM_0057830|calcium-binding protein CML	-	GO:0046872//metal ion binding	-	gi|590635473|ref|XP_007028641.1|/1.8308e-108/EF hand family protein, expressed isoform 1 [Theobroma cacao]
CotAD_65497	297	15.6033	0.01	-10.6076	Down	0.984491	-	-	-	-	-	-
CotAD_44173	336	15.1933	0.01	-10.5692	Down	0.983917	-	-	GO:0005576//extracellular region	GO:0070011//peptidase activity, acting on L-amino acid peptides	GO:0044238;GO:0043170	gi|449525634|ref|XP_004169821.1|/9.01e-17/PREDICTED: LOW QUALITY PROTEIN: metacaspase-9-like [Cucumis sativus]
CotAD_68207	396	12.0367	0.01	-10.2332	Down	0.977134	-	K00423|1|2e-51|198|aly:ARALYDRAFT_892557|L-ascorbate oxidase [EC:1.10.3.3]	-	GO:0016682//oxidoreductase activity, acting on diphenols and related substances as donors, oxygen as acceptor;GO:0046914//transition metal ion binding	GO:0044710	gi|545791265|gb|AGW80453.1|/8.87856e-73/pollen-specific protein [Gossypium hirsutum]
CotAD_00236	540	28.89	0.406667	-6.15058	Down	0.974261	-	-	GO:0044425//membrane part	-	-	gi|590573639|ref|XP_007012177.1|/7.15733e-83/Translocase inner membrane subunit 17-2 isoform 1 [Theobroma cacao]
CotAD_38655	411	229.883	4.44667	-5.69203	Down	0.970684	-	K11253|1|3e-59|224|mtr:MTR_1g105310|histone H3	GO:0000785//chromatin;GO:0043231//intracellular membrane-bounded organelle	GO:0003676//nucleic acid binding;GO:0046983//protein dimerization activity	GO:0034728//nucleosome organization	gi|629084870|gb|KCW51227.1|/6.27544e-58/hypothetical protein EUGRSUZ_J00806, partial [Eucalyptus grandis]
CotAD_44278	639	33.9833	0.56	-5.92326	Down	0.970587	-	K03131|1|1e-64|244|rcu:RCOM_0547140|transcription initiation factor TFIID subunit 6	-	GO:0005488//binding	GO:0006351//transcription, DNA-templated	gi|590606188|ref|XP_007020675.1|/1.9622e-87/Transcription initiation factor tfiid, putative [Theobroma cacao]
CotAD_42041	249	25.8767	0.41	-5.97988	Down	0.969904	-	K00430|1|6e-15|77.0|rcu:RCOM_0296590|peroxidase [EC:1.11.1.7]	-	GO:0003824//catalytic activity;GO:0016209//antioxidant activity;GO:0043169//cation binding;GO:0046906//tetrapyrrole binding	GO:0044710;GO:0006950//response to stress	gi|590674620|ref|XP_007039219.1|/3.47099e-32/Peroxidase 5 [Theobroma cacao]
CotAD_40371	1152	17.7333	0.256667	-6.11042	Down	0.967025	-	-	-	-	-	gi|590621749|ref|XP_007024858.1|/2.66028e-168/Galacturonosyltransferase-like 4, putative [Theobroma cacao]
CotAD_07768	807	74.1567	1.65333	-5.48713	Down	0.964765	-	-	-	-	-	gi|303291416|ref|XP_003064993.1|/5.95745e-64/predicted protein [Micromonas pusilla CCMP1545]
CotAD_57038	204	8.21	0.01	-9.68124	Down	0.959275	-	-	-	-	-	-
CotAD_40816	282	7.57667	0.01	-9.56542	Down	0.953843	-	-	-	-	-	-
CotAD_08176	489	7.51333	0.01	-9.55331	Down	0.953151	-	-	GO:0030312	-	-	gi|297808463|ref|XP_002872115.1|/2.23693e-20/hypothetical protein ARALYDRAFT_489310 [Arabidopsis lyrata subsp. lyrata]
CotAD_49449	960	7.27333	0.01	-9.50647	Down	0.950707	-	K04733|1|1e-37|155|smo:SELMODRAFT_159261|interleukin-1 receptor-associated kinase 4 [EC:2.7.11.1];K00924|4|2e-33|141|ath:AT4G35600|[EC:2.7.1.-]	-	-	-	gi|590608208|ref|XP_007021206.1|/2.37205e-125/S-locus lectin protein kinase family protein, putative [Theobroma cacao]
CotAD_44297	237	7	0.01	-9.45121	Down	0.947697	-	K12160|1|9e-33|136|rcu:RCOM_0753100|small ubiquitin-related modifier	GO:0043231//intracellular membrane-bounded organelle	-	GO:0006950//response to stress;GO:0032446//protein modification by small protein conjugation	gi|565383316|ref|XP_006357964.1|/1.3349e-31/PREDICTED: small ubiquitin-related modifier 1-like [Solanum tuberosum]
CotAD_05017	330	6.24	0.01	-9.2854	Down	0.937594	-	-	-	-	-	-
CotAD_65031	1305	5.46333	0.01	-9.09364	Down	0.92359	-	K01728|1|2e-138|490|vvi:100262177|pectate lyase [EC:4.2.2.2]	-	-	-	gi|590700646|ref|XP_007046218.1|/6.62831e-158/Pectate lyase family protein, putative [Theobroma cacao]
CotAD_47290	1833	11.2633	0.503333	-4.48398	Down	0.915121	-	K15404|1|0.0|826|pop:POPTR_732680|aldehyde decarbonylase [EC:4.1.99.5]	GO:0016020//membrane	GO:0003824//catalytic activity	GO:0006633//fatty acid biosynthetic process;GO:0007275//multicellular organismal development	gi|590561150|ref|XP_007008729.1|/0/Fatty acid hydroxylase superfamily isoform 1 [Theobroma cacao]
CotAD_05018	333	5.06667	0.01	-8.98489	Down	0.914611	-	-	-	-	-	-
CotAD_35539	573	8.44333	0.276667	-4.93159	Down	0.912438	-	K14496|1|8e-89|323|gmx:100813825|abscisic acid receptor PYR/PYL family	GO:0043231//intracellular membrane-bounded organelle	-	GO:0009738//abscisic acid-activated signaling pathway	gi|590673715|ref|XP_007038971.1|/5.74757e-92/Regulatory components of ABA receptor 3 isoform 2 [Theobroma cacao]
CotAD_05019	237	4.96333	0.01	-8.95517	Down	0.91207	-	-	-	-	-	-
CotAD_75380	360	6.63	0.136667	-5.60028	Down	0.91107	-	-	-	-	-	gi|590711427|ref|XP_007049105.1|/4.32763e-43/Uncharacterized protein TCM_002116 [Theobroma cacao]
CotAD_27299	240	4.88	0.01	-8.93074	Down	0.910018	-	K08233|1|3e-07|51.6|ath:AT4G37150|polyneuridine-aldehyde esterase [EC:3.1.1.78]	-	GO:0052689//carboxylic ester hydrolase activity	-	gi|590704399|ref|XP_007047147.1|/1.68362e-26/Methyl esterase 10, putative [Theobroma cacao]
CotAD_65048	1209	4.79	0.01	-8.90388	Down	0.907616	-	K01213|1|1e-115|414|ath:AT3G07850|galacturan 1,4-alpha-galacturonidase [EC:3.2.1.67]	-	-	-	gi|288551966|gb|ADC53480.1|/0/polygalacturonase [Gossypium hirsutum]
CotAD_33535	2145	14.3433	0.963333	-3.8962	Down	0.906837	-	-	-	-	-	gi|590656129|ref|XP_007034181.1|/0/Uncharacterized protein isoform 1 [Theobroma cacao]
CotAD_75293	1071	8.8	0.36	-4.61143	Down	0.906408	-	K09584|1|4e-165|578|rcu:RCOM_1347720|protein disulfide-isomerase A6 [EC:5.3.4.1]	GO:0005618//cell wall;GO:0043231//intracellular membrane-bounded organelle;GO:0016020//membrane	GO:0016862//intramolecular oxidoreductase activity, interconverting keto- and enol-groups;GO:0015036//disulfide oxidoreductase activity	GO:0010038//response to metal ion;GO:0044267//cellular protein metabolic process;GO:0048229//gametophyte development;GO:0033554//cellular response to stress;GO:0019725//cellular homeostasis;GO:0009566//fertilization;GO:0018904;GO:0003006//developmental process involved in reproduction	gi|590719481|ref|XP_007051067.1|/4.36896e-170/Thioredoxin family protein [Theobroma cacao]
CotAD_50495	426	6	0.113333	-5.72632	Down	0.904906	-	-	-	-	-	-
CotAD_43374	1104	14.2367	1.07333	-3.72944	Down	0.903861	-	K04733|1|3e-76|283|smo:SELMODRAFT_159261|interleukin-1 receptor-associated kinase 4 [EC:2.7.11.1];K13430|4|4e-66|249|pop:POPTR_413452|serine/threonine-protein kinase PBS1 [EC:2.7.11.1]	-	GO:0032550;GO:0004702//receptor signaling protein serine/threonine kinase activity	GO:0006468//protein phosphorylation	gi|590592124|ref|XP_007017190.1|/0/Serine/threonine-protein kinase [Theobroma cacao]
CotAD_70578	651	85.8267	11.2533	-2.93107	Down	0.903818	-	-	GO:0005576//extracellular region;GO:0009534//chloroplast thylakoid	-	-	gi|629115385|gb|KCW80060.1|/7.02503e-45/hypothetical protein EUGRSUZ_C01388 [Eucalyptus grandis]
CotAD_08674	1725	97.8733	14.2767	-2.77726	Down	0.901033	-	-	GO:0043231//intracellular membrane-bounded organelle;GO:0016020//membrane	-	GO:0009314//response to radiation;GO:0003002//regionalization;GO:0000097//sulfur amino acid biosynthetic process;GO:0006996//organelle organization;GO:0009606//tropism;GO:0006970//response to osmotic stress;GO:0003006//developmental process involved in reproduction;GO:0070838//divalent metal ion transport	gi|590591746|ref|XP_007017103.1|/0/Phototropic-responsive NPH3 family protein [Theobroma cacao]
CotAD_40575	600	18.71	2.05	-3.19011	Down	0.898773	-	-	-	GO:0005488//binding;GO:0003824//catalytic activity	GO:0044238	gi|590672569|ref|XP_007038649.1|/9.51186e-96/Sugar isomerase family protein isoform 1 [Theobroma cacao]
CotAD_60857	774	67.9833	11.7667	-2.53048	Down	0.895915	-	K14085|1|3e-130|462|pop:POPTR_745820|aldehyde dehydrogenase family 7 member A1 [EC:1.2.1.31 1.2.1.8 1.2.1.3]	GO:0044444//cytoplasmic part	GO:0016903//oxidoreductase activity, acting on the aldehyde or oxo group of donors	GO:0000160//phosphorelay signal transduction system;GO:0044710;GO:0009725//response to hormone;GO:0000302//response to reactive oxygen species;GO:0009414//response to water deprivation;GO:0006970//response to osmotic stress;GO:0006787	gi|590620888|ref|XP_007024656.1|/2.21158e-137/Aldehyde dehydrogenase 7B4 isoform 4 [Theobroma cacao]
CotAD_42040	636	15.93	1.77	-3.16993	Down	0.895014	-	K00430|1|7e-42|168|smo:SELMODRAFT_186230|peroxidase [EC:1.11.1.7]	-	GO:0003824//catalytic activity;GO:0016209//antioxidant activity;GO:0043169//cation binding;GO:0046906//tetrapyrrole binding	GO:0044710;GO:0006950//response to stress	gi|590674620|ref|XP_007039219.1|/7.0571e-71/Peroxidase 5 [Theobroma cacao]
CotAD_56704	504	7.28	0.283333	-4.68337	Down	0.894582	-	K01179|1|3e-60|228|vvi:100260645|endoglucanase [EC:3.2.1.4]	GO:0009536//plastid	GO:0004553//hydrolase activity, hydrolyzing O-glycosyl compounds	GO:0009825//multidimensional cell growth;GO:0044238	gi|590696643|ref|XP_007045221.1|/6.9307e-84/Glycosyl hydrolase 9B1 isoform 2 [Theobroma cacao]
CotAD_66751	579	20.59	2.59667	-2.98721	Down	0.893788	-	-	-	-	-	gi|112350249|gb|ABI15167.1|/7.14723e-13/GASA-like protein [Gossypium hirsutum]
CotAD_57641	630	9.25333	0.56	-4.04647	Down	0.893219	-	-	-	-	-	gi|590664578|ref|XP_007036509.1|/1.88738e-52/Uncharacterized protein TCM_012326 [Theobroma cacao]
CotAD_14529	2040	35.1267	6.21667	-2.49835	Down	0.892129	-	-	-	-	-	gi|297744329|emb|CBI37299.3|/7.63409e-133/unnamed protein product [Vitis vinifera]
CotAD_13976	429	5.64333	0.126667	-5.47744	Down	0.891869	-	K08737|1|3e-44|174|vvi:100255608|DNA mismatch repair protein MSH6	-	GO:0003677//DNA binding	-	gi|590719561|ref|XP_007051089.1|/1.19672e-56/MUTS isoform 1 [Theobroma cacao]
CotAD_47921	462	15.72	1.83	-3.10269	Down	0.891642	-	-	-	-	-	gi|590711847|ref|XP_007049223.1|/9.83458e-06/Uncharacterized protein TCM_002233 [Theobroma cacao]
CotAD_69044	573	31.2933	5.46	-2.51888	Down	0.891322	-	K13449|1|2e-31|133|rcu:RCOM_1381930|pathogenesis-related protein 1	-	-	-	gi|590580674|ref|XP_007014136.1|/1.11911e-95/CAP [Theobroma cacao]
CotAD_32877	837	26.05	4.39667	-2.5668	Down	0.889953	-	-	-	-	-	gi|590612175|ref|XP_007022310.1|/3.07826e-42/Uncharacterized protein isoform 3 [Theobroma cacao]
CotAD_45880	1362	4.97667	0.0766667	-6.02044	Down	0.889908	-	-	-	-	-	gi|590627947|ref|XP_007026586.1|/0/Trichome birefringence-like 35 isoform 1 [Theobroma cacao]
CotAD_43015	261	14.8267	1.8	-3.04213	Down	0.889539	-	K08233|1|3e-11|64.7|ath:AT2G23610|polyneuridine-aldehyde esterase [EC:3.1.1.78]	-	GO:0052689//carboxylic ester hydrolase activity	-	gi|590704399|ref|XP_007047147.1|/5.12408e-28/Methyl esterase 10, putative [Theobroma cacao]
CotAD_33914	675	58.5867	12.6733	-2.20878	Down	0.889231	-	K09264|1|1e-81|300|vvi:100233014|MADS-box transcription factor, plant	GO:0043231//intracellular membrane-bounded organelle	GO:0003676//nucleic acid binding;GO:0001071//nucleic acid binding transcription factor activity;GO:0005515//protein binding	GO:0006351//transcription, DNA-templated	gi|544388735|gb|AGW23353.1|/4.9281e-121/MADS box protein MADS51 [Gossypium hirsutum]
CotAD_62964	876	5.22667	0.1	-5.70782	Down	0.888742	-	K14638|1|4e-38|156|pop:POPTR_752070|solute carrier family 15 (peptide/histidine transporter), member 3/4	-	-	-	gi|590667288|ref|XP_007037196.1|/5.71662e-111/Major facilitator superfamily protein isoform 1 [Theobroma cacao]
CotAD_63642	876	5.22667	0.1	-5.70782	Down	0.888742	-	K14638|1|4e-38|156|pop:POPTR_752070|solute carrier family 15 (peptide/histidine transporter), member 3/4	-	-	-	gi|590667288|ref|XP_007037196.1|/5.71662e-111/Major facilitator superfamily protein isoform 1 [Theobroma cacao]
CotAD_54669	228	10.7067	0.9	-3.57244	Down	0.887841	-	-	-	-	-	gi|590592601|ref|XP_007017326.1|/5.30072e-09/Uncharacterized protein isoform 1 [Theobroma cacao]
CotAD_75514	573	62.8267	14.8033	-2.08545	Down	0.887808	-	K13030|1|6e-17|85.1|sbi:SORBI_01g001220|cyanohydrin beta-glucosyltransferase [EC:2.4.1.85];K13691|2|6e-13|72.0|rcu:RCOM_0606510|pathogen-inducible salicylic acid glucosyltransferase [EC:2.4.1.-];K13068|5|1e-11|67.4|ath:AT3G21560|sinapate 1-glucosyltransferase [EC:2.4.1.120]	-	-	-	gi|590562621|ref|XP_007009137.1|/4.01742e-61/UDP-glucosyltransferase family 1 protein, putative [Theobroma cacao]
CotAD_29851	1461	43.9833	9.81333	-2.16414	Down	0.887053	-	K13030|1|5e-68|256|sbi:SORBI_01g001220|cyanohydrin beta-glucosyltransferase [EC:2.4.1.85];K13493|2|3e-63|241|ath:AT5G05860|cytokinin-N-glucosyltransferase [EC:2.4.1.-];K13691|4|1e-55|216|rcu:RCOM_0606510|pathogen-inducible salicylic acid glucosyltransferase [EC:2.4.1.-]	-	-	-	gi|590562606|ref|XP_007009133.1|/0/UDP-glucosyltransferase family 1 protein [Theobroma cacao]
CotAD_53878	324	46.8467	11.3	-2.05162	Down	0.885708	-	-	-	-	-	gi|590644791|ref|XP_007031179.1|/1.54628e-40/Uncharacterized protein TCM_026782 [Theobroma cacao]
CotAD_54895	441	4.07	0.01	-8.66888	Down	0.883364	-	K13205|1|9e-32|133|ath:AT1G66510|A1 cistron-splicing factor AAR2	-	-	GO:0009642//response to light intensity;GO:0010467//gene expression;GO:0007049//cell cycle;GO:0044267//cellular protein metabolic process;GO:0000302//response to reactive oxygen species	gi|590652196|ref|XP_007033087.1|/1.40298e-33/AAR2 protein family isoform 3 [Theobroma cacao]
CotAD_30818	186	61.5733	17.0967	-1.84859	Down	0.879004	-	-	GO:0030529//ribonucleoprotein complex	GO:0005198//structural molecule activity	GO:0010467//gene expression	gi|357436069|ref|XP_003588310.1|/3.09769e-25/hypothetical protein MTR_1g005810 [Medicago truncatula]
CotAD_10517	1311	20.2567	4.45	-2.18652	Down	0.877892	-	-	GO:0043231//intracellular membrane-bounded organelle	GO:0004175//endopeptidase activity	GO:0019538//protein metabolic process	gi|590672035|ref|XP_007038496.1|/2.70249e-167/Peptidase family M48 family protein, putative isoform 1 [Theobroma cacao]
CotAD_45447	285	13.5567	2.16667	-2.64545	Down	0.877832	-	K14309|1|1e-07|53.1|vvi:100252000|nuclear pore complex protein Nup93	-	-	-	gi|590635756|ref|XP_007028699.1|/2.85965e-10/Nucleoporin interacting component (Nup93/Nic96-like) family protein isoform 2 [Theobroma cacao]
CotAD_18510	297	19.29	4.24333	-2.18458	Down	0.87672	-	-	-	-	-	gi|590588221|ref|XP_007016156.1|/4.97317e-15/Uncharacterized protein TCM_041656 [Theobroma cacao]
CotAD_22640	402	21.2633	5.16333	-2.04199	Down	0.875989	-	K12176|1|3e-31|131|rcu:RCOM_1394390|COP9 signalosome complex subunit 2	-	-	-	gi|255583651|ref|XP_002532580.1|/5.59478e-30/cop9 signalosome complex subunit, putative [Ricinus communis]
CotAD_20153	762	20.8167	5.01333	-2.0539	Down	0.875792	-	-	-	-	GO:0071555//cell wall organization;GO:0048646//anatomical structure formation involved in morphogenesis	gi|81230695|gb|ABB59694.1|/1.30742e-118/alpha-expansin 2 [Gossypium hirsutum]
CotAD_35432	297	26.9067	6.83	-1.97801	Down	0.875771	-	-	-	-	-	gi|590709902|ref|XP_007048682.1|/6.48011e-23/Vacuolar protein sorting-associated protein 13A, putative [Theobroma cacao]
CotAD_28892	693	65.11	19.8433	-1.71422	Down	0.875508	-	-	-	-	-	gi|590690781|ref|XP_007043602.1|/3.93523e-60/Microtubule-associated protein 6, putative [Theobroma cacao]
CotAD_33132	2532	5.26	0.15	-5.13203	Down	0.874886	-	K12309|1|0.0|644|aly:ARALYDRAFT_485655|beta-galactosidase [EC:3.2.1.23];K01190|3|7e-66|250|cme:CMP078C|beta-galactosidase [EC:3.2.1.23]	-	GO:0015925;GO:0005488//binding	GO:0044238	gi|45758292|gb|AAS76480.1|/0/beta-galactosidase [Gossypium hirsutum]
CotAD_35876	1047	9.47	0.983333	-3.26761	Down	0.874617	-	-	GO:0043231//intracellular membrane-bounded organelle	-	GO:0019684//photosynthesis, light reaction	gi|590673226|ref|XP_007038832.1|/1.88459e-69/Sterol regulatory element-binding protein cleavage-activating protein, putative [Theobroma cacao]
CotAD_25411	609	13.2867	2.23333	-2.57271	Down	0.873977	-	K01641|1|9e-92|333|rcu:RCOM_1683050|hydroxymethylglutaryl-CoA synthase [EC:2.3.3.10]	-	GO:0046912//transferase activity, transferring acyl groups, acyl groups converted into alkyl on transfer	GO:0006720//isoprenoid metabolic process	gi|590677733|ref|XP_007040101.1|/1.73954e-100/Hydroxymethylglutaryl-CoA synthase / HMG-CoA synthase / 3-hydroxy-3-methylglutaryl coenzyme A synthase [Theobroma cacao]
CotAD_06935	258	13.6533	2.56667	-2.41129	Down	0.87265	-	-	-	-	-	gi|590575732|ref|XP_007012770.1|/3.0202e-20/Uncharacterized protein TCM_037619 [Theobroma cacao]
CotAD_68205	1656	3.8	0.01	-8.56986	Down	0.872064	-	K00423|1|0.0|778|ath:AT1G55570|L-ascorbate oxidase [EC:1.10.3.3]	-	GO:0016682//oxidoreductase activity, acting on diphenols and related substances as donors, oxygen as acceptor;GO:0046914//transition metal ion binding	GO:0044710	gi|545791265|gb|AGW80453.1|/0/pollen-specific protein [Gossypium hirsutum]
CotAD_46267	276	3.79333	0.01	-8.56732	Down	0.87159	-	-	-	-	-	gi|590689010|ref|XP_007043107.1|/3.74367e-34/SEC7-like guanine nucleotide exchange family protein [Theobroma cacao]
CotAD_22057	2790	63.1767	20.89	-1.59658	Down	0.870723	-	K15925|1|0.0|1619|rcu:RCOM_0030540|alpha-D-xyloside xylohydrolase [EC:3.2.1.177]	GO:0005618//cell wall;GO:0005576//extracellular region;GO:0009536//plastid	GO:0005488//binding;GO:0004558//alpha-glucosidase activity	GO:0006073//cellular glucan metabolic process;GO:0000272//polysaccharide catabolic process;GO:0010038//response to metal ion	gi|590700766|ref|XP_007046244.1|/0/Alpha-xylosidase 1 [Theobroma cacao]
CotAD_70105	1239	34.56	10.7467	-1.68521	Down	0.870638	-	K01611|1|7e-142|501|gmx:100785366|S-adenosylmethionine decarboxylase [EC:4.1.1.50]	-	GO:0016831//carboxy-lyase activity	GO:0006596//polyamine biosynthetic process	gi|590698263|ref|XP_007045669.1|/5.39897e-146/S-adenosylmethionine decarboxylase proenzyme [Theobroma cacao]
CotAD_62380	582	30.7733	9.27333	-1.73052	Down	0.870505	-	K00670|1|2e-10|63.9|pop:POPTR_727122|peptide alpha-N-acetyltransferase [EC:2.3.1.88]	-	GO:0016407//acetyltransferase activity	-	gi|590579471|ref|XP_007013795.1|/2.06965e-76/Acyl-CoA N-acyltransferases (NAT) superfamily protein [Theobroma cacao]
CotAD_55736	1791	15.2	3.28667	-2.20937	Down	0.870303	-	K00666|1|0.0|685|sbi:SORBI_10g012080|fatty-acyl-CoA synthase [EC:6.2.1.-];K01904|3|3e-43|174|sbi:SORBI_01g016420|4-coumarate--CoA ligase [EC:6.2.1.12]	GO:0043231//intracellular membrane-bounded organelle	GO:0016405//CoA-ligase activity	GO:0010476//gibberellin mediated signaling pathway;GO:0009685//gibberellin metabolic process	gi|590702054|ref|XP_007046541.1|/0/AMP-dependent synthetase and ligase family protein [Theobroma cacao]
CotAD_44959	696	42.0767	13.6167	-1.62765	Down	0.870127	-	-	-	-	-	gi|590690781|ref|XP_007043602.1|/3.60924e-45/Microtubule-associated protein 6, putative [Theobroma cacao]
CotAD_14509	1542	5.02	0.14	-5.16419	Down	0.869339	-	K08592|1|2e-13|75.5|olu:OSTLU_7192|sentrin-specific protease 1 [EC:3.4.22.-]	-	-	-	gi|590654968|ref|XP_007033852.1|/2.08733e-60/Uncharacterized protein TCM_019956 [Theobroma cacao]
CotAD_24424	174	24.3	6.94333	-1.80726	Down	0.869182	-	-	GO:0005739//mitochondrion	-	-	gi|590570561|ref|XP_007011373.1|/1.50607e-19/Ubiquinol-cytochrome c reductase complex 6.7 kDa protein [Theobroma cacao]
CotAD_00094	654	15.2633	3.47333	-2.13568	Down	0.869115	-	-	-	GO:0008092//cytoskeletal protein binding	GO:0007010//cytoskeleton organization	gi|590571908|ref|XP_007011722.1|/1.91116e-82/Actin-binding FH2 protein isoform 1 [Theobroma cacao]
CotAD_28847	261	10.78	1.58667	-2.76429	Down	0.869076	-	-	-	-	-	gi|590690296|ref|XP_007043471.1|/5.84912e-32/Wound-responsive family protein [Theobroma cacao]
CotAD_11215	210	141.837	47.97	-1.56403	Down	0.867804	-	K02923|1|2e-23|105|vvi:100268138|large subunit ribosomal protein L38e	GO:0005840//ribosome	-	-	gi|590655064|ref|XP_007033880.1|/8.57343e-23/Ribosomal L38e protein family [Theobroma cacao]
CotAD_00087	522	129.487	43.8067	-1.56358	Down	0.867598	-	-	-	GO:0046914//transition metal ion binding	-	gi|590571854|ref|XP_007011708.1|/2.42953e-69/Early nodulin-like protein 11 [Theobroma cacao]
CotAD_16666	1287	13.6567	2.88333	-2.2438	Down	0.86703	-	K06694|1|6e-07|53.9|rcu:RCOM_1621740|26S proteasome non-ATPase regulatory subunit 10	-	-	-	gi|571449328|ref|XP_003522331.2|/3.77607e-73/PREDICTED: ankyrin repeat-containing protein At2g01680-like [Glycine max]
CotAD_40432	486	268.607	94.8767	-1.50137	Down	0.864912	-	K04371|1|4e-33|138|vvi:100254083|extracellular signal-regulated kinase 1/2 [EC:2.7.11.24];K09060|2|2e-08|56.6|bdi:100835529|plant G-box-binding factor	-	-	-	gi|590593632|ref|XP_007017624.1|/1.83876e-43/Basic leucine-zipper 44 [Theobroma cacao]
CotAD_20151	507	17.4233	4.56	-1.93391	Down	0.864607	-	-	-	-	GO:0071555//cell wall organization;GO:0048646//anatomical structure formation involved in morphogenesis	gi|81230695|gb|ABB59694.1|/2.26976e-90/alpha-expansin 2 [Gossypium hirsutum]
CotAD_04255	261	12.5367	2.58333	-2.27885	Down	0.864329	-	-	-	-	-	gi|590690296|ref|XP_007043471.1|/1.53924e-32/Wound-responsive family protein [Theobroma cacao]
CotAD_00838	630	8.56	0.973333	-3.1366	Down	0.864308	-	-	-	-	-	gi|590626080|ref|XP_007026065.1|/2.71276e-67/Uncharacterized protein TCM_030219 [Theobroma cacao]
CotAD_18509	384	11.74	2.34333	-2.3248	Down	0.86419	-	K15235|1|3e-11|65.1|ath:AT2G29640|josephin [EC:3.4.19.12]	-	-	-	gi|590588225|ref|XP_007016157.1|/2.92303e-39/JOSEPHIN-like protein, putative [Theobroma cacao]
CotAD_05516	708	3.69667	0.02	-7.53008	Down	0.863728	-	K14423|1|9e-57|218|aly:ARALYDRAFT_329352|4,4-dimethyl-9beta,19-cyclopropylsterol-4alpha-methyl oxidase [EC:1.14.13.72];K06674|2|8e-08|55.5|vcn:VOLCADRAFT_106052|structural maintenance of chromosome 2	-	GO:0003824//catalytic activity;GO:0046914//transition metal ion binding	-	gi|567905558|ref|XP_006445267.1|/5.66833e-110/hypothetical protein CICLE_v10021302mg [Citrus clementina]
CotAD_29353	258	28	9.22333	-1.60207	Down	0.863344	-	-	-	-	-	gi|565404386|ref|XP_006367623.1|/2.39477e-25/PREDICTED: 14 kDa proline-rich protein DC2.15-like [Solanum tuberosum]
CotAD_00040	312	18.4833	5.21333	-1.82595	Down	0.863275	-	-	-	-	-	gi|590571470|ref|XP_007011604.1|/1.02e-23/Uncharacterized protein TCM_036824 [Theobroma cacao]
CotAD_35340	2598	39.61	13.3833	-1.56543	Down	0.863236	-	K00574|1|0.0|1083|ath:AT3G23510|cyclopropane-fatty-acyl-phospholipid synthase [EC:2.1.1.79];K05928|4|2e-09|63.2|vcn:VOLCADRAFT_105162|tocopherol O-methyltransferase [EC:2.1.1.95];K08242|5|6e-09|61.6|aly:ARALYDRAFT_895486|24-methylenesterol C-methyltransferase [EC:2.1.1.143]	-	GO:0008168//methyltransferase activity	GO:0008152//metabolic process	gi|50313462|gb|AAT74601.1|/0/cyclopropane fatty acid synthase [Gossypium hirsutum]
CotAD_04628	444	695.13	256.327	-1.4393	Down	0.862997	-	K11252|1|2e-45|178|mtr:MTR_087s0002|histone H2B	GO:0031981//nuclear lumen;GO:0000785//chromatin	GO:0003676//nucleic acid binding;GO:0046983//protein dimerization activity	GO:0034728//nucleosome organization	gi|629086345|gb|KCW52702.1|/3.92109e-44/hypothetical protein EUGRSUZ_J02067 [Eucalyptus grandis]
CotAD_74231	534	114.213	41.1967	-1.47113	Down	0.862541	-	-	-	-	-	gi|590690781|ref|XP_007043602.1|/5.55888e-32/Microtubule-associated protein 6, putative [Theobroma cacao]
CotAD_32876	939	6.36333	0.41	-3.95609	Down	0.861903	-	-	-	-	-	gi|590612175|ref|XP_007022310.1|/3.69336e-42/Uncharacterized protein isoform 3 [Theobroma cacao]
CotAD_42105	183	5.79	0.3	-4.27053	Down	0.861441	-	-	-	-	-	gi|566254729|ref|XP_006387570.1|/3.12098e-09/hypothetical protein POPTR_0831s00200g [Populus trichocarpa]
CotAD_45289	1491	18.09	5.31	-1.76841	Down	0.860661	-	K00131|1|0.0|914|gmx:100789100|glyceraldehyde-3-phosphate dehydrogenase (NADP) [EC:1.2.1.9]	-	GO:0016620//oxidoreductase activity, acting on the aldehyde or oxo group of donors, NAD or NADP as acceptor	GO:0044710	gi|590572860|ref|XP_007011962.1|/0/Aldehyde dehydrogenase 11A3 isoform 2 [Theobroma cacao]
CotAD_39389	282	25.86	8.67667	-1.57551	Down	0.860589	-	-	-	-	-	gi|359490972|ref|XP_002279379.2|/2.25192e-39/PREDICTED: non-specific lipid-transfer protein 2-like [Vitis vinifera]
CotAD_10317	972	10.2	1.79333	-2.50785	Down	0.86019	-	K13258|1|2e-94|343|gmx:547489|2-hydroxyisoflavanone dehydratase [EC:4.2.1.105];K14493|2|8e-32|135|ppp:PHYPADRAFT_118478|gibberellin receptor GID1 [EC:3.-.-.-]	-	-	-	gi|590657861|ref|XP_007034685.1|/1.8251e-140/CXE carboxylesterase [Theobroma cacao]
CotAD_54661	375	15.73	4.34333	-1.85664	Down	0.859	-	-	-	-	-	gi|590592719|ref|XP_007017359.1|/4.58802e-16/Uncharacterized protein TCM_033911 [Theobroma cacao]
CotAD_59599	984	18.5367	5.72	-1.69629	Down	0.858988	-	K01078|1|3e-133|473|rcu:RCOM_1150260|acid phosphatase [EC:3.1.3.2]	-	GO:0016791//phosphatase activity	-	gi|590697510|ref|XP_007045460.1|/2.49958e-161/Purple acid phosphatase 3 isoform 1 [Theobroma cacao]
CotAD_62378	486	17.48	5.28667	-1.72527	Down	0.858196	-	K00670|1|3e-09|59.3|pop:POPTR_727122|peptide alpha-N-acetyltransferase [EC:2.3.1.88]	-	GO:0016407//acetyltransferase activity	-	gi|590579471|ref|XP_007013795.1|/1.64773e-76/Acyl-CoA N-acyltransferases (NAT) superfamily protein [Theobroma cacao]
CotAD_18778	375	112.307	43.38	-1.37234	Down	0.85813	-	K14488|1|2e-08|55.8|smo:SELMODRAFT_18097|SAUR family protein	-	-	-	gi|590574948|ref|XP_007012549.1|/2.76415e-37/SAUR family protein [Theobroma cacao]
CotAD_15700	318	20.25	6.59333	-1.61884	Down	0.857918	-	-	-	-	-	-
CotAD_63662	312	161.26	63.4267	-1.34623	Down	0.8578	-	-	-	-	-	gi|590651836|ref|XP_007032994.1|/9.22548e-25/High mobility group A isoform 2 [Theobroma cacao]
CotAD_12714	1302	7.94667	0.973333	-3.02934	Down	0.857568	-	-	-	-	-	gi|590689970|ref|XP_007043378.1|/1.78665e-179/Phototropic-responsive NPH3 family protein, putative isoform 1 [Theobroma cacao]
CotAD_44576	165	35.6667	12.5733	-1.50421	Down	0.857519	-	-	-	-	-	-
CotAD_35368	345	7.09	0.68	-3.38218	Down	0.856706	-	-	-	-	-	gi|590692017|ref|XP_007043943.1|/8.64792e-15/Uncharacterized protein TCM_008687 [Theobroma cacao]
CotAD_33237	2187	35.1333	12.7167	-1.46612	Down	0.856066	-	-	-	-	GO:0034968//histone lysine methylation;GO:0006305;GO:0009908//flower development;GO:0051301//cell division;GO:0006342//chromatin silencing	gi|590573105|ref|XP_007012028.1|/0/Golgin subfamily A member 4 [Theobroma cacao]
CotAD_34316	1020	14.5533	4.01	-1.85968	Down	0.856063	-	K09422|1|2e-54|211|ppp:PHYPADRAFT_131930|myb proto-oncogene protein, plant	-	-	-	gi|590599994|ref|XP_007019337.1|/1.35851e-133/Myb domain protein 52 [Theobroma cacao]
CotAD_11012	258	11.6667	2.82667	-2.04522	Down	0.855033	-	-	-	-	-	gi|590575732|ref|XP_007012770.1|/3.0202e-20/Uncharacterized protein TCM_037619 [Theobroma cacao]
CotAD_18720	726	13.8333	3.74333	-1.88575	Down	0.854845	-	-	-	-	-	gi|590573976|ref|XP_007012271.1|/7.22743e-100/Uncharacterized protein isoform 1 [Theobroma cacao]
CotAD_38156	411	417.55	171.203	-1.28624	Down	0.85474	-	K11253|1|2e-60|228|mtr:MTR_1g105310|histone H3	GO:0000785//chromatin;GO:0043231//intracellular membrane-bounded organelle	GO:0003676//nucleic acid binding;GO:0046983//protein dimerization activity	GO:0034728//nucleosome organization	gi|629084870|gb|KCW51227.1|/4.34588e-59/hypothetical protein EUGRSUZ_J00806, partial [Eucalyptus grandis]
CotAD_45656	207	41.8667	15.9167	-1.39526	Down	0.854715	-	-	GO:0043231//intracellular membrane-bounded organelle	-	-	gi|590632690|ref|XP_007027911.1|/1.32654e-23/Gb:AAF02129.1 isoform 1 [Theobroma cacao]
CotAD_19598	279	54.4067	21.13	-1.36449	Down	0.8547	-	-	GO:0031225//anchored component of membrane;GO:0043231//intracellular membrane-bounded organelle	-	GO:0010053//root epidermal cell differentiation	gi|590661587|ref|XP_007035715.1|/1.33047e-23/COBRA-like protein-7 precursor [Theobroma cacao]
CotAD_76745	1494	22.3733	7.51667	-1.57362	Down	0.854428	-	-	-	-	-	-
CotAD_55198	246	14.7833	4.27667	-1.78941	Down	0.854277	-	-	-	-	-	gi|590636130|ref|XP_007028785.1|/7.04754e-17/Uncharacterized protein TCM_024712 [Theobroma cacao]
CotAD_21061	192	26.87	9.45	-1.50761	Down	0.853866	-	-	-	-	-	gi|57231728|gb|AAW47577.1|/1.80986e-17/metallothionein-like [Gossypium hirsutum]
CotAD_19343	828	234.547	96.7767	-1.27714	Down	0.853866	-	K09338|1|3e-53|206|aly:ARALYDRAFT_481105|homeobox-leucine zipper protein	-	-	-	gi|590706919|ref|XP_007047858.1|/2.35818e-87/Alanine--glyoxylate aminotransferase 2 isoform 1 [Theobroma cacao]
CotAD_23159	285	6.36667	0.513333	-3.63257	Down	0.853205	-	-	-	-	-	-
CotAD_40995	1494	15.87	5.03333	-1.65672	Down	0.852235	-	K00131|1|0.0|825|rcu:RCOM_0921710|glyceraldehyde-3-phosphate dehydrogenase (NADP) [EC:1.2.1.9]	-	GO:0016620//oxidoreductase activity, acting on the aldehyde or oxo group of donors, NAD or NADP as acceptor	GO:0044710	gi|590571963|ref|XP_007011737.1|/0/NADP-dependent glyceraldehyde-3-phosphate dehydrogenase isoform 1 [Theobroma cacao]
CotAD_02555	414	40.0733	15.61	-1.36017	Down	0.852208	-	-	-	-	-	gi|590676958|ref|XP_007039886.1|/9.36588e-46/14 kDa proline-rich protein DC2.15, putative [Theobroma cacao]
CotAD_68659	456	9.31	1.78667	-2.38151	Down	0.851803	-	-	-	-	-	gi|590696279|ref|XP_007045122.1|/2.98563e-07/Hydroxyproline-rich glycoprotein family protein, putative [Theobroma cacao]
CotAD_62245	411	40.54	16.0533	-1.33647	Down	0.85119	-	K02959|1|9e-09|57.0|gmx:3989305|small subunit ribosomal protein S16	GO:0030529//ribonucleoprotein complex	GO:0005198//structural molecule activity	GO:0010467//gene expression	gi|590575848|ref|XP_007012801.1|/9.04072e-65/Ribosomal protein S16 family protein [Theobroma cacao]
CotAD_23725	561	20.77	7.11667	-1.54523	Down	0.850658	-	-	-	-	-	gi|590575990|ref|XP_007012840.1|/2.02721e-30/Uncharacterized protein TCM_037661 [Theobroma cacao]
CotAD_58006	1020	25.31	9.18667	-1.46209	Down	0.850229	-	K01738|1|4e-128|456|pop:POPTR_595469|cysteine synthase A [EC:2.5.1.47]	-	GO:0016835//carbon-oxygen lyase activity;GO:0016740//transferase activity	GO:0071555//cell wall organization;GO:0009069//serine family amino acid metabolic process;GO:0000097//sulfur amino acid biosynthetic process;GO:1901605//alpha-amino acid metabolic process	gi|590642924|ref|XP_007030657.1|/1.04017e-133/Cysteine synthase D1 isoform 1 [Theobroma cacao]
CotAD_60970	1494	0.106667	68.97	9.33672	Up	0.997302	-	K01365|1|1e-97|355|smo:SELMODRAFT_183539|cathepsin L [EC:3.4.22.15];K01376|2|7e-97|352|ath:AT5G43060|[EC:3.4.22.-]	-	GO:0008233//peptidase activity	-	gi|590623589|ref|XP_007025363.1|/0/Xylem bark cysteine peptidase 3 isoform 1 [Theobroma cacao]
CotAD_12819	1245	0.156667	37.0467	7.8855	Up	0.992637	-	K15014|1|1e-137|487|vvi:100250206|solute carrier family 29 (equilibrative nucleoside transporter), member 1/2/3	-	-	-	gi|590694205|ref|XP_007044544.1|/2.42938e-162/Nucleoside transporter, putative [Theobroma cacao]
CotAD_62691	210	0.01	24.2067	11.2412	Up	0.991649	-	K02923|1|2e-23|105|vvi:100268138|large subunit ribosomal protein L38e	GO:0005840//ribosome	-	-	gi|590655064|ref|XP_007033880.1|/8.57343e-23/Ribosomal L38e protein family [Theobroma cacao]
CotAD_72848	240	0.01	24.1867	11.24	Up	0.99164	-	-	-	-	-	-
CotAD_35245	1773	0.0733333	26.96	8.52214	Up	0.991555	-	-	-	-	-	-
CotAD_06743	915	0.01	22.6933	11.1481	Up	0.990957	-	K15172|1|3e-26|117|vcn:VOLCADRAFT_106802|transcription elongation factor SPT5	-	-	-	gi|590576405|ref|XP_007012951.1|/7.02332e-123/Zinc finger C-x8-C-x5-C-x3-H type family protein, putative [Theobroma cacao]
CotAD_10182	1101	0.193333	34.38	7.47434	Up	0.990057	-	K13229|1|3e-76|283|zma:541977|2,4-dihydroxy-1,4-benzoxazin-3-one-glucoside dioxygenase [EC:1.14.20.2];K06892|2|9e-48|189|pop:POPTR_550478|;K05278|3|2e-38|158|vvi:100249002|flavonol synthase [EC:1.14.11.23];K05933|4|4e-38|157|gmx:100790622|aminocyclopropanecarboxylate oxidase [EC:1.14.17.4];K00475|5|7e-37|152|gmx:732548|naringenin 3-dioxygenase [EC:1.14.11.9]	-	GO:0016706//oxidoreductase activity, acting on paired donors, with incorporation or reduction of molecular oxygen, 2-oxoglutarate as one donor, and incorporation of one atom each of oxygen into both donors	GO:0019758	gi|566184338|ref|XP_006379886.1|/3.53264e-130/hypothetical protein POPTR_0008s16530g [Populus trichocarpa]
CotAD_76042	1422	0.01	18.26	10.8345	Up	0.987588	-	K00873|1|0.0|852|rcu:RCOM_0342830|pyruvate kinase [EC:2.7.1.40]	-	GO:0031420;GO:0016301//kinase activity	GO:0006796//phosphate-containing compound metabolic process;GO:0006007//glucose catabolic process	gi|590580313|ref|XP_007014033.1|/0/Pyruvate kinase family protein isoform 1 [Theobroma cacao]
CotAD_74168	399	0.01	17.9067	10.8063	Up	0.987265	-	-	-	-	-	-
CotAD_67194	162	0.01	16.0267	10.6463	Up	0.98512	-	-	-	-	-	-
CotAD_24383	717	0.01	12.7867	10.3204	Up	0.979122	-	K01166|1|5e-19|92.8|pop:POPTR_820480|ribonuclease T2 [EC:3.1.27.1]	-	-	-	gi|590727483|ref|XP_007099586.1|/1.56031e-46/Ribonuclease 2, putative [Theobroma cacao]
CotAD_49861	381	0.01	12.04	10.2336	Up	0.977134	-	K09131|1|1e-43|172|pop:POPTR_595392|hypothetical protein	GO:0043231//intracellular membrane-bounded organelle	-	-	gi|590708442|ref|XP_007048278.1|/6.29967e-50/UPF0235 protein C15orf40 [Theobroma cacao]
CotAD_42828	1857	0.11	14.3467	7.02707	Up	0.975044	-	K01193|1|0.0|875|gmx:100814788|beta-fructofuranosidase [EC:3.2.1.26]	-	GO:0004558//alpha-glucosidase activity	GO:0044238	gi|268526570|gb|ACZ05614.1|/0/vacuolar invertase 2 [Gossypium hirsutum]
CotAD_02386	972	0.05	11.41	7.83415	Up	0.972515	-	-	GO:0005737//cytoplasm	-	-	gi|590703982|ref|XP_007047030.1|/5.65031e-41/Uncharacterized protein TCM_000456 [Theobroma cacao]
CotAD_48289	723	0.01	9.75	9.92926	Up	0.968641	-	K04079|1|3e-123|439|vvi:100264968|molecular chaperone HtpG	GO:0009532//plastid stroma;GO:0031090//organelle membrane;GO:0009526//plastid envelope	GO:0032550;GO:0005515//protein binding	GO:0044743;GO:0003006//developmental process involved in reproduction;GO:0044267//cellular protein metabolic process;GO:0006970//response to osmotic stress;GO:0009416//response to light stimulus;GO:0010035//response to inorganic substance;GO:0009657//plastid organization	gi|590698470|ref|XP_007045726.1|/7.86763e-123/Chaperone protein htpG family protein isoform 1 [Theobroma cacao]
CotAD_23298	501	0.0966667	11.6833	6.91722	Up	0.967687	-	-	-	-	-	gi|590652826|ref|XP_007033254.1|/1.03955e-79/Alpha/beta-Hydrolases superfamily protein [Theobroma cacao]
CotAD_34347	237	0.01	8.75667	9.77424	Up	0.96301	-	-	-	-	-	-
CotAD_43686	483	0.59	27.7	5.55303	Up	0.961242	-	-	-	GO:0004518//nuclease activity	-	gi|567862244|ref|XP_006423776.1|/2.00814e-18/hypothetical protein CICLE_v10029531mg [Citrus clementina]
CotAD_30058	483	0.59	27.7	5.55303	Up	0.961242	-	-	-	GO:0004518//nuclease activity	-	gi|567862244|ref|XP_006423776.1|/2.00814e-18/hypothetical protein CICLE_v10029531mg [Citrus clementina]
CotAD_44284	627	0.01	8.36	9.70736	Up	0.960357	-	K09286|1|3e-55|212|rcu:RCOM_0546450|EREBP-like factor	-	-	-	gi|558615022|gb|AHA82411.1|/3.54824e-75/ERF transcription factor [Gossypium barbadense]
CotAD_76583	1509	0.0633333	9.01667	7.15349	Up	0.957867	-	K01962|1|2e-148|523|rcu:RCOM_0085190|acetyl-CoA carboxylase carboxyl transferase subunit alpha [EC:6.4.1.2]	-	-	-	gi|590628748|ref|XP_007026802.1|/0/Acetyl Co-enzyme a carboxylase carboxyltransferase alpha subunit [Theobroma cacao]
CotAD_43432	1566	0.0333333	8.28667	7.95768	Up	0.957523	-	-	-	-	-	gi|590638582|ref|XP_007029432.1|/4.37217e-114/Phosphoprotein phosphatase [Theobroma cacao]
CotAD_57122	240	0.01	7.98333	9.64085	Up	0.957426	-	-	-	-	-	-
CotAD_06744	657	0.01	7.33333	9.51833	Up	0.951383	-	K12194|1|2e-54|210|rcu:RCOM_1048510|charged multivesicular body protein 4	-	-	-	gi|590576363|ref|XP_007012940.1|/2.46013e-53/Vacuolar protein sorting-associated protein 32 isoform 1 [Theobroma cacao]
CotAD_44854	894	0.196667	11.68	5.89214	Up	0.951241	-	-	-	-	-	gi|590586098|ref|XP_007015610.1|/2.206e-65/Uncharacterized protein TCM_041182 [Theobroma cacao]
CotAD_67383	210	0.01	7.19667	9.49119	Up	0.950057	-	-	-	-	-	-
CotAD_70714	561	0.16	10.2967	6.00796	Up	0.948843	-	K14859|1|4e-64|241|gmx:100800809|ribosome biogenesis protein SSF1/2	-	-	-	gi|590718926|ref|XP_007050923.1|/1.43605e-68/PETER PAN-like protein isoform 2 [Theobroma cacao]
CotAD_42806	672	3.69	92.4967	4.64771	Up	0.944667	-	K09286|1|1e-38|157|pop:POPTR_588763|EREBP-like factor	-	-	GO:0009987//cellular process;GO:0050896//response to stimulus	gi|590671227|ref|XP_007038275.1|/2.58826e-53/AP2/ERF domain-containing transcription factor, putative isoform 2 [Theobroma cacao]
CotAD_76687	897	0.336667	12.4267	5.20597	Up	0.937648	-	K15014|1|1e-104|377|pop:POPTR_834283|solute carrier family 29 (equilibrative nucleoside transporter), member 1/2/3	GO:0016020//membrane	GO:0005337//nucleoside transmembrane transporter activity	-	gi|590694205|ref|XP_007044544.1|/1.41509e-120/Nucleoside transporter, putative [Theobroma cacao]
CotAD_15548	513	1.91	42.8933	4.48911	Up	0.937525	-	K05283|1|2e-08|56.6|aly:ARALYDRAFT_354960|phosphatidylinositol glycan, class W [EC:2.3.-.-];K15692|2|5e-07|52.0|smo:SELMODRAFT_67002|E3 ubiquitin-protein ligase RNF13 [EC:6.3.2.19];K14297|3|6e-07|51.6|mtr:MTR_1g066430|nuclear pore complex protein Nup98-Nup96	-	GO:0046914//transition metal ion binding	GO:0009725//response to hormone;GO:0010243//response to organonitrogen compound;GO:0006873//cellular ion homeostasis;GO:0030001//metal ion transport	gi|590721897|ref|XP_007051746.1|/4.03584e-82/Zinc finger protein, putative [Theobroma cacao]
CotAD_06535	597	0.913333	21.5533	4.56063	Up	0.933071	-	K09286|1|4e-21|99.4|vvi:100252531|EREBP-like factor	-	-	GO:0006351//transcription, DNA-templated	gi|590575074|ref|XP_007012584.1|/2.24014e-89/AP2/ERF domain-containing transcription factor [Theobroma cacao]
CotAD_18194	495	2.61	47.0767	4.17289	Up	0.930415	-	K02896|1|4e-64|241|rcu:RCOM_0840480|large subunit ribosomal protein L24e	GO:0031981//nuclear lumen;GO:0009536//plastid;GO:0015934//large ribosomal subunit;GO:0016020//membrane	-	GO:0009755//hormone-mediated signaling pathway;GO:0048438//floral whorl development	gi|590566094|ref|XP_007010133.1|/2.38433e-65/60S ribosomal protein L24-1 isoform 2 [Theobroma cacao]
CotAD_22795	657	2.28333	41.2267	4.17436	Up	0.929832	-	K09286|1|6e-41|165|pop:POPTR_588763|EREBP-like factor	-	-	GO:0010243//response to organonitrogen compound;GO:0050794//regulation of cellular process;GO:0008152//metabolic process;GO:0006950//response to stress	gi|590671227|ref|XP_007038275.1|/6.91691e-56/AP2/ERF domain-containing transcription factor, putative isoform 2 [Theobroma cacao]
CotAD_01106	234	0.84	18.4433	4.45657	Up	0.928893	-	-	-	-	GO:0006984//ER-nucleus signaling pathway;GO:0010243//response to organonitrogen compound;GO:0006950//response to stress;GO:0009755//hormone-mediated signaling pathway;GO:0009694//jasmonic acid metabolic process;GO:0051707//response to other organism	gi|590724503|ref|XP_007052487.1|/1.25316e-29/Uncharacterized protein TCM_005849 [Theobroma cacao]
CotAD_75563	636	0.01	5.65667	9.14381	Up	0.927596	-	K13428|1|7e-24|108|ath:AT5G20480|LRR receptor-like serine/threonine-protein kinase EFR [EC:2.7.11.1];K13420|5|1e-14|78.2|pop:POPTR_1075175|LRR receptor-like serine/threonine-protein kinase FLS2 [EC:2.7.11.1]	-	GO:0004672//protein kinase activity	-	gi|590653238|ref|XP_007033366.1|/4.77775e-35/Serine-threonine protein kinase, plant-type, putative [Theobroma cacao]
CotAD_60853	333	0.283333	9.95	5.13412	Up	0.926965	-	-	-	-	-	gi|590623132|ref|XP_007025241.1|/1.52769e-48/Pentatricopeptide repeat superfamily protein [Theobroma cacao]
CotAD_22388	2520	0.01	5.49667	9.10241	Up	0.924433	-	K13459|1|1e-64|246|vvi:100254298|disease resistance protein RPS2	-	-	-	gi|590638585|ref|XP_007029433.1|/0/NB-ARC domain-containing disease resistance protein, putative [Theobroma cacao]
CotAD_61986	324	0.01	5.48667	9.09979	Up	0.924176	-	-	-	-	-	-
CotAD_63234	249	5.47667	79.48	3.85922	Up	0.923883	-	-	-	-	GO:0009725//response to hormone;GO:0006950//response to stress;GO:0009987//cellular process	gi|590675049|ref|XP_007039337.1|/5.93436e-24/Uncharacterized protein TCM_015608 [Theobroma cacao]
CotAD_35165	513	2.63	41.6033	3.98356	Up	0.92375	-	K05283|1|3e-08|56.2|aly:ARALYDRAFT_354960|phosphatidylinositol glycan, class W [EC:2.3.-.-];K14297|2|6e-07|51.6|mtr:MTR_1g066430|nuclear pore complex protein Nup98-Nup96;K15692|3|6e-07|51.6|ppp:PHYPADRAFT_16563|E3 ubiquitin-protein ligase RNF13 [EC:6.3.2.19]	-	GO:0046914//transition metal ion binding	GO:0009725//response to hormone;GO:0010243//response to organonitrogen compound;GO:0006873//cellular ion homeostasis;GO:0030001//metal ion transport	gi|590721897|ref|XP_007051746.1|/1.87472e-79/Zinc finger protein, putative [Theobroma cacao]
CotAD_36190	873	0.803333	16.5967	4.36875	Up	0.923258	-	K14504|1|6e-137|484|rcu:RCOM_1630040|xyloglucan:xyloglucosyl transferase TCH4 [EC:2.4.1.207];K08235|2|9e-135|477|rcu:RCOM_1630030|xyloglucan:xyloglucosyl transferase [EC:2.4.1.207]	GO:0005576//extracellular region;GO:0030312	GO:0016798//hydrolase activity, acting on glycosyl bonds;GO:0016758//transferase activity, transferring hexosyl groups	GO:0044042//glucan metabolic process	gi|590580805|ref|XP_007014172.1|/4.31036e-143/Xyloglucan endotransglucosylase/hydrolase family protein [Theobroma cacao]
CotAD_54527	471	8.67	120.73	3.79961	Up	0.922391	-	-	-	-	-	gi|383932362|gb|AFH57278.1|/1.1333e-15/glycine rich protein [Gossypium hirsutum]
CotAD_58585	366	0.253333	9.02	5.15402	Up	0.921798	-	K13448|1|2e-06|48.5|ath:AT4G14640|calcium-binding protein CML	-	GO:0046872//metal ion binding	GO:0009725//response to hormone;GO:0009628//response to abiotic stimulus	gi|595957741|ref|XP_007216732.1|/1.02549e-36/hypothetical protein PRUPE_ppa025637mg [Prunus persica]
CotAD_74937	492	0.55	12.89	4.55068	Up	0.921581	-	K13195|1|1e-36|150|pop:POPTR_712972|cold-inducible RNA-binding protein;K02965|2|4e-15|78.6|ath:AT5G47320|small subunit ribosomal protein S19;K11294|3|3e-14|75.9|smo:SELMODRAFT_15428|nucleolin;K14411|5|4e-13|72.0|gmx:100795907|RNA-binding protein Musashi	-	GO:0032550;GO:0004672//protein kinase activity;GO:0016620//oxidoreductase activity, acting on the aldehyde or oxo group of donors, NAD or NADP as acceptor;GO:0042802//identical protein binding;GO:0048037//cofactor binding	GO:0006952//defense response;GO:0010243//response to organonitrogen compound;GO:0016129;GO:0006464//cellular protein modification process;GO:0007623//circadian rhythm;GO:0009699//phenylpropanoid biosynthetic process	gi|590685760|ref|XP_007042188.1|/6.83716e-41/Glycine-rich RNA-binding protein 7 [Theobroma cacao]
CotAD_72459	228	0.01	5.29	9.04712	Up	0.919801	-	K09422|1|8e-12|66.6|pop:POPTR_772352|myb proto-oncogene protein, plant	-	GO:0003676//nucleic acid binding	-	gi|590698045|ref|XP_007045608.1|/5.83351e-24/Homeodomain-like superfamily protein [Theobroma cacao]
CotAD_10537	663	3.75333	48.8633	3.70251	Up	0.919744	-	K09286|1|5e-41|165|pop:POPTR_588763|EREBP-like factor	-	-	GO:0010243//response to organonitrogen compound;GO:0050794//regulation of cellular process;GO:0008152//metabolic process;GO:0006950//response to stress	gi|590671227|ref|XP_007038275.1|/2.87339e-49/AP2/ERF domain-containing transcription factor, putative isoform 2 [Theobroma cacao]
CotAD_45295	1506	0.0366667	5.55333	7.24274	Up	0.919596	-	K01285|1|0.0|769|rcu:RCOM_0700730|lysosomal Pro-X carboxypeptidase [EC:3.4.16.2]	GO:0000323//lytic vacuole;GO:0009536//plastid	GO:0008238//exopeptidase activity	GO:0019538//protein metabolic process;GO:0019758	gi|590572915|ref|XP_007011977.1|/0/Alpha/beta-Hydrolases superfamily protein isoform 1 [Theobroma cacao]
CotAD_22387	3570	0.35	10.0167	4.8389	Up	0.919073	-	K13459|1|5e-11|68.9|rcu:RCOM_1047690|disease resistance protein RPS2	-	-	-	gi|590638546|ref|XP_007029421.1|/0/NB-ARC domain-containing disease resistance protein, putative isoform 1 [Theobroma cacao]
CotAD_22975	546	1.19667	20.1167	4.0713	Up	0.918611	-	K02910|1|2e-34|142|vvi:100267870|large subunit ribosomal protein L31e	-	-	-	gi|414869385|tpg|DAA47942.1|/2.3313e-36/TPA: hypothetical protein ZEAMMB73_504304 [Zea mays]
CotAD_48613	444	0.01	5.1	8.99435	Up	0.915342	-	-	-	-	-	gi|590611560|ref|XP_007022137.1|/4.33527e-43/Heat stress transcription factor B-4b, putative [Theobroma cacao]
CotAD_22834	870	12.0967	130.98	3.43667	Up	0.914704	-	K09872|1|8e-139|491|aly:ARALYDRAFT_912203|aquaporin PIP	GO:0009526//plastid envelope;GO:0031225//anchored component of membrane	-	GO:0006970//response to osmotic stress;GO:0042044//fluid transport	gi|292653525|gb|ADE34280.1|/1.62041e-158/aquaporin PIP1;11 [Gossypium hirsutum]
CotAD_28084	357	9.52333	97.8967	3.36172	Up	0.914058	-	-	-	GO:0046872//metal ion binding	GO:0050896//response to stimulus	gi|566195260|ref|XP_002316949.2|/1.70751e-39/hypothetical protein POPTR_0011s13280g [Populus trichocarpa]
CotAD_58244	1911	4.96333	53.8333	3.43912	Up	0.912405	-	K01938|1|0.0|1029|gmx:100806844|formate--tetrahydrofolate ligase [EC:6.3.4.3]	GO:0009536//plastid;GO:0005576//extracellular region;GO:0016020//membrane	GO:0032550;GO:0046914//transition metal ion binding;GO:0016879//ligase activity, forming carbon-nitrogen bonds	GO:0010038//response to metal ion;GO:0006760//folic acid-containing compound metabolic process	gi|590569113|ref|XP_007010981.1|/0/10-formyltetrahydrofolate synthetase isoform 1 [Theobroma cacao]
CotAD_68989	597	1.62	21.0067	3.69678	Up	0.912287	-	K09286|1|2e-19|94.0|ath:AT4G06746|EREBP-like factor	-	-	-	gi|590575074|ref|XP_007012584.1|/4.37191e-85/AP2/ERF domain-containing transcription factor [Theobroma cacao]
CotAD_41001	942	0.14	6.62	5.56333	Up	0.910148	-	K13424|1|2e-17|87.8|osa:4327518|WRKY transcription factor 33	-	-	GO:0006952//defense response;GO:0051707//response to other organism;GO:0050789//regulation of biological process	gi|112819971|gb|ABI23959.1|/2.66588e-149/WRKY transcription factor 2 [Gossypium hirsutum]
CotAD_00314	909	2.26333	25.4767	3.49266	Up	0.909755	-	-	-	-	-	gi|590574558|ref|XP_007012436.1|/1.25457e-39/Damaged dna-binding 2, putative isoform 1 [Theobroma cacao]
CotAD_07142	378	3.07667	33.37	3.43911	Up	0.909713	-	K13412|1|2e-06|48.5|aly:ARALYDRAFT_488835|calcium-dependent protein kinase [EC:2.7.11.1];K02183|2|2e-06|48.5|osa:4334072|calmodulin;K13448|4|3e-06|48.1|pop:POPTR_726467|calcium-binding protein CML	-	GO:0046872//metal ion binding	-	gi|590608126|ref|XP_007021183.1|/3.03161e-52/Calcium-binding EF-hand family protein [Theobroma cacao]
CotAD_07141	378	3.07667	33.37	3.43911	Up	0.909713	-	K13412|1|2e-06|48.5|aly:ARALYDRAFT_488835|calcium-dependent protein kinase [EC:2.7.11.1];K02183|2|2e-06|48.5|osa:4334072|calmodulin;K13448|4|3e-06|48.1|pop:POPTR_726467|calcium-binding protein CML	-	GO:0046872//metal ion binding	-	gi|590608126|ref|XP_007021183.1|/3.03161e-52/Calcium-binding EF-hand family protein [Theobroma cacao]
CotAD_68123	963	5.5	52.91	3.26604	Up	0.909263	-	K09286|1|3e-66|250|pop:POPTR_747254|EREBP-like factor	-	-	-	gi|511636241|gb|AGN90957.1|/3.24496e-174/ethylene-responsive transcription factor 11 [Gossypium hirsutum]
CotAD_26080	1263	0.503333	10.3467	4.36151	Up	0.907746	-	K10781|1|3e-179|626|rcu:RCOM_0925410|fatty acyl-ACP thioesterase B [EC:3.1.2.14 3.1.2.-]	-	GO:0016297//acyl-[acyl-carrier-protein] hydrolase activity	GO:0006631//fatty acid metabolic process	gi|590577601|ref|XP_007013278.1|/0/Fatty acyl-ACP thioesterases B isoform 2 [Theobroma cacao]
CotAD_35265	948	3.28	31.92	3.28269	Up	0.906302	-	K09286|1|3e-50|197|rcu:RCOM_0273420|EREBP-like factor	-	-	-	gi|471272465|gb|AGI15879.1|/2.78841e-146/ethylene-responsive transcription factor [Gossypium hirsutum]
CotAD_34956	624	3.11333	30.0933	3.27291	Up	0.905716	-	K09286|1|3e-21|99.8|rcu:RCOM_0273420|EREBP-like factor	-	-	GO:0009719;GO:0050794//regulation of cellular process;GO:0006351//transcription, DNA-templated;GO:0006950//response to stress;GO:0010033//response to organic substance	gi|471272465|gb|AGI15879.1|/2.6918e-67/ethylene-responsive transcription factor [Gossypium hirsutum]
CotAD_57499	951	0.64	10.91	4.09144	Up	0.903837	-	K15104|1|3e-130|462|rcu:RCOM_0884690|solute carrier family 25 (mitochondrial oxoglutarate transporter), member 11	GO:0005740//mitochondrial envelope;GO:0031224//intrinsic component of membrane	GO:0046943//carboxylic acid transmembrane transporter activity	GO:0044763;GO:0046942//carboxylic acid transport	gi|590688172|ref|XP_007042872.1|/7.89992e-141/Dicarboxylate carrier 2 [Theobroma cacao]
CotAD_06058	375	9.30667	70.0167	2.91136	Up	0.90319	-	-	-	GO:0046872//metal ion binding	-	gi|590608126|ref|XP_007021183.1|/8.30336e-42/Calcium-binding EF-hand family protein [Theobroma cacao]
CotAD_09297	3345	1.04667	13.89	3.73017	Up	0.90316	-	K10615|1|2e-19|96.7|cme:CMB070C|E3 ubiquitin-protein ligase HERC4 [EC:6.3.2.19];K11493|3|2e-15|83.6|ota:Ot03g05690|regulator of chromosome condensation	-	-	-	gi|568856786|ref|XP_006481958.1|/0/PREDICTED: uncharacterized protein LOC102629590 [Citrus sinensis]
CotAD_75345	237	1.24	15.1333	3.60932	Up	0.903039	-	-	-	-	GO:0009725//response to hormone;GO:0006950//response to stress;GO:0007165//signal transduction;GO:0071310//cellular response to organic substance	gi|590724503|ref|XP_007052487.1|/2.51752e-30/Uncharacterized protein TCM_005849 [Theobroma cacao]
CotAD_20302	501	0.266667	7.66333	4.84486	Up	0.903024	-	K08675|1|3e-45|178|vvi:100254508|Lon-like ATP-dependent protease [EC:3.4.21.-]	GO:0043231//intracellular membrane-bounded organelle;GO:0044444//cytoplasmic part	GO:0032550;GO:0003676//nucleic acid binding;GO:0004175//endopeptidase activity;GO:0042623//ATPase activity, coupled;GO:0034061	GO:0006260//DNA replication;GO:0051603//proteolysis involved in cellular protein catabolic process	gi|590644678|ref|XP_007031147.1|/2.41888e-44/Lon protease 1 [Theobroma cacao]
CotAD_61426	873	2.56667	23.75	3.20996	Up	0.902873	-	K14504|1|4e-137|485|rcu:RCOM_1630040|xyloglucan:xyloglucosyl transferase TCH4 [EC:2.4.1.207];K08235|2|7e-135|478|rcu:RCOM_1630030|xyloglucan:xyloglucosyl transferase [EC:2.4.1.207]	GO:0005576//extracellular region;GO:0030312	GO:0016798//hydrolase activity, acting on glycosyl bonds;GO:0016758//transferase activity, transferring hexosyl groups	GO:0044042//glucan metabolic process	gi|590580805|ref|XP_007014172.1|/3.89856e-144/Xyloglucan endotransglucosylase/hydrolase family protein [Theobroma cacao]
CotAD_74795	249	3.88667	31.7233	3.02894	Up	0.902631	-	-	-	-	GO:0009725//response to hormone;GO:0006950//response to stress;GO:0009987//cellular process	gi|590675049|ref|XP_007039337.1|/5.02374e-23/Uncharacterized protein TCM_015608 [Theobroma cacao]
CotAD_55954	918	7.60667	57.69	2.92298	Up	0.902537	-	-	-	-	-	gi|590590839|ref|XP_007016848.1|/4.38538e-40/Heavy metal transport/detoxification superfamily protein, putative [Theobroma cacao]
CotAD_32658	873	8.52667	60.9433	2.83741	Up	0.902332	-	K05283|1|1e-15|82.0|aly:ARALYDRAFT_354960|phosphatidylinositol glycan, class W [EC:2.3.-.-];K11982|2|1e-10|65.1|ppp:PHYPADRAFT_169900|E3 ubiquitin-protein ligase RNF115/126 [EC:6.3.2.19];K15692|3|2e-09|61.6|sbi:SORBI_06g034040|E3 ubiquitin-protein ligase RNF13 [EC:6.3.2.19]	-	-	GO:0051707//response to other organism;GO:0009719;GO:0045087//innate immune response;GO:0007165//signal transduction;GO:0008152//metabolic process;GO:0010033//response to organic substance	gi|590661331|ref|XP_007035644.1|/3.57551e-97/Toxicos en levadura 2, putative [Theobroma cacao]
CotAD_66863	360	0.146667	6.26667	5.41709	Up	0.901105	-	K12134|1|7e-27|116|aly:ARALYDRAFT_904154|circadian clock associated 1;K12133|3|3e-24|108|ath:AT1G01060|LATE ELONGATED HYPOCOTYL;K02219|5|4e-06|47.8|vvi:100261930|cyclin-dependent kinase regulatory subunit CKS1	-	GO:0003676//nucleic acid binding	-	gi|590666823|ref|XP_007037069.1|/2.37465e-41/Homeodomain-like superfamily protein, putative isoform 1 [Theobroma cacao]
CotAD_37365	672	0.706667	11.2467	3.99232	Up	0.900755	-	-	-	-	GO:0009628//response to abiotic stimulus;GO:0006950//response to stress;GO:0042221//response to chemical	gi|590597129|ref|XP_007018525.1|/9.43838e-80/Salt tolerance zinc finger, putative [Theobroma cacao]
CotAD_41996	945	2.04333	19.9967	3.29076	Up	0.900441	-	-	GO:0005618//cell wall	-	GO:0009725//response to hormone	gi|590597888|ref|XP_007018741.1|/4.42809e-144/Phosphate-responsive 1 family protein [Theobroma cacao]
CotAD_20978	396	13.53	89.3467	2.72325	Up	0.900407	-	-	-	-	-	gi|590561508|ref|XP_007008830.1|/4.15304e-46/Senescence associated gene 20, putative [Theobroma cacao]
CotAD_17367	870	4.85333	36.76	2.92109	Up	0.90015	-	K05283|1|2e-15|81.3|aly:ARALYDRAFT_354960|phosphatidylinositol glycan, class W [EC:2.3.-.-];K11982|2|2e-10|64.3|zma:100383341|E3 ubiquitin-protein ligase RNF115/126 [EC:6.3.2.19]	-	-	GO:0051707//response to other organism;GO:0010243//response to organonitrogen compound;GO:0045087//innate immune response;GO:0007165//signal transduction;GO:0008152//metabolic process	gi|590661331|ref|XP_007035644.1|/3.55371e-97/Toxicos en levadura 2, putative [Theobroma cacao]
CotAD_35784	756	1.87333	18.6133	3.31266	Up	0.899159	-	K01166|1|6e-90|210|aly:ARALYDRAFT_903231|ribonuclease T2 [EC:3.1.27.1]	GO:0043231//intracellular membrane-bounded organelle	GO:0004521//endoribonuclease activity	GO:0044767;GO:0016072//rRNA metabolic process;GO:0006914//autophagy	gi|590712998|ref|XP_007049518.1|/1.28037e-113/S-like RNase, putative [Theobroma cacao]
CotAD_49447	378	8.69333	55.4267	2.6726	Up	0.898625	-	-	-	GO:0046872//metal ion binding	-	gi|590608126|ref|XP_007021183.1|/3.58945e-45/Calcium-binding EF-hand family protein [Theobroma cacao]
CotAD_10606	807	0.9	11.9033	3.7253	Up	0.89786	-	K01537|1|3e-62|236|ath:AT3G63380|Ca2+-transporting ATPase [EC:3.6.3.8]	GO:0016020//membrane	GO:0097159//organic cyclic compound binding;GO:0019829//cation-transporting ATPase activity;GO:0043167//ion binding;GO:1901363;GO:0036094//small molecule binding	GO:0006812//cation transport	gi|590658606|ref|XP_007034901.1|/9.12729e-89/Autoinhibited calcium ATPase [Theobroma cacao]
CotAD_58305	507	1.46667	15.28	3.38103	Up	0.897504	-	-	-	-	-	gi|590696042|ref|XP_007045058.1|/6.6347e-74/Uncharacterized protein TCM_010809 [Theobroma cacao]
CotAD_64136	2043	6.17667	41.0133	2.73119	Up	0.897474	-	K15172|1|3e-28|125|vcn:VOLCADRAFT_106802|transcription elongation factor SPT5	-	-	-	gi|590561937|ref|XP_007008951.1|/0/Zinc finger family protein [Theobroma cacao]
CotAD_16771	918	6.06333	40.1233	2.72626	Up	0.897304	-	K13426|1|4e-11|67.0|ath:AT4G23550|WRKY transcription factor 29;K13424|3|1e-09|62.4|pop:POPTR_663578|WRKY transcription factor 33	-	-	-	gi|590570541|ref|XP_007011367.1|/1.64723e-79/WRKY DNA-binding protein 70, putative isoform 1 [Theobroma cacao]
CotAD_26852	843	5.98333	38.6667	2.69207	Up	0.896751	-	K12581|1|5e-82|302|gmx:100789409|CCR4-NOT transcription complex subunit 7/8	GO:0043231//intracellular membrane-bounded organelle	GO:0097159//organic cyclic compound binding;GO:0000175//3'-5'-exoribonuclease activity	-	gi|590586505|ref|XP_007015724.1|/4.99918e-141/Polynucleotidyl transferase, ribonuclease H-like superfamily protein [Theobroma cacao]
CotAD_20959	1980	12.47	71.6933	2.52338	Up	0.895951	-	K15172|1|3e-28|125|vcn:VOLCADRAFT_106802|transcription elongation factor SPT5	-	-	-	gi|590561937|ref|XP_007008951.1|/0/Zinc finger family protein [Theobroma cacao]
CotAD_00096	942	2.19667	18.91	3.10576	Up	0.895902	-	K13424|1|3e-17|87.4|osa:4327518|WRKY transcription factor 33	-	-	GO:0006952//defense response;GO:0051707//response to other organism;GO:0050789//regulation of biological process	gi|112819971|gb|ABI23959.1|/2.94064e-156/WRKY transcription factor 2 [Gossypium hirsutum]
CotAD_20947	1401	5.35667	33.5433	2.64662	Up	0.895495	-	-	-	-	-	gi|590562329|ref|XP_007009053.1|/0/sugar beet HS1 PRO-1 2 [Theobroma cacao]
CotAD_42729	951	5.20667	32.48	2.64112	Up	0.895129	-	-	GO:0005618//cell wall	-	GO:0009725//response to hormone	gi|590597888|ref|XP_007018741.1|/4.93673e-151/Phosphate-responsive 1 family protein [Theobroma cacao]
CotAD_51428	1863	3.87667	27.0533	2.80292	Up	0.894434	-	K13179|1|4e-55|214|bdi:100838222|ATP-dependent RNA helicase DDX18/HAS1 [EC:3.6.4.13];K11594|5|1e-47|189|zma:100191727|ATP-dependent RNA helicase [EC:3.6.4.13]	GO:0009536//plastid	GO:0042623//ATPase activity, coupled;GO:0019843//rRNA binding	GO:0006364//rRNA processing;GO:0070271;GO:0009657//plastid organization	gi|590601745|ref|XP_007019655.1|/0/DEAD-box ATP-dependent RNA helicase 39 isoform 1 [Theobroma cacao]
CotAD_68949	531	17.4133	87.65	2.33156	Up	0.89438	-	K09286|1|2e-19|93.2|aly:ARALYDRAFT_897795|EREBP-like factor	-	-	-	gi|55419650|gb|AAV51938.1|/4.74166e-60/AP2/EREBP transcription factor ERF-1 [Gossypium hirsutum]
CotAD_42728	960	14.9167	75.56	2.3407	Up	0.894214	-	-	GO:0005618//cell wall	-	GO:0009725//response to hormone	gi|590597892|ref|XP_007018742.1|/1.96756e-155/Phosphate-responsive 1 family protein [Theobroma cacao]
CotAD_15396	1401	13.4933	68.53	2.34449	Up	0.893914	-	-	-	-	-	gi|590562329|ref|XP_007009053.1|/0/sugar beet HS1 PRO-1 2 [Theobroma cacao]
CotAD_31656	507	2.07667	17.0467	3.03715	Up	0.893368	-	-	-	-	-	gi|590696042|ref|XP_007045058.1|/4.30048e-73/Uncharacterized protein TCM_010809 [Theobroma cacao]
CotAD_37247	369	12.11	60.84	2.32882	Up	0.89325	-	K09578|1|4e-52|200|pop:POPTR_820087|peptidyl-prolyl cis-trans isomerase NIMA-interacting 1 [EC:5.2.1.8]	GO:0043231//intracellular membrane-bounded organelle;GO:0005911//cell-cell junction;GO:0044444//cytoplasmic part;GO:0016020//membrane	GO:0005488//binding;GO:0016859//cis-trans isomerase activity	GO:0006007//glucose catabolic process;GO:0006996//organelle organization;GO:0043248//proteasome assembly;GO:0010038//response to metal ion;GO:0007049//cell cycle;GO:0018208//peptidyl-proline modification;GO:0019941//modification-dependent protein catabolic process;GO:0006970//response to osmotic stress;GO:0043094;GO:0042044//fluid transport;GO:0035966//response to topologically incorrect protein	gi|590702875|ref|XP_007046727.1|/1.05029e-57/Peptidylprolyl cis/trans isomerase [Theobroma cacao]
CotAD_19121	417	3.66667	24.2633	2.72624	Up	0.892328	-	K12581|1|2e-41|165|ppp:PHYPADRAFT_203892|CCR4-NOT transcription complex subunit 7/8	GO:0043231//intracellular membrane-bounded organelle	GO:0097159//organic cyclic compound binding;GO:0000175//3'-5'-exoribonuclease activity	-	gi|590586505|ref|XP_007015724.1|/9.26787e-70/Polynucleotidyl transferase, ribonuclease H-like superfamily protein [Theobroma cacao]
CotAD_44003	1104	1.07	11.8367	3.46758	Up	0.891842	-	K07761|1|1e-104|377|ath:AT1G59970|gelatinase A [EC:3.4.24.24]	-	GO:0046872//metal ion binding;GO:0070011//peptidase activity, acting on L-amino acid peptides	-	gi|590694016|ref|XP_007044491.1|/7.08193e-163/Matrixin family protein, putative [Theobroma cacao]
CotAD_55710	1815	2.40333	18.5333	2.94701	Up	0.891531	-	-	-	-	-	gi|590596786|ref|XP_007018432.1|/0/Growth-regulating factor 1 [Theobroma cacao]
CotAD_61237	537	0.73	10.2	3.80453	Up	0.891289	-	-	-	-	-	gi|590597129|ref|XP_007018525.1|/3.18868e-51/Salt tolerance zinc finger, putative [Theobroma cacao]
CotAD_01069	237	3.98	23.8533	2.58335	Up	0.890657	-	K15014|1|2e-20|95.1|vvi:100250206|solute carrier family 29 (equilibrative nucleoside transporter), member 1/2/3	GO:0031090//organelle membrane;GO:0031224//intrinsic component of membrane	GO:0005337//nucleoside transmembrane transporter activity	GO:0051234//establishment of localization	gi|590694205|ref|XP_007044544.1|/8.11738e-21/Nucleoside transporter, putative [Theobroma cacao]
CotAD_49498	237	3.98	23.8533	2.58335	Up	0.890657	-	K15014|1|2e-20|95.1|vvi:100250206|solute carrier family 29 (equilibrative nucleoside transporter), member 1/2/3	GO:0031090//organelle membrane;GO:0031224//intrinsic component of membrane	GO:0005337//nucleoside transmembrane transporter activity	GO:0051234//establishment of localization	gi|590694205|ref|XP_007044544.1|/8.11738e-21/Nucleoside transporter, putative [Theobroma cacao]
CotAD_07432	951	5.1	28.9	2.5025	Up	0.890319	-	-	GO:0005618//cell wall	-	GO:0009725//response to hormone	gi|590597888|ref|XP_007018741.1|/1.06276e-153/Phosphate-responsive 1 family protein [Theobroma cacao]
CotAD_20689	2325	0.01	4.25	8.73132	Up	0.890228	-	K00924|1|2e-120|431|aly:ARALYDRAFT_473063|[EC:2.7.1.-]	-	GO:0016301//kinase activity	GO:0009987//cellular process;GO:0008152//metabolic process	gi|590641657|ref|XP_007030293.1|/0/Leucine-rich repeat protein kinase family protein [Theobroma cacao]
CotAD_59105	1479	2.96333	20.33	2.77832	Up	0.889941	-	K01951|1|0.0|855|pop:POPTR_1074034|GMP synthase (glutamine-hydrolysing) [EC:6.3.5.2]	-	GO:0032550;GO:0016884//carbon-nitrogen ligase activity, with glutamine as amido-N-donor;GO:0016818//hydrolase activity, acting on acid anhydrides, in phosphorus-containing anhydrides	GO:0009152//purine ribonucleotide biosynthetic process;GO:0006528//asparagine metabolic process	gi|224074941|ref|XP_002304500.1|/0/hypothetical protein POPTR_0003s12830g [Populus trichocarpa]
CotAD_12715	474	11.8133	56.6	2.26039	Up	0.889796	-	K13993|1|2e-65|245|rcu:RCOM_0731960|HSP20 family protein	-	-	-	gi|335327538|gb|AEH30706.1|/3.91908e-80/low molecular weight heat shock protein [Gossypium hirsutum]
CotAD_04218	1446	5.83667	30.4633	2.38386	Up	0.889697	-	K03006|1|2e-06|52.0|smo:SELMODRAFT_110201|DNA-directed RNA polymerase II subunit RPB1 [EC:2.7.7.6]	GO:0009507//chloroplast	-	-	gi|383932354|gb|AFH57274.1|/3.09492e-34/proline-rich protein [Gossypium hirsutum]
CotAD_68165	495	52.09	214.277	2.0404	Up	0.889373	-	-	-	-	GO:0050896//response to stimulus	gi|166203457|gb|ABY84681.1|/6.67278e-84/universal stress protein 1 [Gossypium arboreum]
CotAD_68675	501	14.3233	63.8833	2.15707	Up	0.88889	-	K09510|1|2e-11|66.6|zma:100382308|DnaJ homolog subfamily B member 4;K03686|4|4e-11|65.5|aly:ARALYDRAFT_490783|molecular chaperone DnaJ	-	-	-	gi|590594308|ref|XP_007017815.1|/6.12273e-64/Chaperone DnaJ-domain superfamily protein, putative [Theobroma cacao]
CotAD_62656	414	0.01	4.21333	8.71882	Up	0.888772	-	K09338|1|6e-16|80.9|ath:AT2G36610|homeobox-leucine zipper protein	-	-	-	gi|590631469|ref|XP_007027573.1|/1.89593e-30/Homeobox-leucine zipper protein ATHB-51 [Theobroma cacao]
CotAD_08578	1125	4.83667	25.74	2.41193	Up	0.887944	-	K15014|1|4e-134|476|vvi:100250206|solute carrier family 29 (equilibrative nucleoside transporter), member 1/2/3	GO:0016020//membrane	GO:0005337//nucleoside transmembrane transporter activity	-	gi|590694205|ref|XP_007044544.1|/7.24818e-155/Nucleoside transporter, putative [Theobroma cacao]
CotAD_22035	1140	4.63333	24.7933	2.41983	Up	0.887437	-	K14491|1|7e-14|76.6|gmx:100814930|two-component response regulator ARR-B family	-	-	-	gi|590701021|ref|XP_007046296.1|/5.87389e-144/Myb-like transcription factor family protein, putative isoform 1 [Theobroma cacao]
CotAD_22386	7908	5.37667	26.7833	2.31655	Up	0.88702	-	K13459|1|9e-70|265|vvi:100254298|disease resistance protein RPS2	-	-	-	gi|590638546|ref|XP_007029421.1|/0/NB-ARC domain-containing disease resistance protein, putative isoform 1 [Theobroma cacao]
CotAD_41995	954	13.7267	56.41	2.03897	Up	0.886373	-	-	GO:0005618//cell wall	-	GO:0009725//response to hormone	gi|590597892|ref|XP_007018742.1|/1.76513e-148/Phosphate-responsive 1 family protein [Theobroma cacao]
CotAD_26597	507	8.33333	37.39	2.16569	Up	0.88602	-	-	-	-	-	gi|590590465|ref|XP_007016742.1|/5.46542e-52/Uncharacterized protein TCM_042056 [Theobroma cacao]
CotAD_15554	1149	56.31	217.39	1.94882	Up	0.884285	-	-	-	GO:0008081//phosphoric diester hydrolase activity	GO:0019400	gi|590647624|ref|XP_007031952.1|/1.11587e-158/Senescence-related gene 3 isoform 1 [Theobroma cacao]
CotAD_03786	783	5.14	25.05	2.28497	Up	0.883219	-	K02938|1|7e-136|481|pop:POPTR_719723|large subunit ribosomal protein L8e	GO:0043231//intracellular membrane-bounded organelle;GO:0015934//large ribosomal subunit;GO:0016020//membrane	GO:0003676//nucleic acid binding;GO:0005198//structural molecule activity	GO:0010467//gene expression	gi|590702865|ref|XP_007046725.1|/2.09303e-135/Ribosomal protein L2 family [Theobroma cacao]
CotAD_60541	1152	4.78	23.3767	2.28999	Up	0.882406	-	K01090|1|1e-22|105|sbi:SORBI_01g038410|protein phosphatase [EC:3.1.3.16];K14497|2|3e-19|94.4|vvi:100241034|protein phosphatase 2C [EC:3.1.3.16]	-	GO:0004721//phosphoprotein phosphatase activity;GO:0043169//cation binding	GO:0006464//cellular protein modification process	gi|590687179|ref|XP_007042590.1|/0/Phosphatase 2C family protein [Theobroma cacao]
CotAD_19562	714	3.44333	18.3367	2.41285	Up	0.88175	-	-	-	-	-	gi|590677874|ref|XP_007040140.1|/3.08779e-79/RHOMBOID-like 2 [Theobroma cacao]
CotAD_33057	846	0.3	6.64667	4.4696	Up	0.881651	-	K09286|1|7e-17|85.9|ath:AT1G43160|EREBP-like factor	-	-	-	gi|590686593|ref|XP_007042425.1|/3.41079e-65/Redox responsive transcription factor 1, putative [Theobroma cacao]
CotAD_22198	993	5.25333	24.1733	2.20211	Up	0.881309	-	-	GO:0031224//intrinsic component of membrane	-	GO:0045184//establishment of protein localization	gi|590624940|ref|XP_007025745.1|/5.12391e-154/Secretory carrier 3 isoform 2 [Theobroma cacao]
CotAD_43445	339	10.9367	43.4133	1.98897	Up	0.881149	-	-	-	-	GO:0050896//response to stimulus	gi|590561508|ref|XP_007008830.1|/2.86221e-47/Senescence associated gene 20, putative [Theobroma cacao]
CotAD_65011	912	18.1967	68.1733	1.90553	Up	0.880799	-	K09422|1|5e-85|312|rcu:RCOM_1153840|myb proto-oncogene protein, plant	-	-	-	gi|590705287|ref|XP_007047395.1|/1.45623e-120/Myb domain protein 73, putative [Theobroma cacao]
CotAD_38430	336	228.323	788.013	1.78714	Up	0.88079	-	-	-	-	-	gi|558853581|gb|AHA92828.1|/2.78788e-34/DRM1 protein [Rosa hybrid cultivar]
CotAD_16520	429	4.19667	20.75	2.3058	Up	0.880669	-	K01411|1|2e-48|188|gmx:100797049|nardilysin [EC:3.4.24.61]	-	-	-	gi|590591661|ref|XP_007017079.1|/6.56665e-55/Insulinase (Peptidase family M16) family protein isoform 3 [Theobroma cacao]
CotAD_48455	1560	0.19	5.79667	4.93115	Up	0.880463	-	K00889|1|6e-06|50.8|cre:CHLREDRAFT_195580|1-phosphatidylinositol-4-phosphate 5-kinase [EC:2.7.1.68];K00921|2|6e-06|50.8|ppp:PHYPADRAFT_121474|1-phosphatidylinositol-3-phosphate 5-kinase [EC:2.7.1.150]	-	GO:0043169//cation binding	-	gi|590610557|ref|XP_007021849.1|/0/RING/FYVE/PHD-type zinc finger family protein isoform 1 [Theobroma cacao]
CotAD_56730	1851	29.09	103.493	1.83094	Up	0.880197	-	K15172|1|4e-28|124|vcn:VOLCADRAFT_106802|transcription elongation factor SPT5	-	-	-	gi|590561937|ref|XP_007008951.1|/0/Zinc finger family protein [Theobroma cacao]
CotAD_22936	201	1.66333	12.57	2.91784	Up	0.879941	-	-	-	-	-	gi|590577321|ref|XP_007013203.1|/2.28647e-07/Arabinogalactan protein 22, putative [Theobroma cacao]
CotAD_53789	201	1.66333	12.57	2.91784	Up	0.879941	-	-	-	-	-	gi|590577321|ref|XP_007013203.1|/2.28647e-07/Arabinogalactan protein 22, putative [Theobroma cacao]
CotAD_35441	531	23.9533	85.4667	1.83514	Up	0.879932	-	K09286|1|6e-21|98.2|aly:ARALYDRAFT_897795|EREBP-like factor	-	-	GO:0050794//regulation of cellular process;GO:0009725//response to hormone;GO:0008152//metabolic process	gi|55419650|gb|AAV51938.1|/6.84694e-59/AP2/EREBP transcription factor ERF-1 [Gossypium hirsutum]
CotAD_02806	966	20.6233	73.7767	1.83889	Up	0.879478	-	K01078|1|8e-122|434|rcu:RCOM_1150260|acid phosphatase [EC:3.1.3.2]	-	GO:0016791//phosphatase activity	-	gi|590666455|ref|XP_007036980.1|/9.86659e-155/Purple acid phosphatase 17 isoform 2 [Theobroma cacao]
CotAD_06118	603	4.84	21.86	2.17521	Up	0.8793	-	-	-	GO:0032550;GO:0004702//receptor signaling protein serine/threonine kinase activity	GO:0006468//protein phosphorylation	gi|590609491|ref|XP_007021552.1|/4.69587e-42/Serine/threonine-protein kinase 24 isoform 1 [Theobroma cacao]
CotAD_25709	1431	17.0633	61.21	1.84287	Up	0.878735	-	K10956|1|0.0|910|vvi:100250458|protein transport protein SEC61 subunit alpha	-	-	GO:0045184//establishment of protein localization	gi|590623375|ref|XP_007025305.1|/0/SecY protein transport family protein [Theobroma cacao]
CotAD_01802	519	4.2	19.6067	2.22288	Up	0.877693	-	K01051|1|3e-13|72.8|rcu:RCOM_0417480|pectinesterase [EC:3.1.1.11]	-	GO:0030234//enzyme regulator activity;GO:0052689//carboxylic ester hydrolase activity	GO:0044092//negative regulation of molecular function	gi|590671769|ref|XP_007038423.1|/6.27726e-70/Plant invertase/pectin methylesterase inhibitor superfamily protein [Theobroma cacao]
CotAD_23580	1626	14.0333	49.7433	1.82565	Up	0.877545	-	-	-	-	-	gi|586637207|gb|AHJ79172.1|/0/NAC domain protein NAC31 [Gossypium hirsutum]
CotAD_31463	531	2.72667	15.21	2.47981	Up	0.877267	-	-	-	-	-	gi|590576587|ref|XP_007012998.1|/2.07114e-39/Oxidative stress 3 [Theobroma cacao]
CotAD_02121	747	14.3467	49.45	1.78525	Up	0.876421	-	K12126|1|9e-13|72.0|ath:AT1G09530|phytochrome-interacting factor 3;K10863|3|8e-06|48.9|aly:ARALYDRAFT_486946|aprataxin [EC:3.-.-.-]	-	-	-	gi|255558300|ref|XP_002520177.1|/2.23904e-83/DNA binding protein, putative [Ricinus communis]
CotAD_01753	789	30.9667	99.9733	1.69083	Up	0.876369	-	K02936|1|2e-102|370|rcu:RCOM_0790270|large subunit ribosomal protein L7Ae	GO:0005840//ribosome;GO:0043231//intracellular membrane-bounded organelle;GO:0016020//membrane;GO:0044446	GO:0046872//metal ion binding;GO:0005198//structural molecule activity	GO:0010467//gene expression	gi|590670425|ref|XP_007038052.1|/9.29928e-107/Ribosomal protein L7Ae/L30e/S12e/Gadd45 family protein [Theobroma cacao]
CotAD_07645	354	0.01	3.87333	8.59743	Up	0.875016	-	-	GO:0044424	-	-	gi|590712158|ref|XP_007049313.1|/3.00318e-60/F17A17.10 protein [Theobroma cacao]
CotAD_18736	477	2.85667	14.79	2.37222	Up	0.874853	-	K13993|1|1e-45|180|gmx:100500666|HSP20 family protein	-	-	GO:0006950//response to stress;GO:0009628//response to abiotic stimulus	gi|528913423|gb|AGS48404.1|/1.70244e-46/class II heat shock protein [Ammopiptanthus mongolicus]
CotAD_33425	1149	92.2133	282.43	1.61485	Up	0.874581	-	-	-	GO:0008081//phosphoric diester hydrolase activity	GO:0044710;GO:0044238;GO:0071704	gi|590647624|ref|XP_007031952.1|/1.36723e-148/Senescence-related gene 3 isoform 1 [Theobroma cacao]
CotAD_05269	1302	0.31	6.41333	4.37073	Up	0.874454	-	-	-	GO:0003824//catalytic activity	-	gi|590652584|ref|XP_007033191.1|/2.67599e-167/Cytochrome P450, putative isoform 4 [Theobroma cacao]
CotAD_05399	402	1.01	9.28	3.19977	Up	0.872919	-	-	-	-	-	gi|590651059|ref|XP_007032798.1|/7.09384e-17/Malectin/receptor protein kinase family protein [Theobroma cacao]
CotAD_57101	636	9.71667	33.4567	1.78376	Up	0.872904	-	K09286|1|1e-18|90.9|aly:ARALYDRAFT_897795|EREBP-like factor	-	-	GO:0009987//cellular process;GO:0009719;GO:0010033//response to organic substance	gi|590609522|ref|XP_007021560.1|/6.44237e-40/Ethylene responsive element binding factor 4, putative [Theobroma cacao]
CotAD_33163	4749	1.42333	10.7233	2.91341	Up	0.87278	-	K03165|1|5e-06|52.8|ota:Ot06g03550|DNA topoisomerase III [EC:5.99.1.2]	-	-	-	gi|590626002|ref|XP_007026043.1|/0/Binding,calmodulin binding, putative isoform 1 [Theobroma cacao]
CotAD_40280	507	5.66667	22.3767	1.98142	Up	0.872705	-	-	-	-	-	gi|590590465|ref|XP_007016742.1|/7.13806e-52/Uncharacterized protein TCM_042056 [Theobroma cacao]
CotAD_62906	507	5.66667	22.3767	1.98142	Up	0.872705	-	-	-	-	-	gi|590590465|ref|XP_007016742.1|/7.13806e-52/Uncharacterized protein TCM_042056 [Theobroma cacao]
CotAD_22751	1575	14.4067	45.2167	1.65012	Up	0.871674	-	K14611|1|0.0|961|gmx:100795365|solute carrier family 23 (nucleobase transporter), member 1/2	-	-	GO:0051234//establishment of localization;GO:0044763	gi|49333395|gb|AAT64034.1|/0/putative permease [Gossypium hirsutum]
CotAD_19680	315	1.63	11.24	2.7857	Up	0.871511	-	-	-	-	-	gi|224081174|ref|XP_002306321.1|/1.16329e-19/hypothetical protein POPTR_0005s08060g [Populus trichocarpa]
CotAD_21495	537	14.3267	44.8033	1.6449	Up	0.871239	-	K10525|1|9e-76|280|vvi:100257779|allene oxide cyclase [EC:5.3.99.6]	GO:0009536//plastid	GO:0009975//cyclase activity	-	gi|590653084|ref|XP_007033324.1|/1.32424e-89/Allene oxide cyclase isoform 2 [Theobroma cacao]
CotAD_62077	1527	12.16	38.7833	1.67329	Up	0.871182	-	-	-	-	-	gi|567896242|ref|XP_006440609.1|/0/hypothetical protein CICLE_v10019949mg [Citrus clementina]
CotAD_04904	525	15.1933	46.8133	1.62348	Up	0.870423	-	-	-	-	-	gi|590633828|ref|XP_007028213.1|/8.56136e-46/Calmodulin-binding protein of 25 kDa, putative [Theobroma cacao]
CotAD_38426	687	10.83	34.4633	1.67003	Up	0.870055	-	K09286|1|7e-20|95.5|aly:ARALYDRAFT_494572|EREBP-like factor;K03021|5|2e-17|87.4|smo:SELMODRAFT_443461|DNA-directed RNA polymerase III subunit RPC2 [EC:2.7.7.6]	-	-	-	gi|590624271|ref|XP_007025558.1|/9.19143e-62/Erf domain protein 9, putative [Theobroma cacao]
CotAD_26472	234	1.06333	9.32333	3.13225	Up	0.869946	-	-	-	-	-	-
CotAD_46764	627	21.42	64.21	1.58384	Up	0.869499	-	-	-	-	-	gi|590686242|ref|XP_007042321.1|/2.88921e-93/Maternal effect embryo arrest 14 isoform 1 [Theobroma cacao]
CotAD_47554	2046	3.86667	16.1567	2.06297	Up	0.869281	-	K15813|1|0.0|1008|vvi:100259856|beta-amyrin synthase [EC:5.4.99.39];K15822|2|0.0|965|ath:AT1G78955|camelliol C synthase [EC:5.4.99.38]	-	GO:0031559//oxidosqualene cyclase activity	-	gi|590615933|ref|XP_007023363.1|/0/Terpenoid cyclases family protein [Theobroma cacao]
CotAD_63285	789	2.57667	12.9633	2.33086	Up	0.868916	-	-	-	-	-	gi|590687298|ref|XP_007042625.1|/2.39238e-70/Zinc-finger DNA binding protein, putative [Theobroma cacao]
CotAD_74799	495	6.77333	23.8	1.81302	Up	0.868786	-	K14397|1|7e-88|320|rcu:RCOM_1496400|cleavage and polyadenylation specificity factor subunit 5	GO:0043234//protein complex	GO:0003723//RNA binding;GO:0003824//catalytic activity	GO:0031124//mRNA 3'-end processing	gi|590672648|ref|XP_007038670.1|/4.46548e-88/Cleavage/polyadenylation specificity factor, 25kDa subunit [Theobroma cacao]
CotAD_66727	327	8.76	28.4033	1.69706	Up	0.868254	-	-	-	-	-	gi|590612867|ref|XP_007022504.1|/7.17608e-30/Uncharacterized protein TCM_033102 [Theobroma cacao]
CotAD_39899	741	1.99	11.6433	2.54866	Up	0.86787	-	-	-	-	-	gi|590602111|ref|XP_007019674.1|/1.97864e-108/Uncharacterized protein isoform 2 [Theobroma cacao]
CotAD_54350	504	11.0167	33.44	1.60189	Up	0.866015	-	K02638|1|1e-60|230|rcu:RCOM_1599580|plastocyanin	GO:0009534//chloroplast thylakoid;GO:0044436	GO:0046872//metal ion binding	GO:0042221//response to chemical;GO:0065007//biological regulation;GO:0044237//cellular metabolic process	gi|255539076|ref|XP_002510603.1|/1.55478e-59/Plastocyanin A, chloroplast precursor, putative [Ricinus communis]
CotAD_07431	960	38.32	111.783	1.54454	Up	0.866	-	-	GO:0005618//cell wall	-	GO:0009725//response to hormone	gi|590597892|ref|XP_007018742.1|/2.83456e-162/Phosphate-responsive 1 family protein [Theobroma cacao]
CotAD_65463	201	0.01	3.67333	8.52095	Up	0.86591	-	-	-	-	-	gi|571498645|ref|XP_006594278.1|/8.99633e-12/PREDICTED: uncharacterized protein LOC100788324 isoform X2 [Glycine max]
CotAD_05763	1647	3.24667	14.0633	2.11491	Up	0.865474	-	K14494|1|4e-55|214|pop:POPTR_645273|DELLA protein	-	-	GO:0006351//transcription, DNA-templated	gi|590626932|ref|XP_007026309.1|/0/SCL domain class transcription factor [Theobroma cacao]
CotAD_28222	1647	10.44	31.5833	1.59704	Up	0.865203	-	K14494|1|3e-57|221|pop:POPTR_645273|DELLA protein	-	-	GO:0006351//transcription, DNA-templated	gi|590626932|ref|XP_007026309.1|/0/SCL domain class transcription factor [Theobroma cacao]
CotAD_26982	447	10.1267	30.7867	1.60415	Up	0.864831	-	K09286|1|1e-45|179|vvi:100248027|EREBP-like factor	-	-	GO:0006351//transcription, DNA-templated	gi|590621268|ref|XP_007024746.1|/1.63375e-58/Transcription factor JERF1, putative isoform 1 [Theobroma cacao]
CotAD_13078	1884	22.7633	65.72	1.52962	Up	0.863653	-	K12116|1|0.0|972|rcu:RCOM_0053590|flavin-binding kelch repeat F-box protein 1	GO:0043231//intracellular membrane-bounded organelle	GO:0044212//transcription regulatory region DNA binding;GO:0060089	GO:0009416//response to light stimulus;GO:0019941//modification-dependent protein catabolic process;GO:0009908//flower development;GO:0048511//rhythmic process;GO:0006351//transcription, DNA-templated;GO:0007154//cell communication	gi|590696865|ref|XP_007045281.1|/0/Flavin-binding, kelch repeat, f box 1 isoform 1 [Theobroma cacao]
CotAD_27884	1737	0.0133333	3.64667	8.0954	Up	0.863489	-	K03327|1|2e-159|560|rcu:RCOM_1681350|multidrug resistance protein, MATE family	-	GO:0015291//secondary active transmembrane transporter activity	GO:0015893//drug transport;GO:0044763	gi|590677444|ref|XP_007040017.1|/8.91201e-180/Multidrug and toxin extrusion protein 1 [Theobroma cacao]
CotAD_53565	453	6.12333	20.3733	1.73429	Up	0.862788	-	-	-	-	-	gi|255560810|ref|XP_002521418.1|/1.38887e-17/nucleic acid binding protein, putative [Ricinus communis]
CotAD_02874	216	0.01	3.59333	8.48918	Up	0.861985	-	-	-	-	-	gi|590631469|ref|XP_007027573.1|/5.36359e-09/Homeobox-leucine zipper protein ATHB-51 [Theobroma cacao]
CotAD_68928	1296	41.8933	114.423	1.44959	Up	0.861764	-	K08679|1|0.0|770|pop:POPTR_578682|UDP-glucuronate 4-epimerase [EC:5.1.3.6]	GO:0043231//intracellular membrane-bounded organelle	GO:0036094//small molecule binding;GO:0016857//racemase and epimerase activity, acting on carbohydrates and derivatives;GO:0048037//cofactor binding	GO:0009117//nucleotide metabolic process	gi|211906522|gb|ACJ11754.1|/0/UDP-D-glucuronic acid 4-epimerase [Gossypium hirsutum]
CotAD_67039	819	49.45	133.047	1.42789	Up	0.861359	-	-	GO:0005911//cell-cell junction;GO:0043231//intracellular membrane-bounded organelle;GO:0016020//membrane	-	GO:0006952//defense response;GO:0009605//response to external stimulus;GO:0010243//response to organonitrogen compound;GO:0009692	gi|590580033|ref|XP_007013955.1|/2.37494e-108/Tetraspanin8 [Theobroma cacao]
CotAD_08025	2121	7.84333	23.9233	1.60888	Up	0.861272	-	K12130|1|2e-166|584|rcu:RCOM_0969830|pseudo-response regulator 5	-	-	GO:0050794//regulation of cellular process	gi|590674570|ref|XP_007039206.1|/0/Pseudo-response regulator 5, putative isoform 2 [Theobroma cacao]
CotAD_00296	471	49.5167	132.467	1.41964	Up	0.860918	-	K13993|1|5e-52|201|vvi:100245734|HSP20 family protein	-	GO:0005515//protein binding	GO:0044267//cellular protein metabolic process;GO:0000302//response to reactive oxygen species;GO:0006970//response to osmotic stress;GO:0009642//response to light intensity	gi|159138939|gb|ABW89469.1|/2.10777e-62/low molecular weight heat shock protein [Gossypium hirsutum]
CotAD_39005	795	16.1967	46.08	1.50844	Up	0.860402	-	-	-	-	-	gi|590594471|ref|XP_007017860.1|/3.75349e-63/JHL20J20.12 protein, putative [Theobroma cacao]
CotAD_76200	687	20.27	56.4733	1.47822	Up	0.860308	-	K09286|1|7e-20|95.5|aly:ARALYDRAFT_494572|EREBP-like factor;K03021|5|2e-17|87.4|smo:SELMODRAFT_443461|DNA-directed RNA polymerase III subunit RPC2 [EC:2.7.7.6]	-	-	-	gi|590624271|ref|XP_007025558.1|/3.15905e-62/Erf domain protein 9, putative [Theobroma cacao]
CotAD_22327	2019	47.69	126.893	1.41186	Up	0.860139	-	K15172|1|4e-29|128|vcn:VOLCADRAFT_106802|transcription elongation factor SPT5	-	-	-	gi|590561937|ref|XP_007008951.1|/0/Zinc finger family protein [Theobroma cacao]
CotAD_28784	768	10.2433	30.48	1.57318	Up	0.860075	-	K01953|1|3e-08|57.0|ppp:PHYPADRAFT_173106|asparagine synthase (glutamine-hydrolysing) [EC:6.3.5.4]	GO:0005911//cell-cell junction;GO:0043231//intracellular membrane-bounded organelle;GO:0044444//cytoplasmic part;GO:0016020//membrane	GO:0005488//binding	GO:0042743//hydrogen peroxide metabolic process;GO:0009627//systemic acquired resistance	gi|590608749|ref|XP_007021349.1|/4.54208e-135/Aluminum induced protein with YGL and LRDR motifs [Theobroma cacao]
CotAD_67953	501	33.83	90.2133	1.41504	Up	0.859915	-	K09510|1|1e-11|67.4|zma:100382308|DnaJ homolog subfamily B member 4;K03686|4|4e-11|65.5|ppp:PHYPADRAFT_43111|molecular chaperone DnaJ;K09518|5|5e-11|65.1|vcn:VOLCADRAFT_83498|DnaJ homolog subfamily B member 12	-	-	-	gi|590594308|ref|XP_007017815.1|/8.54356e-66/Chaperone DnaJ-domain superfamily protein, putative [Theobroma cacao]
CotAD_39456	834	17.0467	47.9833	1.49304	Up	0.859649	-	K11498|1|9e-07|52.4|ath:AT2G21380|centromeric protein E;K15688|3|1e-05|48.9|ppp:PHYPADRAFT_175369|E3 ubiquitin-protein ligase MUL1 [EC:6.3.2.19]	-	-	-	gi|590594484|ref|XP_007017864.1|/4.48577e-102/SBP family protein, putative [Theobroma cacao]
CotAD_01700	783	0.443333	6.38	3.84709	Up	0.859537	-	-	GO:0005911//cell-cell junction	-	-	gi|590590234|ref|XP_007016676.1|/7.75739e-106/Late embryogenesis abundant (LEA) hydroxyproline-rich glycoprotein family, putative isoform 1 [Theobroma cacao]
CotAD_09172	627	35.7733	95	1.40904	Up	0.859417	-	-	-	-	-	gi|590686242|ref|XP_007042321.1|/8.40632e-93/Maternal effect embryo arrest 14 isoform 1 [Theobroma cacao]
CotAD_49544	870	2.15667	10.74	2.31612	Up	0.859235	-	K10523|1|5e-08|56.6|ota:Ot14g03470|speckle-type POZ protein	-	-	GO:0045491//xylan metabolic process	gi|590569890|ref|XP_007011195.1|/7.72161e-68/BTB/POZ domain-containing protein, putative isoform 3 [Theobroma cacao]
CotAD_35325	483	0.673333	7.25	3.42859	Up	0.859078	-	K14837|1|3e-25|112|rcu:RCOM_1278180|nucleolar protein 12;K03243|2|4e-19|92.0|aly:ARALYDRAFT_313019|translation initiation factor 5B	-	-	-	gi|590660935|ref|XP_007035532.1|/1.79697e-43/Mitochondrial transcription termination factor family protein, putative isoform 1 [Theobroma cacao]
CotAD_45175	1389	0.103333	4.43	5.42193	Up	0.859009	-	K10960|1|0.0|780|gmx:100814603|geranylgeranyl reductase [EC:1.3.1.83]	-	GO:0036094//small molecule binding;GO:0016627//oxidoreductase activity, acting on the CH-CH group of donors	GO:0006779//porphyrin-containing compound biosynthetic process;GO:0044710	gi|590667996|ref|XP_007037369.1|/0/Pyridine nucleotide-disulfide oxidoreductase family protein isoform 1 [Theobroma cacao]
CotAD_73931	621	7.90667	23.6933	1.58334	Up	0.858858	-	-	GO:0044444//cytoplasmic part	GO:0003824//catalytic activity	-	gi|590666190|ref|XP_007036922.1|/3.34221e-86/Nudix hydrolase, putative [Theobroma cacao]
CotAD_47656	1089	3.73667	14.2867	1.93485	Up	0.857646	-	K13648|1|1e-23|108|pop:POPTR_595004|alpha-1,4-galacturonosyltransferase [EC:2.4.1.43]	-	GO:0008194//UDP-glycosyltransferase activity	GO:0006984//ER-nucleus signaling pathway;GO:0006950//response to stress;GO:0009755//hormone-mediated signaling pathway;GO:0044723	gi|590649061|ref|XP_007032311.1|/2.38864e-155/Galacturonosyltransferase-like 10 [Theobroma cacao]
CotAD_52687	1884	13.5967	38.1233	1.48742	Up	0.85764	-	K12116|1|0.0|1010|rcu:RCOM_0053590|flavin-binding kelch repeat F-box protein 1	-	GO:0060089	GO:0006351//transcription, DNA-templated;GO:0007154//cell communication	gi|590696865|ref|XP_007045281.1|/0/Flavin-binding, kelch repeat, f box 1 isoform 1 [Theobroma cacao]
CotAD_06825	975	52.1	133.263	1.35492	Up	0.85741	-	-	-	GO:0003677//DNA binding	-	gi|590574106|ref|XP_007012309.1|/4.83861e-133/Heat shock transcription factor A2 isoform 4 [Theobroma cacao]
CotAD_29451	1413	6.48	19.89	1.61798	Up	0.857392	-	K11996|1|0.0|737|rcu:RCOM_0753070|adenylyltransferase and sulfurtransferase	-	GO:0032550;GO:0003824//catalytic activity	-	gi|590606398|ref|XP_007020725.1|/0/Co-factor for nitrate, reductase and xanthine dehydrogenase 5 [Theobroma cacao]
CotAD_08276	333	25.7567	67.5333	1.39065	Up	0.857326	-	K03686|1|4e-12|67.8|osa:4331058|molecular chaperone DnaJ;K09523|4|4e-11|64.3|smo:SELMODRAFT_100291|DnaJ homolog subfamily C member 3	-	-	-	gi|590684609|ref|XP_007041894.1|/3.08533e-41/Chaperone DnaJ-domain superfamily protein [Theobroma cacao]
CotAD_40867	558	3.85667	14.35	1.89562	Up	0.856658	-	-	-	-	-	gi|590574558|ref|XP_007012436.1|/4.74098e-40/Damaged dna-binding 2, putative isoform 1 [Theobroma cacao]
CotAD_49229	1041	10.2333	29.5433	1.52956	Up	0.856616	-	-	-	-	-	gi|590688857|ref|XP_007043064.1|/4.80171e-150/TRNA--methyltransferase non-catalytic subunit TRM6MTase subunit TRM6 isoform 1 [Theobroma cacao]
CotAD_03636	531	4.05	14.68	1.85786	Up	0.856426	-	-	-	-	-	gi|590592252|ref|XP_007017228.1|/3.75704e-57/Cold regulated gene 27, putative isoform 1 [Theobroma cacao]
CotAD_39235	882	18.3867	49.0167	1.41461	Up	0.856377	-	K09286|1|8e-33|139|vvi:100248027|EREBP-like factor	-	-	-	gi|590719256|ref|XP_007051006.1|/6.41193e-102/Integrase-type DNA-binding superfamily protein, putative [Theobroma cacao]
CotAD_24552	516	33.5067	85.2733	1.34765	Up	0.85622	-	-	-	-	-	gi|590631929|ref|XP_007027699.1|/2.05574e-57/A20/AN1-like zinc finger family protein, putative isoform 1 [Theobroma cacao]
CotAD_28783	1212	3.31333	13.0767	1.98064	Up	0.855827	-	-	-	-	-	gi|590608752|ref|XP_007021350.1|/0/Cystathionine beta-synthase family protein isoform 1 [Theobroma cacao]
CotAD_57941	429	12.8767	35.3233	1.45586	Up	0.855709	-	K04371|1|5e-27|117|vvi:100254083|extracellular signal-regulated kinase 1/2 [EC:2.7.11.24];K09060|2|6e-08|54.3|bdi:100826051|plant G-box-binding factor;K14432|5|2e-07|52.8|gmx:100818567|ABA responsive element binding factor	GO:0043231//intracellular membrane-bounded organelle	GO:0001071//nucleic acid binding transcription factor activity;GO:0046983//protein dimerization activity;GO:0003677//DNA binding	GO:0006351//transcription, DNA-templated;GO:0010431//seed maturation;GO:0006605//protein targeting;GO:0033554//cellular response to stress	gi|590719607|ref|XP_007051102.1|/1.15912e-51/Basic region/leucine zipper motif 53 [Theobroma cacao]
CotAD_41275	519	1.51333	9.04	2.57859	Up	0.855703	-	K08906|1|3e-63|238|vvi:100250897|cytochrome c6	-	GO:0046906//tetrapyrrole binding	-	gi|590622007|ref|XP_007024929.1|/1.64809e-78/Cytochrome c [Theobroma cacao]
CotAD_09150	261	5.18	16.6867	1.68767	Up	0.855187	-	K13195|1|5e-18|60.5|pop:POPTR_712972|cold-inducible RNA-binding protein;K14411|3|3e-08|40.8|rcu:RCOM_0046640|RNA-binding protein Musashi	-	GO:0032550;GO:0004672//protein kinase activity;GO:0016620//oxidoreductase activity, acting on the aldehyde or oxo group of donors, NAD or NADP as acceptor;GO:0042802//identical protein binding;GO:0048037//cofactor binding	GO:0006952//defense response;GO:0010243//response to organonitrogen compound;GO:0016129;GO:0006464//cellular protein modification process;GO:0007623//circadian rhythm;GO:0009699//phenylpropanoid biosynthetic process	gi|590685760|ref|XP_007042188.1|/2.77573e-20/Glycine-rich RNA-binding protein 7 [Theobroma cacao]
CotAD_53319	753	4.98667	16.3333	1.71167	Up	0.855172	-	-	-	-	GO:0009628//response to abiotic stimulus	gi|590675292|ref|XP_007039407.1|/4.42994e-87/NADP-specific glutamate dehydrogenase, putative [Theobroma cacao]
CotAD_23297	507	0.103333	4.32333	5.38677	Up	0.855099	-	-	-	-	-	gi|590652826|ref|XP_007033254.1|/6.68102e-50/Alpha/beta-Hydrolases superfamily protein [Theobroma cacao]
CotAD_28907	669	9.49	27.2767	1.52319	Up	0.85474	-	K09286|1|4e-29|125|ath:AT5G44210|EREBP-like factor	-	-	-	gi|156145802|gb|ABU53677.1|/3.908e-94/ethylene-responsive element binding protein [Gossypium barbadense]
CotAD_28267	648	13.8333	37.0433	1.42107	Up	0.854555	-	-	-	-	-	gi|590633828|ref|XP_007028213.1|/1.95869e-39/Calmodulin-binding protein of 25 kDa, putative [Theobroma cacao]
CotAD_55878	522	27.9767	70.42	1.33176	Up	0.854356	-	-	-	-	-	gi|590590465|ref|XP_007016742.1|/3.52454e-52/Uncharacterized protein TCM_042056 [Theobroma cacao]
CotAD_23750	231	21.8233	55.82	1.35491	Up	0.854283	-	-	-	-	-	gi|590576614|ref|XP_007013005.1|/1.69226e-23/Uncharacterized protein TCM_037765 [Theobroma cacao]
CotAD_36557	312	4.47333	15.1667	1.76148	Up	0.854265	-	-	-	-	-	gi|590603303|ref|XP_007019972.1|/1.08473e-41/Uncharacterized protein TCM_036346 [Theobroma cacao]
CotAD_05150	714	4.07333	14.34	1.81576	Up	0.854099	-	-	-	-	-	gi|590711222|ref|XP_007049045.1|/5.36561e-15/Uncharacterized protein TCM_002034 [Theobroma cacao]
CotAD_73692	819	49.4467	120.757	1.28816	Up	0.853253	-	-	GO:0005911//cell-cell junction;GO:0043231//intracellular membrane-bounded organelle;GO:0016020//membrane	-	GO:0006952//defense response;GO:0009605//response to external stimulus;GO:0010243//response to organonitrogen compound;GO:0044767;GO:0009692	gi|590580033|ref|XP_007013955.1|/6.6774e-111/Tetraspanin8 [Theobroma cacao]
CotAD_37681	813	0.49	6.34	3.69363	Up	0.853235	-	K15104|1|4e-104|375|rcu:RCOM_0884690|solute carrier family 25 (mitochondrial oxoglutarate transporter), member 11	GO:0005740//mitochondrial envelope;GO:0031224//intrinsic component of membrane	GO:0046943//carboxylic acid transmembrane transporter activity	GO:0044763;GO:0046942//carboxylic acid transport	gi|590688172|ref|XP_007042872.1|/5.75674e-115/Dicarboxylate carrier 2 [Theobroma cacao]
CotAD_76753	945	14.1367	37.0667	1.39068	Up	0.85296	-	-	-	-	-	-
CotAD_38559	309	0.01	3.41333	8.41504	Up	0.852631	-	K12870|1|5e-39|157|gmx:100813312|pre-mRNA-splicing factor ISY1	GO:0009536//plastid	-	-	gi|590708325|ref|XP_007048245.1|/5.4007e-41/Pre-mRNA-splicing factor isy-1 [Theobroma cacao]
CotAD_68363	1296	76.62	183.493	1.25993	Up	0.852401	-	K08679|1|0.0|774|pop:POPTR_578682|UDP-glucuronate 4-epimerase [EC:5.1.3.6]	GO:0043231//intracellular membrane-bounded organelle	GO:0036094//small molecule binding;GO:0016857//racemase and epimerase activity, acting on carbohydrates and derivatives;GO:0048037//cofactor binding	GO:0009117//nucleotide metabolic process	gi|211906522|gb|ACJ11754.1|/0/UDP-D-glucuronic acid 4-epimerase [Gossypium hirsutum]
CotAD_62319	735	42.2833	102.597	1.27882	Up	0.852326	-	K09286|1|1e-23|108|aly:ARALYDRAFT_494572|EREBP-like factor	-	-	-	gi|578888397|gb|AHI16460.1|/1.5995e-94/ethylene-responsive transcription factor, partial [Gossypium hirsutum]
CotAD_38581	864	5.77667	17.5567	1.60371	Up	0.852063	-	K07025|1|6e-113|405|pop:POPTR_706110|putative hydrolase of the HAD superfamily	-	GO:0003824//catalytic activity	GO:0006812//cation transport	gi|590589164|ref|XP_007016371.1|/4.85271e-131/Haloacid dehalogenase-like hydrolase superfamily protein [Theobroma cacao]
CotAD_28758	600	0.923333	7.44	3.01038	Up	0.852014	-	K05857|1|5e-28|122|vvi:100255373|phosphatidylinositol phospholipase C, delta [EC:3.1.4.11]	-	GO:0008081//phosphoric diester hydrolase activity	GO:0007165//signal transduction	gi|590587977|ref|XP_007016097.1|/1.95247e-32/Phosphatidylinositol-speciwc phospholipase C4 [Theobroma cacao]
CotAD_74851	459	13.1133	34.2933	1.38689	Up	0.851915	-	-	-	-	-	gi|590711847|ref|XP_007049223.1|/9.87124e-06/Uncharacterized protein TCM_002233 [Theobroma cacao]
CotAD_12812	675	0.446667	6.07333	3.76522	Up	0.851522	-	K09422|1|3e-46|182|vvi:100242243|myb proto-oncogene protein, plant	-	GO:0005488//binding	GO:0050896//response to stimulus;GO:0009987//cellular process;GO:0008152//metabolic process	gi|590693272|ref|XP_007044287.1|/1.89892e-72/Myb domain protein 62, putative [Theobroma cacao]
CotAD_23894	330	0.15	4.59667	4.93755	Up	0.851464	-	K10773|1|5e-15|77.4|gmx:100818398|endonuclease III [EC:4.2.99.18];K07942|5|6e-12|67.0|mtr:MTR_4g128910|ADP-ribosylation factor-like 1	-	GO:0003824//catalytic activity	-	gi|590655735|ref|XP_007034071.1|/4.49058e-24/DNA glycosylase superfamily protein isoform 5 [Theobroma cacao]
CotAD_59222	2004	12.9733	33.88	1.38488	Up	0.851271	-	K06158|1|0.0|1079|gmx:100790412|ATP-binding cassette, subfamily F, member 3	-	GO:0017111//nucleoside-triphosphatase activity;GO:0032550	GO:0009154//purine ribonucleotide catabolic process;GO:0010038//response to metal ion	gi|590679510|ref|XP_007040601.1|/0/General control non-repressible 3 isoform 1 [Theobroma cacao]
CotAD_56206	843	4.32333	14.37	1.73284	Up	0.850857	-	-	-	-	GO:0009719;GO:0010033//response to organic substance;GO:0009628//response to abiotic stimulus;GO:0006950//response to stress;GO:0007165//signal transduction	gi|590694616|ref|XP_007044658.1|/6.23998e-67/Uncharacterized protein TCM_010371 [Theobroma cacao]
CotAD_19840	879	0.55	6.41	3.54282	Up	0.850733	-	K14504|1|4e-135|478|rcu:RCOM_1630040|xyloglucan:xyloglucosyl transferase TCH4 [EC:2.4.1.207];K08235|2|6e-134|474|rcu:RCOM_1630030|xyloglucan:xyloglucosyl transferase [EC:2.4.1.207]	GO:0005576//extracellular region;GO:0030312	GO:0016798//hydrolase activity, acting on glycosyl bonds;GO:0016758//transferase activity, transferring hexosyl groups	GO:0044042//glucan metabolic process	gi|590580780|ref|XP_007014165.1|/9.09725e-141/Xyloglucan endotransglucosylase/hydrolase family protein [Theobroma cacao]
CotAD_51999	2118	7.32333	21.24	1.53621	Up	0.850658	-	K12130|1|7e-165|579|rcu:RCOM_0969830|pseudo-response regulator 5	-	-	GO:0050794//regulation of cellular process	gi|590674570|ref|XP_007039206.1|/0/Pseudo-response regulator 5, putative isoform 2 [Theobroma cacao]
CotAD_56556	912	24.97	60.6733	1.28087	Up	0.850256	-	K09422|1|6e-89|325|rcu:RCOM_1153840|myb proto-oncogene protein, plant	-	-	GO:0010038//response to metal ion;GO:0009725//response to hormone;GO:0010243//response to organonitrogen compound;GO:0014070//response to organic cyclic compound	gi|590705287|ref|XP_007047395.1|/2.16597e-132/Myb domain protein 73, putative [Theobroma cacao]
CotAD_00696	741	48.2833	114.05	1.24007	Up	0.850153	-	K01953|1|1e-06|51.6|ppp:PHYPADRAFT_226188|asparagine synthase (glutamine-hydrolysing) [EC:6.3.5.4]	-	-	-	gi|590624678|ref|XP_007025670.1|/9.79716e-116/Aluminum induced protein with YGL and LRDR motifs [Theobroma cacao]

## Sheet: Sheet2
GeneID	geneLength	Means-0_fl	Means-0_WT	log2Ratio(0_WT/0_fl)	Up-Down-Regulation(0_WT/0_fl)	Probability	Symbol	KEGG Orthology	GO Component	GO Function	GO Process	Blast nr
CotAD_56281	822	68.8867	0.03	-11.165	Down	0.996241	-	K13448|1|4e-91|332|rcu:RCOM_0057830|calcium-binding protein CML	-	GO:0046872//metal ion binding	-	gi|590635473|ref|XP_007028641.1|/1.8308e-108/EF hand family protein, expressed isoform 1 [Theobroma cacao]
CotAD_42041	249	38.0533	0.01	-11.8938	Down	0.992298	-	K00430|1|6e-15|77.0|rcu:RCOM_0296590|peroxidase [EC:1.11.1.7]	-	GO:0003824//catalytic activity;GO:0016209//antioxidant activity;GO:0043169//cation binding;GO:0046906//tetrapyrrole binding	GO:0044710;GO:0006950//response to stress	gi|590674620|ref|XP_007039219.1|/3.47099e-32/Peroxidase 5 [Theobroma cacao]
CotAD_68032	669	28.8967	0.13	-7.79625	Down	0.986341	-	K09286|1|4e-45|179|ath:AT4G25480|EREBP-like factor	-	-	GO:0009628//response to abiotic stimulus;GO:0006950//response to stress	gi|89258594|gb|ABD65473.1|/4.82173e-60/DREB1-like transcription factor [Gossypium hirsutum]
CotAD_44278	639	30.16	0.223333	-7.07729	Down	0.982772	-	K03131|1|1e-64|244|rcu:RCOM_0547140|transcription initiation factor TFIID subunit 6	-	GO:0005488//binding	GO:0006351//transcription, DNA-templated	gi|590606188|ref|XP_007020675.1|/1.9622e-87/Transcription initiation factor tfiid, putative [Theobroma cacao]
CotAD_73314	879	19.12	0.1	-7.57894	Down	0.976995	-	K14504|1|1e-135|480|rcu:RCOM_1630040|xyloglucan:xyloglucosyl transferase TCH4 [EC:2.4.1.207];K08235|2|9e-135|477|rcu:RCOM_1630030|xyloglucan:xyloglucosyl transferase [EC:2.4.1.207]	GO:0005576//extracellular region;GO:0030312	GO:0016798//hydrolase activity, acting on glycosyl bonds;GO:0016758//transferase activity, transferring hexosyl groups	GO:0044042//glucan metabolic process	gi|590580780|ref|XP_007014165.1|/4.36293e-143/Xyloglucan endotransglucosylase/hydrolase family protein [Theobroma cacao]
CotAD_19840	879	38.51	0.563333	-6.0951	Down	0.973685	-	K14504|1|4e-135|478|rcu:RCOM_1630040|xyloglucan:xyloglucosyl transferase TCH4 [EC:2.4.1.207];K08235|2|6e-134|474|rcu:RCOM_1630030|xyloglucan:xyloglucosyl transferase [EC:2.4.1.207]	GO:0005576//extracellular region;GO:0030312	GO:0016798//hydrolase activity, acting on glycosyl bonds;GO:0016758//transferase activity, transferring hexosyl groups	GO:0044042//glucan metabolic process	gi|590580780|ref|XP_007014165.1|/9.09725e-141/Xyloglucan endotransglucosylase/hydrolase family protein [Theobroma cacao]
CotAD_41001	942	43.7967	0.75	-5.86779	Down	0.970338	-	K13424|1|2e-17|87.8|osa:4327518|WRKY transcription factor 33	-	-	GO:0006952//defense response;GO:0051707//response to other organism;GO:0050789//regulation of biological process	gi|112819971|gb|ABI23959.1|/2.66588e-149/WRKY transcription factor 2 [Gossypium hirsutum]
CotAD_42357	873	27.9667	0.426667	-6.03446	Down	0.96826	-	K14504|1|1e-146|517|rcu:RCOM_1630040|xyloglucan:xyloglucosyl transferase TCH4 [EC:2.4.1.207];K08235|2|3e-144|509|rcu:RCOM_1630030|xyloglucan:xyloglucosyl transferase [EC:2.4.1.207]	GO:0005576//extracellular region;GO:0030312	GO:0016798//hydrolase activity, acting on glycosyl bonds;GO:0016758//transferase activity, transferring hexosyl groups	GO:0044042//glucan metabolic process	gi|590580780|ref|XP_007014165.1|/3.3995e-156/Xyloglucan endotransglucosylase/hydrolase family protein [Theobroma cacao]
CotAD_04623	510	15.02	0.09	-7.38274	Down	0.968121	-	-	-	-	-	gi|590589671|ref|XP_007016517.1|/2.67977e-46/C2H2 and C2HC zinc fingers superfamily protein, putative [Theobroma cacao]
CotAD_05549	528	13.2933	0.01	-10.3765	Down	0.967805	-	-	-	-	-	gi|590722479|ref|XP_007051905.1|/1.24671e-76/BON association protein 2, putative [Theobroma cacao]
CotAD_43686	483	118.167	2.74	-5.4305	Down	0.964995	-	-	-	GO:0004518//nuclease activity	-	gi|567862244|ref|XP_006423776.1|/2.00814e-18/hypothetical protein CICLE_v10029531mg [Citrus clementina]
CotAD_30058	483	118.167	2.74	-5.4305	Down	0.964995	-	-	-	GO:0004518//nuclease activity	-	gi|567862244|ref|XP_006423776.1|/2.00814e-18/hypothetical protein CICLE_v10029531mg [Citrus clementina]
CotAD_06423	984	17.4867	0.21	-6.37972	Down	0.963766	-	-	-	-	-	gi|590599880|ref|XP_007019305.1|/6.07491e-91/Uncharacterized protein TCM_035327 [Theobroma cacao]
CotAD_31535	669	17.6067	0.23	-6.25834	Down	0.961932	-	K08488|1|9e-30|128|ath:AT1G32270|syntaxin 7	-	-	-	gi|465111451|gb|AGH25794.1|/2.28578e-102/YLS9 [Gossypium hirsutum]
CotAD_19085	1428	63.2633	1.75	-5.17594	Down	0.956619	-	K01762|1|0.0|657|rcu:RCOM_1688460|1-aminocyclopropane-1-carboxylate synthase [EC:4.4.1.14]	-	GO:0043168//anion binding	GO:0008152//metabolic process	gi|85720766|gb|ABC75833.1|/0/1-aminocyclopropane-1-carboxylate synthase [Gossypium hirsutum]
CotAD_40816	282	10.7767	0.01	-10.0737	Down	0.956607	-	-	-	-	-	-
CotAD_61426	873	61.9733	1.73667	-5.15725	Down	0.955577	-	K14504|1|4e-137|485|rcu:RCOM_1630040|xyloglucan:xyloglucosyl transferase TCH4 [EC:2.4.1.207];K08235|2|7e-135|478|rcu:RCOM_1630030|xyloglucan:xyloglucosyl transferase [EC:2.4.1.207]	GO:0005576//extracellular region;GO:0030312	GO:0016798//hydrolase activity, acting on glycosyl bonds;GO:0016758//transferase activity, transferring hexosyl groups	GO:0044042//glucan metabolic process	gi|590580805|ref|XP_007014172.1|/3.89856e-144/Xyloglucan endotransglucosylase/hydrolase family protein [Theobroma cacao]
CotAD_61237	537	44.87	1.26333	-5.15044	Down	0.95351	-	-	-	-	-	gi|590597129|ref|XP_007018525.1|/3.18868e-51/Salt tolerance zinc finger, putative [Theobroma cacao]
CotAD_72322	969	16.5067	0.276667	-5.89876	Down	0.953134	-	K11982|1|1e-28|125|sbi:SORBI_01g035310|E3 ubiquitin-protein ligase RNF115/126 [EC:6.3.2.19]	-	-	-	gi|590589114|ref|XP_007016358.1|/8.83031e-95/Zinc finger family protein, putative [Theobroma cacao]
CotAD_44173	336	9.86667	0.01	-9.94642	Down	0.950667	-	-	GO:0005576//extracellular region	GO:0070011//peptidase activity, acting on L-amino acid peptides	GO:0044238;GO:0043170	gi|449525634|ref|XP_004169821.1|/9.01e-17/PREDICTED: LOW QUALITY PROTEIN: metacaspase-9-like [Cucumis sativus]
CotAD_36190	873	31.9567	0.913333	-5.12883	Down	0.949845	-	K14504|1|6e-137|484|rcu:RCOM_1630040|xyloglucan:xyloglucosyl transferase TCH4 [EC:2.4.1.207];K08235|2|9e-135|477|rcu:RCOM_1630030|xyloglucan:xyloglucosyl transferase [EC:2.4.1.207]	GO:0005576//extracellular region;GO:0030312	GO:0016798//hydrolase activity, acting on glycosyl bonds;GO:0016758//transferase activity, transferring hexosyl groups	GO:0044042//glucan metabolic process	gi|590580805|ref|XP_007014172.1|/4.31036e-143/Xyloglucan endotransglucosylase/hydrolase family protein [Theobroma cacao]
CotAD_72310	1008	24.0967	0.61	-5.30388	Down	0.949167	-	K13426|1|2e-14|78.6|rcu:RCOM_1689100|WRKY transcription factor 29;K13425|2|2e-14|78.6|pop:POPTR_755334|WRKY transcription factor 22	-	-	-	gi|590721379|ref|XP_007051596.1|/1.68203e-136/WRKY DNA-binding protein 46, putative [Theobroma cacao]
CotAD_20082	243	13.24	0.2	-6.04876	Down	0.947625	-	-	-	-	-	gi|590584550|ref|XP_007015207.1|/2.96298e-23/F-box family protein, putative [Theobroma cacao]
CotAD_11819	543	12.3933	0.166667	-6.21645	Down	0.947188	-	-	-	-	-	gi|590722479|ref|XP_007051905.1|/2.34624e-73/BON association protein 2, putative [Theobroma cacao]
CotAD_40817	603	26.6333	0.776667	-5.09979	Down	0.946137	-	K14484|1|4e-57|218|ath:AT1G04240|auxin-responsive protein IAA	GO:0043231//intracellular membrane-bounded organelle	GO:0005515//protein binding	GO:0006412//translation;GO:0009755//hormone-mediated signaling pathway;GO:0006351//transcription, DNA-templated	gi|332167929|gb|AEE25649.1|/1.13801e-96/auxin-responsive protein [Gossypium hirsutum]
CotAD_11606	561	13.63	0.233333	-5.86825	Down	0.945252	-	K00676|1|1e-17|87.8|ppp:PHYPADRAFT_104139|ribosomal-protein-alanine N-acetyltransferase [EC:2.3.1.128]	-	GO:0016407//acetyltransferase activity	GO:0009725//response to hormone	gi|590658249|ref|XP_007034798.1|/8.09783e-88/Acyl-CoA N-acyltransferases superfamily protein isoform 1 [Theobroma cacao]
CotAD_21201	573	76.84	3.12667	-4.61916	Down	0.942589	-	-	-	GO:0003824//catalytic activity	-	gi|590702952|ref|XP_007046744.1|/2.85249e-91/Lactoylglutathione lyase / glyoxalase I family protein [Theobroma cacao]
CotAD_58585	366	36.9967	1.33333	-4.79429	Down	0.942333	-	K13448|1|2e-06|48.5|ath:AT4G14640|calcium-binding protein CML	-	GO:0046872//metal ion binding	GO:0009725//response to hormone;GO:0009628//response to abiotic stimulus	gi|595957741|ref|XP_007216732.1|/1.02549e-36/hypothetical protein PRUPE_ppa025637mg [Prunus persica]
CotAD_29630	996	11.5933	0.166667	-6.12019	Down	0.941926	-	K13426|1|4e-14|77.0|rcu:RCOM_1689100|WRKY transcription factor 29;K13425|4|3e-13|74.3|pop:POPTR_755334|WRKY transcription factor 22	-	-	-	gi|590721379|ref|XP_007051596.1|/2.32749e-130/WRKY DNA-binding protein 46, putative [Theobroma cacao]
CotAD_65497	297	11.3233	0.16	-6.14508	Down	0.941297	-	-	-	-	-	-
CotAD_57499	951	30.4233	1.05667	-4.84759	Down	0.941252	-	K15104|1|3e-130|462|rcu:RCOM_0884690|solute carrier family 25 (mitochondrial oxoglutarate transporter), member 11	GO:0005740//mitochondrial envelope;GO:0031224//intrinsic component of membrane	GO:0046943//carboxylic acid transmembrane transporter activity	GO:0044763;GO:0046942//carboxylic acid transport	gi|590688172|ref|XP_007042872.1|/7.89992e-141/Dicarboxylate carrier 2 [Theobroma cacao]
CotAD_56008	282	18.1433	0.5	-5.18137	Down	0.939387	-	K13456|1|2e-09|58.5|rcu:RCOM_1750330|RPM1-interacting protein 4	GO:0016020//membrane	-	-	gi|590695607|ref|XP_007044937.1|/9.81355e-27/Uncharacterized protein TCM_010689 [Theobroma cacao]
CotAD_35878	468	17.3133	0.466667	-5.21335	Down	0.938975	-	K09422|1|9e-44|173|zma:100284969|myb proto-oncogene protein, plant	-	GO:0005488//binding	-	gi|255538416|ref|XP_002510273.1|/1.33516e-53/r2r3-myb transcription factor, putative [Ricinus communis]
CotAD_06190	846	27.74	1.02333	-4.76062	Down	0.938496	-	K08235|1|2e-125|446|vvi:100246166|xyloglucan:xyloglucosyl transferase [EC:2.4.1.207];K14504|5|5e-125|445|vvi:100256520|xyloglucan:xyloglucosyl transferase TCH4 [EC:2.4.1.207]	GO:0005576//extracellular region;GO:0030312	GO:0016798//hydrolase activity, acting on glycosyl bonds;GO:0016758//transferase activity, transferring hexosyl groups	GO:0044042//glucan metabolic process	gi|590580831|ref|XP_007014179.1|/2.73891e-131/Xyloglucan endotransglycosylase 6 isoform 1 [Theobroma cacao]
CotAD_49449	960	8.44	0.01	-9.7211	Down	0.937954	-	K04733|1|1e-37|155|smo:SELMODRAFT_159261|interleukin-1 receptor-associated kinase 4 [EC:2.7.11.1];K00924|4|2e-33|141|ath:AT4G35600|[EC:2.7.1.-]	-	-	-	gi|590608208|ref|XP_007021206.1|/2.37205e-125/S-locus lectin protein kinase family protein, putative [Theobroma cacao]
CotAD_55956	558	30.92	1.23	-4.65181	Down	0.936915	-	-	-	-	-	gi|590590839|ref|XP_007016848.1|/1.06355e-15/Heavy metal transport/detoxification superfamily protein, putative [Theobroma cacao]
CotAD_38816	474	20.6333	0.736667	-4.80782	Down	0.934008	-	-	-	-	-	gi|590589671|ref|XP_007016517.1|/2.30826e-64/C2H2 and C2HC zinc fingers superfamily protein, putative [Theobroma cacao]
CotAD_44003	1104	38.12	1.75333	-4.44238	Down	0.932851	-	K07761|1|1e-104|377|ath:AT1G59970|gelatinase A [EC:3.4.24.24]	-	GO:0046872//metal ion binding;GO:0070011//peptidase activity, acting on L-amino acid peptides	-	gi|590694016|ref|XP_007044491.1|/7.08193e-163/Matrixin family protein, putative [Theobroma cacao]
CotAD_74795	249	93.2233	5.15667	-4.17618	Down	0.932562	-	-	-	-	GO:0009725//response to hormone;GO:0006950//response to stress;GO:0009987//cellular process	gi|590675049|ref|XP_007039337.1|/5.02374e-23/Uncharacterized protein TCM_015608 [Theobroma cacao]
CotAD_42959	909	11.41	0.226667	-5.65358	Down	0.931074	-	K13426|1|2e-11|68.2|ath:AT4G23550|WRKY transcription factor 29;K13425|3|2e-11|67.8|ath:AT4G01250|WRKY transcription factor 22	-	-	-	gi|590570541|ref|XP_007011367.1|/8.27964e-92/WRKY DNA-binding protein 70, putative isoform 1 [Theobroma cacao]
CotAD_53469	423	21.0033	0.83	-4.66136	Down	0.929882	-	-	-	-	-	gi|590568863|ref|XP_007010917.1|/2.70852e-29/Sigma factor binding protein 1, putative [Theobroma cacao]
CotAD_24423	828	15.0133	0.446667	-5.0709	Down	0.929803	-	K13426|1|2e-10|64.7|vvi:100251862|WRKY transcription factor 29;K13425|2|2e-10|64.7|ath:AT4G01250|WRKY transcription factor 22;K13424|3|2e-10|64.3|osa:4338474|WRKY transcription factor 33	-	-	-	gi|590570541|ref|XP_007011367.1|/4.33767e-57/WRKY DNA-binding protein 70, putative isoform 1 [Theobroma cacao]
CotAD_25037	543	12.4367	0.293333	-5.40592	Down	0.929701	-	-	GO:0043231//intracellular membrane-bounded organelle	-	-	gi|590713423|ref|XP_007049639.1|/1.37231e-81/Sulfate/thiosulfate import ATP-binding protein cysA, putative [Theobroma cacao]
CotAD_27790	1467	9.85333	0.153333	-6.00587	Down	0.929403	-	K00423|1|4e-143|506|aly:ARALYDRAFT_892557|L-ascorbate oxidase [EC:1.10.3.3]	GO:0005576//extracellular region;GO:0005618//cell wall	GO:0046914//transition metal ion binding;GO:0016682//oxidoreductase activity, acting on diphenols and related substances as donors, oxygen as acceptor	GO:0044710	gi|568866638|ref|XP_006486657.1|/0/PREDICTED: L-ascorbate oxidase homolog [Citrus sinensis]
CotAD_37365	672	42.2467	2.24667	-4.23298	Down	0.928333	-	-	-	-	GO:0009628//response to abiotic stimulus;GO:0006950//response to stress;GO:0042221//response to chemical	gi|590597129|ref|XP_007018525.1|/9.43838e-80/Salt tolerance zinc finger, putative [Theobroma cacao]
CotAD_00096	942	79.4433	4.93333	-4.00929	Down	0.928005	-	K13424|1|3e-17|87.4|osa:4327518|WRKY transcription factor 33	-	-	GO:0006952//defense response;GO:0051707//response to other organism;GO:0050789//regulation of biological process	gi|112819971|gb|ABI23959.1|/2.94064e-156/WRKY transcription factor 2 [Gossypium hirsutum]
CotAD_49262	546	8.50667	0.0866667	-6.61697	Down	0.92749	-	-	-	-	-	gi|590722479|ref|XP_007051905.1|/1.07045e-73/BON association protein 2, putative [Theobroma cacao]
CotAD_34882	897	33.8967	1.79	-4.24311	Down	0.925978	-	-	GO:0043231//intracellular membrane-bounded organelle;GO:0016020//membrane	GO:0005488//binding	GO:0009642//response to light intensity;GO:0009626//plant-type hypersensitive response;GO:0010243//response to organonitrogen compound;GO:0015672//monovalent inorganic cation transport;GO:0015748;GO:0006605//protein targeting;GO:0016482//cytoplasmic transport;GO:0009605//response to external stimulus;GO:0006865//amino acid transport	gi|590644044|ref|XP_007030973.1|/6.25316e-60/Soybean gene regulated by cold-2, putative [Theobroma cacao]
CotAD_10436	1161	33.3433	1.96333	-4.08602	Down	0.923716	-	-	-	-	-	gi|590572451|ref|XP_007011857.1|/4.6449e-128/Uncharacterized protein isoform 3 [Theobroma cacao]
CotAD_10236	651	11.0933	0.263333	-5.39666	Down	0.923418	-	K01537|1|4e-44|176|aly:ARALYDRAFT_898774|Ca2+-transporting ATPase [EC:3.6.3.8]	-	GO:0005488//binding;GO:0016787//hydrolase activity	-	gi|590658610|ref|XP_007034902.1|/9.42878e-66/Autoinhibited calcium ATPase [Theobroma cacao]
CotAD_01106	234	56.72	3.91333	-3.85739	Down	0.921879	-	-	-	-	GO:0006984//ER-nucleus signaling pathway;GO:0010243//response to organonitrogen compound;GO:0006950//response to stress;GO:0009755//hormone-mediated signaling pathway;GO:0009694//jasmonic acid metabolic process;GO:0051707//response to other organism	gi|590724503|ref|XP_007052487.1|/1.25316e-29/Uncharacterized protein TCM_005849 [Theobroma cacao]
CotAD_03707	813	52.4733	3.62	-3.85752	Down	0.921406	-	-	-	-	GO:0009628//response to abiotic stimulus;GO:0006950//response to stress	gi|590597129|ref|XP_007018525.1|/1.29442e-82/Salt tolerance zinc finger, putative [Theobroma cacao]
CotAD_49447	378	227.113	19.0233	-3.57757	Down	0.920451	-	-	-	GO:0046872//metal ion binding	-	gi|590608126|ref|XP_007021183.1|/3.58945e-45/Calcium-binding EF-hand family protein [Theobroma cacao]
CotAD_24929	555	20.3167	0.99	-4.35909	Down	0.920379	-	K14484|1|4e-61|231|ath:AT1G04240|auxin-responsive protein IAA	GO:0043231//intracellular membrane-bounded organelle	GO:0005515//protein binding	GO:0006412//translation;GO:0009755//hormone-mediated signaling pathway;GO:0006351//transcription, DNA-templated	gi|590716515|ref|XP_007050424.1|/1.01267e-82/AUX/IAA transcriptional regulator family protein [Theobroma cacao]
CotAD_68989	597	45.1167	3.14333	-3.84329	Down	0.920219	-	K09286|1|2e-19|94.0|ath:AT4G06746|EREBP-like factor	-	-	-	gi|590575074|ref|XP_007012584.1|/4.37191e-85/AP2/ERF domain-containing transcription factor [Theobroma cacao]
CotAD_10606	807	44.8133	3.04	-3.88178	Down	0.920195	-	K01537|1|3e-62|236|ath:AT3G63380|Ca2+-transporting ATPase [EC:3.6.3.8]	GO:0016020//membrane	GO:0097159//organic cyclic compound binding;GO:0019829//cation-transporting ATPase activity;GO:0043167//ion binding;GO:1901363;GO:0036094//small molecule binding	GO:0006812//cation transport	gi|590658606|ref|XP_007034901.1|/9.12729e-89/Autoinhibited calcium ATPase [Theobroma cacao]
CotAD_41996	945	43.1467	2.95333	-3.86883	Down	0.919879	-	-	GO:0005618//cell wall	-	GO:0009725//response to hormone	gi|590597888|ref|XP_007018741.1|/4.42809e-144/Phosphate-responsive 1 family protein [Theobroma cacao]
CotAD_57188	282	19.9333	0.99	-4.33161	Down	0.919807	-	K13456|1|2e-09|58.5|rcu:RCOM_1750330|RPM1-interacting protein 4	GO:0016020//membrane	-	-	gi|590695607|ref|XP_007044937.1|/7.51397e-27/Uncharacterized protein TCM_010689 [Theobroma cacao]
CotAD_22035	1140	32.4067	2.15	-3.91388	Down	0.918755	-	K14491|1|7e-14|76.6|gmx:100814930|two-component response regulator ARR-B family	-	-	-	gi|590701021|ref|XP_007046296.1|/5.87389e-144/Myb-like transcription factor family protein, putative isoform 1 [Theobroma cacao]
CotAD_48598	906	14.13	0.533333	-4.72758	Down	0.91859	-	K08900|1|4e-80|296|pop:POPTR_563200|mitochondrial chaperone BCS1	-	GO:0032550;GO:0016462//pyrophosphatase activity	-	gi|590703255|ref|XP_007046825.1|/8.44073e-121/P-loop containing nucleoside triphosphate hydrolases superfamily protein isoform 1 [Theobroma cacao]
CotAD_07768	807	370.24	32.5967	-3.50566	Down	0.918021	-	-	-	-	-	gi|303291416|ref|XP_003064993.1|/5.95745e-64/predicted protein [Micromonas pusilla CCMP1545]
CotAD_06058	375	233.847	20.5733	-3.50672	Down	0.917704	-	-	-	GO:0046872//metal ion binding	-	gi|590608126|ref|XP_007021183.1|/8.30336e-42/Calcium-binding EF-hand family protein [Theobroma cacao]
CotAD_42729	951	65.3933	5.22333	-3.6461	Down	0.917572	-	-	GO:0005618//cell wall	-	GO:0009725//response to hormone	gi|590597888|ref|XP_007018741.1|/4.93673e-151/Phosphate-responsive 1 family protein [Theobroma cacao]
CotAD_26852	843	158.787	14.1233	-3.49094	Down	0.917259	-	K12581|1|5e-82|302|gmx:100789409|CCR4-NOT transcription complex subunit 7/8	GO:0043231//intracellular membrane-bounded organelle	GO:0097159//organic cyclic compound binding;GO:0000175//3'-5'-exoribonuclease activity	-	gi|590586505|ref|XP_007015724.1|/4.99918e-141/Polynucleotidyl transferase, ribonuclease H-like superfamily protein [Theobroma cacao]
CotAD_38655	411	126.743	10.8067	-3.55192	Down	0.917039	-	K11253|1|3e-59|224|mtr:MTR_1g105310|histone H3	GO:0000785//chromatin;GO:0043231//intracellular membrane-bounded organelle	GO:0003676//nucleic acid binding;GO:0046983//protein dimerization activity	GO:0034728//nucleosome organization	gi|629084870|gb|KCW51227.1|/6.27544e-58/hypothetical protein EUGRSUZ_J00806, partial [Eucalyptus grandis]
CotAD_13758	390	9.88333	0.23	-5.42529	Down	0.916539	-	-	-	-	-	gi|590682277|ref|XP_007041305.1|/6.29289e-18/Armadillo repeat only 4 [Theobroma cacao]
CotAD_20184	246	18.6467	0.97	-4.26479	Down	0.916114	-	-	GO:0031224//intrinsic component of membrane	-	-	gi|590569940|ref|XP_007011209.1|/3.14886e-33/Hypoxia-responsive family protein [Theobroma cacao]
CotAD_07142	378	93.38	8.35333	-3.48269	Down	0.916042	-	K13412|1|2e-06|48.5|aly:ARALYDRAFT_488835|calcium-dependent protein kinase [EC:2.7.11.1];K02183|2|2e-06|48.5|osa:4334072|calmodulin;K13448|4|3e-06|48.1|pop:POPTR_726467|calcium-binding protein CML	-	GO:0046872//metal ion binding	-	gi|590608126|ref|XP_007021183.1|/3.03161e-52/Calcium-binding EF-hand family protein [Theobroma cacao]
CotAD_07141	378	93.38	8.35333	-3.48269	Down	0.916042	-	K13412|1|2e-06|48.5|aly:ARALYDRAFT_488835|calcium-dependent protein kinase [EC:2.7.11.1];K02183|2|2e-06|48.5|osa:4334072|calmodulin;K13448|4|3e-06|48.1|pop:POPTR_726467|calcium-binding protein CML	-	GO:0046872//metal ion binding	-	gi|590608126|ref|XP_007021183.1|/3.03161e-52/Calcium-binding EF-hand family protein [Theobroma cacao]
CotAD_40371	1152	12.74	0.46	-4.79159	Down	0.915165	-	-	-	-	-	gi|590621749|ref|XP_007024858.1|/2.66028e-168/Galacturonosyltransferase-like 4, putative [Theobroma cacao]
CotAD_39740	237	29.3867	2.02667	-3.85798	Down	0.915156	-	-	-	-	-	gi|225462839|ref|XP_002270540.1|/2.99462e-07/PREDICTED: uncharacterized protein LOC100259788 [Vitis vinifera]
CotAD_28084	357	276.07	26.9333	-3.35757	Down	0.915048	-	-	-	GO:0046872//metal ion binding	GO:0050896//response to stimulus	gi|566195260|ref|XP_002316949.2|/1.70751e-39/hypothetical protein POPTR_0011s13280g [Populus trichocarpa]
CotAD_63234	249	156.063	14.3367	-3.44435	Down	0.914575	-	-	-	-	GO:0009725//response to hormone;GO:0006950//response to stress;GO:0009987//cellular process	gi|590675049|ref|XP_007039337.1|/5.93436e-24/Uncharacterized protein TCM_015608 [Theobroma cacao]
CotAD_13078	1884	40.7267	3.27667	-3.63567	Down	0.914231	-	K12116|1|0.0|972|rcu:RCOM_0053590|flavin-binding kelch repeat F-box protein 1	GO:0043231//intracellular membrane-bounded organelle	GO:0044212//transcription regulatory region DNA binding;GO:0060089	GO:0009416//response to light stimulus;GO:0019941//modification-dependent protein catabolic process;GO:0009908//flower development;GO:0048511//rhythmic process;GO:0006351//transcription, DNA-templated;GO:0007154//cell communication	gi|590696865|ref|XP_007045281.1|/0/Flavin-binding, kelch repeat, f box 1 isoform 1 [Theobroma cacao]
CotAD_29526	474	18.51	1	-4.21023	Down	0.913888	-	-	-	-	-	gi|590589671|ref|XP_007016517.1|/3.56113e-65/C2H2 and C2HC zinc fingers superfamily protein, putative [Theobroma cacao]
CotAD_22936	201	55.29	4.83667	-3.51493	Down	0.913885	-	-	-	-	-	gi|590577321|ref|XP_007013203.1|/2.28647e-07/Arabinogalactan protein 22, putative [Theobroma cacao]
CotAD_53789	201	55.29	4.83667	-3.51493	Down	0.913885	-	-	-	-	-	gi|590577321|ref|XP_007013203.1|/2.28647e-07/Arabinogalactan protein 22, putative [Theobroma cacao]
CotAD_08555	399	6.68	0.01	-9.3837	Down	0.913864	-	-	-	-	-	gi|590706931|ref|XP_007047861.1|/3.65085e-18/Uncharacterized protein TCM_001041 [Theobroma cacao]
CotAD_57858	408	102.57	9.60333	-3.41693	Down	0.913741	-	-	-	-	-	gi|590673223|ref|XP_007038831.1|/4.54473e-32/Uncharacterized protein TCM_015260 [Theobroma cacao]
CotAD_65568	1104	26.15	1.86667	-3.80827	Down	0.913289	-	K07761|1|2e-104|377|ath:AT1G59970|gelatinase A [EC:3.4.24.24]	-	GO:0046872//metal ion binding;GO:0070011//peptidase activity, acting on L-amino acid peptides	-	gi|590694016|ref|XP_007044491.1|/3.17893e-163/Matrixin family protein, putative [Theobroma cacao]
CotAD_64136	2043	91.0533	9.07	-3.32754	Down	0.913099	-	K15172|1|3e-28|125|vcn:VOLCADRAFT_106802|transcription elongation factor SPT5	-	-	-	gi|590561937|ref|XP_007008951.1|/0/Zinc finger family protein [Theobroma cacao]
CotAD_19121	417	83.6633	7.78333	-3.42614	Down	0.912966	-	K12581|1|2e-41|165|ppp:PHYPADRAFT_203892|CCR4-NOT transcription complex subunit 7/8	GO:0043231//intracellular membrane-bounded organelle	GO:0097159//organic cyclic compound binding;GO:0000175//3'-5'-exoribonuclease activity	-	gi|590586505|ref|XP_007015724.1|/9.26787e-70/Polynucleotidyl transferase, ribonuclease H-like superfamily protein [Theobroma cacao]
CotAD_60857	774	66.0533	6.50667	-3.34364	Down	0.911867	-	K14085|1|3e-130|462|pop:POPTR_745820|aldehyde dehydrogenase family 7 member A1 [EC:1.2.1.31 1.2.1.8 1.2.1.3]	GO:0044444//cytoplasmic part	GO:0016903//oxidoreductase activity, acting on the aldehyde or oxo group of donors	GO:0000160//phosphorelay signal transduction system;GO:0044710;GO:0009725//response to hormone;GO:0000302//response to reactive oxygen species;GO:0009414//response to water deprivation;GO:0006970//response to osmotic stress;GO:0006787	gi|590620888|ref|XP_007024656.1|/2.21158e-137/Aldehyde dehydrogenase 7B4 isoform 4 [Theobroma cacao]
CotAD_35441	531	158.03	16.0233	-3.30195	Down	0.91178	-	K09286|1|6e-21|98.2|aly:ARALYDRAFT_897795|EREBP-like factor	-	-	GO:0050794//regulation of cellular process;GO:0009725//response to hormone;GO:0008152//metabolic process	gi|55419650|gb|AAV51938.1|/6.84694e-59/AP2/EREBP transcription factor ERF-1 [Gossypium hirsutum]
CotAD_75345	237	40.05	3.65	-3.45583	Down	0.911111	-	-	-	-	GO:0009725//response to hormone;GO:0006950//response to stress;GO:0007165//signal transduction;GO:0071310//cellular response to organic substance	gi|590724503|ref|XP_007052487.1|/2.51752e-30/Uncharacterized protein TCM_005849 [Theobroma cacao]
CotAD_07432	951	52.03	5.06	-3.36213	Down	0.910584	-	-	GO:0005618//cell wall	-	GO:0009725//response to hormone	gi|590597888|ref|XP_007018741.1|/1.06276e-153/Phosphate-responsive 1 family protein [Theobroma cacao]
CotAD_35165	513	77.2567	8.03333	-3.26559	Down	0.909819	-	K05283|1|3e-08|56.2|aly:ARALYDRAFT_354960|phosphatidylinositol glycan, class W [EC:2.3.-.-];K14297|2|6e-07|51.6|mtr:MTR_1g066430|nuclear pore complex protein Nup98-Nup96;K15692|3|6e-07|51.6|ppp:PHYPADRAFT_16563|E3 ubiquitin-protein ligase RNF13 [EC:6.3.2.19]	-	GO:0046914//transition metal ion binding	GO:0009725//response to hormone;GO:0010243//response to organonitrogen compound;GO:0006873//cellular ion homeostasis;GO:0030001//metal ion transport	gi|590721897|ref|XP_007051746.1|/1.87472e-79/Zinc finger protein, putative [Theobroma cacao]
CotAD_09671	813	477.3	53.6633	-3.15289	Down	0.909412	-	K13248|1|1e-120|430|vvi:100242977|pyridoxal phosphate phosphatase PHOSPHO2 [EC:3.1.3.74]	-	GO:0016791//phosphatase activity;GO:0016462//pyrophosphatase activity	GO:0006796//phosphate-containing compound metabolic process;GO:0051259//protein oligomerization;GO:0009267//cellular response to starvation	gi|590620080|ref|XP_007024447.1|/5.18265e-132/Pyridoxal phosphate phosphatase-related protein [Theobroma cacao]
CotAD_66768	1428	34.2	3.03333	-3.49502	Down	0.909247	-	K01762|1|0.0|660|rcu:RCOM_1688460|1-aminocyclopropane-1-carboxylate synthase [EC:4.4.1.14]	-	GO:0043168//anion binding	GO:0008152//metabolic process	gi|325556672|gb|ABA01475.2|/0/1-aminocyclopropane-1-carboxylate synthase [Gossypium hirsutum]
CotAD_68949	531	220.093	27.18	-3.0175	Down	0.908467	-	K09286|1|2e-19|93.2|aly:ARALYDRAFT_897795|EREBP-like factor	-	-	-	gi|55419650|gb|AAV51938.1|/4.74166e-60/AP2/EREBP transcription factor ERF-1 [Gossypium hirsutum]
CotAD_44970	669	171.557	20.4367	-3.06945	Down	0.908379	-	K09286|1|2e-32|136|aly:ARALYDRAFT_494572|EREBP-like factor	-	-	-	gi|156145802|gb|ABU53677.1|/5.25737e-107/ethylene-responsive element binding protein [Gossypium barbadense]
CotAD_62680	555	14.8567	0.776667	-4.25767	Down	0.908316	-	K14484|1|3e-60|228|ath:AT1G04240|auxin-responsive protein IAA	GO:0043231//intracellular membrane-bounded organelle	GO:0005515//protein binding	GO:0006412//translation;GO:0009755//hormone-mediated signaling pathway;GO:0006351//transcription, DNA-templated	gi|590716515|ref|XP_007050424.1|/8.5728e-82/AUX/IAA transcriptional regulator family protein [Theobroma cacao]
CotAD_63989	681	10.78	0.37	-4.86469	Down	0.908238	-	K09286|1|1e-55|214|ath:AT4G25480|EREBP-like factor	-	-	GO:0009409//response to cold;GO:0006351//transcription, DNA-templated	gi|89258594|gb|ABD65473.1|/7.35876e-72/DREB1-like transcription factor [Gossypium hirsutum]
CotAD_28267	648	116.04	13.6133	-3.09153	Down	0.907828	-	-	-	-	-	gi|590633828|ref|XP_007028213.1|/1.95869e-39/Calmodulin-binding protein of 25 kDa, putative [Theobroma cacao]
CotAD_42728	960	111.1	13.0767	-3.08679	Down	0.907729	-	-	GO:0005618//cell wall	-	GO:0009725//response to hormone	gi|590597892|ref|XP_007018742.1|/1.96756e-155/Phosphate-responsive 1 family protein [Theobroma cacao]
CotAD_30139	906	6.34	0.01	-9.30834	Down	0.907515	-	-	-	-	-	gi|590713423|ref|XP_007049639.1|/2.80988e-116/Sulfate/thiosulfate import ATP-binding protein cysA, putative [Theobroma cacao]
CotAD_15548	513	86.3867	10.1333	-3.0917	Down	0.906816	-	K05283|1|2e-08|56.6|aly:ARALYDRAFT_354960|phosphatidylinositol glycan, class W [EC:2.3.-.-];K15692|2|5e-07|52.0|smo:SELMODRAFT_67002|E3 ubiquitin-protein ligase RNF13 [EC:6.3.2.19];K14297|3|6e-07|51.6|mtr:MTR_1g066430|nuclear pore complex protein Nup98-Nup96	-	GO:0046914//transition metal ion binding	GO:0009725//response to hormone;GO:0010243//response to organonitrogen compound;GO:0006873//cellular ion homeostasis;GO:0030001//metal ion transport	gi|590721897|ref|XP_007051746.1|/4.03584e-82/Zinc finger protein, putative [Theobroma cacao]
CotAD_31463	531	15.7567	0.886667	-4.15143	Down	0.906696	-	-	-	-	-	gi|590576587|ref|XP_007012998.1|/2.07114e-39/Oxidative stress 3 [Theobroma cacao]
CotAD_00236	540	21.2233	1.52667	-3.79719	Down	0.90665	-	-	GO:0044425//membrane part	-	-	gi|590573639|ref|XP_007012177.1|/7.15733e-83/Translocase inner membrane subunit 17-2 isoform 1 [Theobroma cacao]
CotAD_47656	1089	44.21	4.61333	-3.26049	Down	0.9064	-	K13648|1|1e-23|108|pop:POPTR_595004|alpha-1,4-galacturonosyltransferase [EC:2.4.1.43]	-	GO:0008194//UDP-glycosyltransferase activity	GO:0006984//ER-nucleus signaling pathway;GO:0006950//response to stress;GO:0009755//hormone-mediated signaling pathway;GO:0044723	gi|590649061|ref|XP_007032311.1|/2.38864e-155/Galacturonosyltransferase-like 10 [Theobroma cacao]
CotAD_20081	504	16.5133	1.02333	-4.01228	Down	0.906162	-	-	-	-	-	gi|590584550|ref|XP_007015207.1|/9.45442e-49/F-box family protein, putative [Theobroma cacao]
CotAD_33057	846	17.2833	1.12667	-3.93925	Down	0.905193	-	K09286|1|7e-17|85.9|ath:AT1G43160|EREBP-like factor	-	-	-	gi|590686593|ref|XP_007042425.1|/3.41079e-65/Redox responsive transcription factor 1, putative [Theobroma cacao]
CotAD_52687	1884	22.41	1.75333	-3.67597	Down	0.905051	-	K12116|1|0.0|1010|rcu:RCOM_0053590|flavin-binding kelch repeat F-box protein 1	-	GO:0060089	GO:0006351//transcription, DNA-templated;GO:0007154//cell communication	gi|590696865|ref|XP_007045281.1|/0/Flavin-binding, kelch repeat, f box 1 isoform 1 [Theobroma cacao]
CotAD_37681	813	22.3367	1.81333	-3.6227	Down	0.904807	-	K15104|1|4e-104|375|rcu:RCOM_0884690|solute carrier family 25 (mitochondrial oxoglutarate transporter), member 11	GO:0005740//mitochondrial envelope;GO:0031224//intrinsic component of membrane	GO:0046943//carboxylic acid transmembrane transporter activity	GO:0044763;GO:0046942//carboxylic acid transport	gi|590688172|ref|XP_007042872.1|/5.75674e-115/Dicarboxylate carrier 2 [Theobroma cacao]
CotAD_52666	1593	6.44667	0.04	-7.33241	Down	0.904497	-	K00423|1|1e-145|514|aly:ARALYDRAFT_892557|L-ascorbate oxidase [EC:1.10.3.3]	GO:0005618//cell wall	GO:0046914//transition metal ion binding;GO:0016682//oxidoreductase activity, acting on diphenols and related substances as donors, oxygen as acceptor	GO:0044710	gi|590683899|ref|XP_007041705.1|/0/SKU5 similar 5 [Theobroma cacao]
CotAD_57101	636	113.997	14.32	-2.99289	Down	0.904232	-	K09286|1|1e-18|90.9|aly:ARALYDRAFT_897795|EREBP-like factor	-	-	GO:0009987//cellular process;GO:0009719;GO:0010033//response to organic substance	gi|590609522|ref|XP_007021560.1|/6.44237e-40/Ethylene responsive element binding factor 4, putative [Theobroma cacao]
CotAD_20959	1980	135.25	18.9133	-2.83815	Down	0.903991	-	K15172|1|3e-28|125|vcn:VOLCADRAFT_106802|transcription elongation factor SPT5	-	-	-	gi|590561937|ref|XP_007008951.1|/0/Zinc finger family protein [Theobroma cacao]
CotAD_71454	942	47.04	5.46333	-3.10603	Down	0.903635	-	K13424|1|4e-17|87.0|ath:AT2G38470|WRKY transcription factor 33	-	-	GO:0006952//defense response;GO:0051707//response to other organism;GO:0050789//regulation of biological process	gi|41057633|gb|AAR98818.1|/8.26792e-159/transcription factor WRKY1 [Gossypium arboreum]
CotAD_72487	894	102.86	13.88	-2.8896	Down	0.903509	-	-	GO:0043231//intracellular membrane-bounded organelle	-	-	gi|590713423|ref|XP_007049639.1|/8.77124e-139/Sulfate/thiosulfate import ATP-binding protein cysA, putative [Theobroma cacao]
CotAD_66727	327	102.043	13.86	-2.88018	Down	0.903452	-	-	-	-	-	gi|590612867|ref|XP_007022504.1|/7.17608e-30/Uncharacterized protein TCM_033102 [Theobroma cacao]
CotAD_06535	597	39.7	4.44	-3.16051	Down	0.902187	-	K09286|1|4e-21|99.4|vvi:100252531|EREBP-like factor	-	-	GO:0006351//transcription, DNA-templated	gi|590575074|ref|XP_007012584.1|/2.24014e-89/AP2/ERF domain-containing transcription factor [Theobroma cacao]
CotAD_08674	1725	69.4433	9.12	-2.92873	Down	0.902187	-	-	GO:0043231//intracellular membrane-bounded organelle;GO:0016020//membrane	-	GO:0009314//response to radiation;GO:0003002//regionalization;GO:0000097//sulfur amino acid biosynthetic process;GO:0006996//organelle organization;GO:0009606//tropism;GO:0006970//response to osmotic stress;GO:0003006//developmental process involved in reproduction;GO:0070838//divalent metal ion transport	gi|590591746|ref|XP_007017103.1|/0/Phototropic-responsive NPH3 family protein [Theobroma cacao]
CotAD_60063	537	25.1167	2.38667	-3.39558	Down	0.901536	-	K13448|1|4e-18|89.0|pop:POPTR_292686|calcium-binding protein CML	-	-	-	gi|590613676|ref|XP_007022732.1|/8.39127e-52/Calcium-binding EF-hand family protein, putative [Theobroma cacao]
CotAD_00344	597	38.7167	4.67333	-3.05043	Down	0.901404	-	-	-	-	GO:0050896//response to stimulus;GO:0044238;GO:0044710;GO:0019438//aromatic compound biosynthetic process;GO:1901362;GO:0018130	gi|590574987|ref|XP_007012559.1|/3.16967e-43/Cysteine and histidine-rich protein 1, putative [Theobroma cacao]
CotAD_58305	507	54.5433	6.94667	-2.97301	Down	0.901018	-	-	-	-	-	gi|590696042|ref|XP_007045058.1|/6.6347e-74/Uncharacterized protein TCM_010809 [Theobroma cacao]
CotAD_02527	258	13.23	0.73	-4.17977	Down	0.90097	-	-	GO:0031224//intrinsic component of membrane	-	-	gi|590569940|ref|XP_007011209.1|/1.22334e-29/Hypoxia-responsive family protein [Theobroma cacao]
CotAD_55954	918	187.223	29.3367	-2.67398	Down	0.900955	-	-	-	-	-	gi|590590839|ref|XP_007016848.1|/4.38538e-40/Heavy metal transport/detoxification superfamily protein, putative [Theobroma cacao]
CotAD_48927	549	16.38	1.16667	-3.81147	Down	0.900855	-	K13448|1|2e-17|87.0|ath:AT1G05990|calcium-binding protein CML	-	GO:0046872//metal ion binding	-	gi|590613676|ref|XP_007022732.1|/7.83131e-56/Calcium-binding EF-hand family protein, putative [Theobroma cacao]
CotAD_63285	789	28.8567	3.16333	-3.18939	Down	0.900798	-	-	-	-	-	gi|590687298|ref|XP_007042625.1|/2.39238e-70/Zinc-finger DNA binding protein, putative [Theobroma cacao]
CotAD_60541	1152	48.5233	6.82	-2.83084	Down	0.899428	-	K01090|1|1e-22|105|sbi:SORBI_01g038410|protein phosphatase [EC:3.1.3.16];K14497|2|3e-19|94.4|vvi:100241034|protein phosphatase 2C [EC:3.1.3.16]	-	GO:0004721//phosphoprotein phosphatase activity;GO:0043169//cation binding	GO:0006464//cellular protein modification process	gi|590687179|ref|XP_007042590.1|/0/Phosphatase 2C family protein [Theobroma cacao]
CotAD_22795	657	89.4	14.1567	-2.65879	Down	0.899208	-	K09286|1|6e-41|165|pop:POPTR_588763|EREBP-like factor	-	-	GO:0010243//response to organonitrogen compound;GO:0050794//regulation of cellular process;GO:0008152//metabolic process;GO:0006950//response to stress	gi|590671227|ref|XP_007038275.1|/6.91691e-56/AP2/ERF domain-containing transcription factor, putative isoform 2 [Theobroma cacao]
CotAD_17367	870	101.633	16.9433	-2.58458	Down	0.899009	-	K05283|1|2e-15|81.3|aly:ARALYDRAFT_354960|phosphatidylinositol glycan, class W [EC:2.3.-.-];K11982|2|2e-10|64.3|zma:100383341|E3 ubiquitin-protein ligase RNF115/126 [EC:6.3.2.19]	-	-	GO:0051707//response to other organism;GO:0010243//response to organonitrogen compound;GO:0045087//innate immune response;GO:0007165//signal transduction;GO:0008152//metabolic process	gi|590661331|ref|XP_007035644.1|/3.55371e-97/Toxicos en levadura 2, putative [Theobroma cacao]
CotAD_33743	447	9.17333	0.296667	-4.95053	Down	0.899006	-	-	-	-	-	gi|590719535|ref|XP_007051082.1|/3.64808e-50/Uncharacterized protein TCM_004789 [Theobroma cacao]
CotAD_31656	507	43.2967	5.94	-2.86572	Down	0.898611	-	-	-	-	-	gi|590696042|ref|XP_007045058.1|/4.30048e-73/Uncharacterized protein TCM_010809 [Theobroma cacao]
CotAD_22991	468	17.41	1.38667	-3.65022	Down	0.897804	-	-	-	-	-	gi|590575686|ref|XP_007012757.1|/2.08387e-14/Uncharacterized protein TCM_037603 [Theobroma cacao]
CotAD_12016	363	21.35	2.09333	-3.35036	Down	0.897605	-	K02183|1|3e-09|58.2|ppp:PHYPADRAFT_180168|calmodulin	-	GO:0046872//metal ion binding	GO:0050896//response to stimulus	gi|470114580|ref|XP_004293492.1|/1.75515e-36/PREDICTED: calcium-binding protein PBP1-like [Fragaria vesca subsp. vesca]
CotAD_41995	954	144.243	24.5733	-2.55334	Down	0.897334	-	-	GO:0005618//cell wall	-	GO:0009725//response to hormone	gi|590597892|ref|XP_007018742.1|/1.76513e-148/Phosphate-responsive 1 family protein [Theobroma cacao]
CotAD_16059	1722	18.8833	1.64667	-3.51949	Down	0.897244	-	K13424|1|0.0|654|vvi:100243352|WRKY transcription factor 33	-	-	-	gi|590591423|ref|XP_007017012.1|/0/WRKY DNA-binding protein 33 isoform 1 [Theobroma cacao]
CotAD_10147	594	17.0367	1.35	-3.65761	Down	0.89709	-	K13448|1|7e-14|75.1|ath:AT3G47480|calcium-binding protein CML	-	-	-	gi|590613676|ref|XP_007022732.1|/2.82961e-44/Calcium-binding EF-hand family protein, putative [Theobroma cacao]
CotAD_10491	507	107.677	18.22	-2.56311	Down	0.896831	-	-	GO:0043231//intracellular membrane-bounded organelle	-	GO:0010647//positive regulation of cell communication;GO:0009267//cellular response to starvation	gi|590578228|ref|XP_007013449.1|/1.25125e-72/SPX domain gene 2 [Theobroma cacao]
CotAD_07431	960	152.703	27.3667	-2.48024	Down	0.89669	-	-	GO:0005618//cell wall	-	GO:0009725//response to hormone	gi|590597892|ref|XP_007018742.1|/2.83456e-162/Phosphate-responsive 1 family protein [Theobroma cacao]
CotAD_32658	873	135.73	24.1433	-2.49104	Down	0.896554	-	K05283|1|1e-15|82.0|aly:ARALYDRAFT_354960|phosphatidylinositol glycan, class W [EC:2.3.-.-];K11982|2|1e-10|65.1|ppp:PHYPADRAFT_169900|E3 ubiquitin-protein ligase RNF115/126 [EC:6.3.2.19];K15692|3|2e-09|61.6|sbi:SORBI_06g034040|E3 ubiquitin-protein ligase RNF13 [EC:6.3.2.19]	-	-	GO:0051707//response to other organism;GO:0009719;GO:0045087//innate immune response;GO:0007165//signal transduction;GO:0008152//metabolic process;GO:0010033//response to organic substance	gi|590661331|ref|XP_007035644.1|/3.57551e-97/Toxicos en levadura 2, putative [Theobroma cacao]
CotAD_36530	522	50.0967	7.75333	-2.69183	Down	0.896346	-	-	-	-	-	gi|590590465|ref|XP_007016742.1|/3.52454e-52/Uncharacterized protein TCM_042056 [Theobroma cacao]
CotAD_68928	1296	223.383	42.57	-2.39161	Down	0.896193	-	K08679|1|0.0|770|pop:POPTR_578682|UDP-glucuronate 4-epimerase [EC:5.1.3.6]	GO:0043231//intracellular membrane-bounded organelle	GO:0036094//small molecule binding;GO:0016857//racemase and epimerase activity, acting on carbohydrates and derivatives;GO:0048037//cofactor binding	GO:0009117//nucleotide metabolic process	gi|211906522|gb|ACJ11754.1|/0/UDP-D-glucuronic acid 4-epimerase [Gossypium hirsutum]
CotAD_22327	2019	187.433	35.3067	-2.40837	Down	0.896187	-	K15172|1|4e-29|128|vcn:VOLCADRAFT_106802|transcription elongation factor SPT5	-	-	-	gi|590561937|ref|XP_007008951.1|/0/Zinc finger family protein [Theobroma cacao]
CotAD_41979	906	26.87	3.28333	-3.03276	Down	0.895973	-	-	-	-	-	gi|590592252|ref|XP_007017228.1|/2.27864e-33/Cold regulated gene 27, putative isoform 1 [Theobroma cacao]
CotAD_50519	246	83.5933	14.1467	-2.56293	Down	0.895913	-	-	GO:0016020//membrane	-	-	gi|590569940|ref|XP_007011209.1|/2.85464e-26/Hypoxia-responsive family protein [Theobroma cacao]
CotAD_12582	858	229.277	44.5633	-2.36316	Down	0.89584	-	-	-	-	-	gi|566185230|ref|XP_006380094.1|/5.10022e-21/hypothetical protein POPTR_0008s21830g [Populus trichocarpa]
CotAD_42806	672	157.643	30.0433	-2.39155	Down	0.895813	-	K09286|1|1e-38|157|pop:POPTR_588763|EREBP-like factor	-	-	GO:0009987//cellular process;GO:0050896//response to stimulus	gi|590671227|ref|XP_007038275.1|/2.58826e-53/AP2/ERF domain-containing transcription factor, putative isoform 2 [Theobroma cacao]
CotAD_23580	1626	144.55	27.8667	-2.37496	Down	0.895425	-	-	-	-	-	gi|586637207|gb|AHJ79172.1|/0/NAC domain protein NAC31 [Gossypium hirsutum]
CotAD_12581	1290	151.557	29.6633	-2.3531	Down	0.895196	-	-	-	-	-	gi|357488217|ref|XP_003614396.1|/6.69725e-46/hypothetical protein MTR_5g051150 [Medicago truncatula]
CotAD_28907	669	81.5	14.41	-2.49973	Down	0.89513	-	K09286|1|4e-29|125|ath:AT5G44210|EREBP-like factor	-	-	-	gi|156145802|gb|ABU53677.1|/3.908e-94/ethylene-responsive element binding protein [Gossypium barbadense]
CotAD_68675	501	99.3833	18.97	-2.38928	Down	0.894642	-	K09510|1|2e-11|66.6|zma:100382308|DnaJ homolog subfamily B member 4;K03686|4|4e-11|65.5|aly:ARALYDRAFT_490783|molecular chaperone DnaJ	-	-	-	gi|590594308|ref|XP_007017815.1|/6.12273e-64/Chaperone DnaJ-domain superfamily protein, putative [Theobroma cacao]
CotAD_36557	312	71.44	13.04	-2.45379	Down	0.893967	-	-	-	-	-	gi|590603303|ref|XP_007019972.1|/1.08473e-41/Uncharacterized protein TCM_036346 [Theobroma cacao]
CotAD_16771	918	101.083	19.91	-2.34398	Down	0.893934	-	K13426|1|4e-11|67.0|ath:AT4G23550|WRKY transcription factor 29;K13424|3|1e-09|62.4|pop:POPTR_663578|WRKY transcription factor 33	-	-	-	gi|590570541|ref|XP_007011367.1|/1.64723e-79/WRKY DNA-binding protein 70, putative isoform 1 [Theobroma cacao]
CotAD_39498	291	94.8833	19.0267	-2.31813	Down	0.893428	-	K02128|1|2e-31|131|rcu:RCOM_2138310|F-type H+-transporting ATPase subunit c [EC:3.6.3.14]	GO:0031224//intrinsic component of membrane;GO:0005740//mitochondrial envelope;GO:0033177//proton-transporting two-sector ATPase complex, proton-transporting domain	GO:0032550;GO:0015077//monovalent inorganic cation transmembrane transporter activity;GO:0003824//catalytic activity	GO:0015988//energy coupled proton transmembrane transport, against electrochemical gradient;GO:0006754//ATP biosynthetic process	gi|397911870|gb|AFO69202.1|/3.33363e-35/ATPase subunit 9 (mitochondrion) [Gossypium hirsutum]
CotAD_01802	519	23.8433	2.97333	-3.00343	Down	0.893389	-	K01051|1|3e-13|72.8|rcu:RCOM_0417480|pectinesterase [EC:3.1.1.11]	-	GO:0030234//enzyme regulator activity;GO:0052689//carboxylic ester hydrolase activity	GO:0044092//negative regulation of molecular function	gi|590671769|ref|XP_007038423.1|/6.27726e-70/Plant invertase/pectin methylesterase inhibitor superfamily protein [Theobroma cacao]
CotAD_01700	783	15.5	1.28667	-3.59056	Down	0.893335	-	-	GO:0005911//cell-cell junction	-	-	gi|590590234|ref|XP_007016676.1|/7.75739e-106/Late embryogenesis abundant (LEA) hydroxyproline-rich glycoprotein family, putative isoform 1 [Theobroma cacao]
CotAD_38200	2601	35.2967	5.16667	-2.77223	Down	0.893076	-	K00454|1|0.0|1309|pop:POPTR_828417|lipoxygenase [EC:1.13.11.12]	-	-	-	gi|590620847|ref|XP_007024646.1|/0/Lipoxygenase 3 [Theobroma cacao]
CotAD_57168	918	28.3333	3.89	-2.86466	Down	0.892946	-	K13426|1|2e-11|68.2|pop:POPTR_646672|WRKY transcription factor 29;K13424|5|1e-08|58.5|pop:POPTR_663578|WRKY transcription factor 33	-	-	-	gi|590570541|ref|XP_007011367.1|/1.14074e-80/WRKY DNA-binding protein 70, putative isoform 1 [Theobroma cacao]
CotAD_08176	489	5.65667	0.01	-9.14381	Down	0.892702	-	-	GO:0030312	-	-	gi|297808463|ref|XP_002872115.1|/2.23693e-20/hypothetical protein ARALYDRAFT_489310 [Arabidopsis lyrata subsp. lyrata]
CotAD_26597	507	36.6833	5.84667	-2.64944	Down	0.89269	-	-	-	-	-	gi|590590465|ref|XP_007016742.1|/5.46542e-52/Uncharacterized protein TCM_042056 [Theobroma cacao]
CotAD_60536	546	8.21	0.24	-5.09628	Down	0.892485	-	-	-	-	-	gi|326632804|gb|ADZ99348.1|/3.33553e-71/C2H2 zinc finger protein [Gossypium hirsutum]
CotAD_40238	1101	54.07	9.84667	-2.45712	Down	0.892443	-	K11982|1|3e-31|134|sbi:SORBI_01g035310|E3 ubiquitin-protein ligase RNF115/126 [EC:6.3.2.19]	-	-	-	gi|590589114|ref|XP_007016358.1|/6.45293e-124/Zinc finger family protein, putative [Theobroma cacao]
CotAD_10814	876	12.7067	0.82	-3.95382	Down	0.892091	-	-	-	-	-	gi|590713423|ref|XP_007049639.1|/1.3575e-120/Sulfate/thiosulfate import ATP-binding protein cysA, putative [Theobroma cacao]
CotAD_40551	927	26.4267	3.55667	-2.8934	Down	0.891702	-	-	-	-	GO:0009642//response to light intensity;GO:0044267//cellular protein metabolic process;GO:0009845//seed germination;GO:0000302//response to reactive oxygen species;GO:0006970//response to osmotic stress;GO:0009755//hormone-mediated signaling pathway;GO:0003006//developmental process involved in reproduction	gi|590717734|ref|XP_007050675.1|/5.62373e-128/Circadian clock coupling factor ZGT [Theobroma cacao]
CotAD_70578	651	48.2467	8.71667	-2.46858	Down	0.891527	-	-	GO:0005576//extracellular region;GO:0009534//chloroplast thylakoid	-	-	gi|629115385|gb|KCW80060.1|/7.02503e-45/hypothetical protein EUGRSUZ_C01388 [Eucalyptus grandis]
CotAD_24101	1152	30.8567	4.48	-2.78401	Down	0.891253	-	K01090|1|1e-22|105|sbi:SORBI_01g038410|protein phosphatase [EC:3.1.3.16];K14497|2|3e-19|94.4|vvi:100241034|protein phosphatase 2C [EC:3.1.3.16]	-	GO:0004721//phosphoprotein phosphatase activity;GO:0043169//cation binding	GO:0006464//cellular protein modification process	gi|590687179|ref|XP_007042590.1|/0/Phosphatase 2C family protein [Theobroma cacao]
CotAD_73931	621	53.1233	10.25	-2.37372	Down	0.891235	-	-	GO:0044444//cytoplasmic part	GO:0003824//catalytic activity	-	gi|590666190|ref|XP_007036922.1|/3.34221e-86/Nudix hydrolase, putative [Theobroma cacao]
CotAD_05506	783	13.7567	1.05	-3.71167	Down	0.891106	-	-	-	-	-	gi|590723289|ref|XP_007052145.1|/6.78006e-110/SPX domain gene 3 [Theobroma cacao]
CotAD_38419	903	100.237	20.4167	-2.29559	Down	0.891082	-	-	-	-	GO:0009267//cellular response to starvation	gi|590578228|ref|XP_007013449.1|/8.3925e-121/SPX domain gene 2 [Theobroma cacao]
CotAD_15554	1149	430.223	96.4667	-2.15698	Down	0.890856	-	-	-	GO:0008081//phosphoric diester hydrolase activity	GO:0019400	gi|590647624|ref|XP_007031952.1|/1.11587e-158/Senescence-related gene 3 isoform 1 [Theobroma cacao]
CotAD_31843	630	134.02	28.58	-2.22937	Down	0.890657	-	K13993|1|9e-47|184|vvi:100248906|HSP20 family protein	GO:0043231//intracellular membrane-bounded organelle	-	GO:0033554//cellular response to stress;GO:0009642//response to light intensity;GO:0044267//cellular protein metabolic process;GO:0010038//response to metal ion;GO:0000302//response to reactive oxygen species	gi|590671626|ref|XP_007038384.1|/2.98542e-82/Mitochondrion-localized small heat shock protein 23.6, putative isoform 1 [Theobroma cacao]
CotAD_04904	525	92.4533	18.8533	-2.29391	Down	0.890588	-	-	-	-	-	gi|590633828|ref|XP_007028213.1|/8.56136e-46/Calmodulin-binding protein of 25 kDa, putative [Theobroma cacao]
CotAD_24283	1245	18.22	1.86	-3.29215	Down	0.890196	-	K14494|1|1e-57|221|pop:POPTR_645273|DELLA protein	-	-	GO:0006351//transcription, DNA-templated	gi|590607885|ref|XP_007021113.1|/0/GRAS family transcription factor isoform 4, partial [Theobroma cacao]
CotAD_20947	1401	40.0533	7.08667	-2.49874	Down	0.889961	-	-	-	-	-	gi|590562329|ref|XP_007009053.1|/0/sugar beet HS1 PRO-1 2 [Theobroma cacao]
CotAD_40838	609	28.8967	4.32333	-2.74069	Down	0.889943	-	-	-	-	GO:0050896//response to stimulus;GO:0044238;GO:0044710;GO:0019438//aromatic compound biosynthetic process;GO:1901362;GO:0018130	gi|590574987|ref|XP_007012559.1|/1.30815e-47/Cysteine and histidine-rich protein 1, putative [Theobroma cacao]
CotAD_19591	465	341.333	80.0533	-2.09215	Down	0.889687	-	K09422|1|8e-69|256|ath:AT4G37260|myb proto-oncogene protein, plant	GO:0043231//intracellular membrane-bounded organelle	GO:0003676//nucleic acid binding;GO:0001071//nucleic acid binding transcription factor activity	GO:0010038//response to metal ion;GO:0009725//response to hormone;GO:0010243//response to organonitrogen compound;GO:0019932//second-messenger-mediated signaling;GO:0014070//response to organic cyclic compound;GO:0006351//transcription, DNA-templated;GO:0009605//response to external stimulus	gi|590705287|ref|XP_007047395.1|/1.99312e-78/Myb domain protein 73, putative [Theobroma cacao]
CotAD_63351	1734	24.1567	3.37	-2.8416	Down	0.8895	-	K14494|1|7e-59|226|pop:POPTR_645273|DELLA protein	-	-	GO:0006351//transcription, DNA-templated	gi|590607885|ref|XP_007021113.1|/0/GRAS family transcription factor isoform 4, partial [Theobroma cacao]
CotAD_33425	1149	450.397	107.533	-2.06641	Down	0.889416	-	-	-	GO:0008081//phosphoric diester hydrolase activity	GO:0044710;GO:0044238;GO:0071704	gi|590647624|ref|XP_007031952.1|/1.36723e-148/Senescence-related gene 3 isoform 1 [Theobroma cacao]
CotAD_75363	678	9.06667	0.363333	-4.64121	Down	0.889308	-	K09286|1|8e-23|105|ath:AT1G01250|EREBP-like factor	-	-	-	gi|590574699|ref|XP_007012474.1|/1.28932e-60/Integrase-type DNA-binding superfamily protein, putative [Theobroma cacao]
CotAD_18272	1350	67.3467	13.8	-2.28694	Down	0.889196	-	-	-	-	-	gi|586637207|gb|AHJ79172.1|/0/NAC domain protein NAC31 [Gossypium hirsutum]
CotAD_23167	2586	40.5367	7.6	-2.41516	Down	0.889139	-	K13459|1|3e-85|315|vvi:100254298|disease resistance protein RPS2;K13460|5|8e-70|263|ath:AT1G12220|disease resistance protein RPS5	-	-	-	gi|590608814|ref|XP_007021368.1|/0/Nbs-lrr resistance protein isoform 2 [Theobroma cacao]
CotAD_41286	222	12.56	0.876667	-3.84066	Down	0.88903	-	-	-	-	-	gi|590622303|ref|XP_007025013.1|/8.47352e-23/Uncharacterized protein TCM_029431 [Theobroma cacao]
CotAD_14807	1731	93.5067	20.4267	-2.19462	Down	0.889003	-	K02183|1|2e-86|318|vvi:100264980|calmodulin	-	-	-	gi|590644523|ref|XP_007031105.1|/0/Calmodulin-binding protein, putative isoform 1 [Theobroma cacao]
CotAD_25451	831	37.05	6.53	-2.50432	Down	0.888928	-	K01904|1|1e-37|155|aly:ARALYDRAFT_490166|4-coumarate--CoA ligase [EC:6.2.1.12]	GO:0005576//extracellular region;GO:0009536//plastid	GO:0016405//CoA-ligase activity	GO:0010038//response to metal ion	gi|590678074|ref|XP_007040198.1|/9.16347e-148/AMP-dependent synthetase and ligase family protein isoform 1 [Theobroma cacao]
CotAD_46219	222	175.543	41.48	-2.08134	Down	0.888925	-	-	GO:0009536//plastid	GO:0003824//catalytic activity	-	gi|587949977|gb|EXC35991.1|/3.67555e-26/Ribulose bisphosphate carboxylase large chain [Morus notabilis]
CotAD_05763	1647	44.9567	8.98667	-2.32268	Down	0.888844	-	K14494|1|4e-55|214|pop:POPTR_645273|DELLA protein	-	-	GO:0006351//transcription, DNA-templated	gi|590626932|ref|XP_007026309.1|/0/SCL domain class transcription factor [Theobroma cacao]
CotAD_40678	648	64.2567	13.3133	-2.27097	Down	0.888567	-	-	-	-	-	gi|590633828|ref|XP_007028213.1|/1.95415e-47/Calmodulin-binding protein of 25 kDa, putative [Theobroma cacao]
CotAD_30824	1536	189.883	45.4867	-2.0616	Down	0.888497	-	K02132|1|0.0|945|vvi:7498514|F-type H+-transporting ATPase subunit alpha [EC:3.6.3.14]	GO:0043231//intracellular membrane-bounded organelle;GO:0033178//proton-transporting two-sector ATPase complex, catalytic domain;GO:0019866//organelle inner membrane	GO:0032550;GO:0019829//cation-transporting ATPase activity	GO:0015988//energy coupled proton transmembrane transport, against electrochemical gradient;GO:0006754//ATP biosynthetic process	gi|397911877|gb|AFO69209.1|/0/ATP synthase F1 subunit 1 (mitochondrion) [Gossypium hirsutum]
CotAD_56730	1851	143.383	34.0967	-2.07217	Down	0.88835	-	K15172|1|4e-28|124|vcn:VOLCADRAFT_106802|transcription elongation factor SPT5	-	-	-	gi|590561937|ref|XP_007008951.1|/0/Zinc finger family protein [Theobroma cacao]
CotAD_54453	1056	211.34	51.16	-2.04648	Down	0.888332	-	K09286|1|6e-76|282|rcu:RCOM_1034530|EREBP-like factor	-	-	-	gi|590598171|ref|XP_007018819.1|/9.65297e-122/AP2 4, putative [Theobroma cacao]
CotAD_35265	948	56.42	11.4833	-2.29667	Down	0.888302	-	K09286|1|3e-50|197|rcu:RCOM_0273420|EREBP-like factor	-	-	-	gi|471272465|gb|AGI15879.1|/2.78841e-146/ethylene-responsive transcription factor [Gossypium hirsutum]
CotAD_65487	414	153.53	37.1333	-2.04773	Down	0.887937	-	K02982|1|1e-14|76.3|zma:845237|small subunit ribosomal protein S3	GO:0009536//plastid;GO:0044391	GO:0003723//RNA binding;GO:0005198//structural molecule activity	GO:0010467//gene expression	gi|302748764|gb|ADL63862.1|/1.48492e-67/ribosomal protein S3, partial (mitochondrion) [Gossypium arboreum]
CotAD_56095	735	36.0767	6.63667	-2.44254	Down	0.887823	-	K09422|1|3e-46|183|sbi:SORBI_02g013010|myb proto-oncogene protein, plant	-	-	-	gi|590592705|ref|XP_007017355.1|/6.98657e-74/Myb domain protein 77 [Theobroma cacao]
CotAD_65011	912	101.49	24.0067	-2.07983	Down	0.887567	-	K09422|1|5e-85|312|rcu:RCOM_1153840|myb proto-oncogene protein, plant	-	-	-	gi|590705287|ref|XP_007047395.1|/1.45623e-120/Myb domain protein 73, putative [Theobroma cacao]
CotAD_74365	249	9.23667	0.39	-4.56583	Down	0.887458	-	-	-	GO:0046872//metal ion binding	GO:0050896//response to stimulus	gi|590690033|ref|XP_007043395.1|/5.36741e-25/Calcium-binding EF-hand family protein [Theobroma cacao]
CotAD_56137	585	26.6167	4.30667	-2.62769	Down	0.887365	-	-	-	-	GO:0006810//transport	gi|590593225|ref|XP_007017505.1|/1.46645e-45/Sugar transporter, putative isoform 2, partial [Theobroma cacao]
CotAD_73692	819	247.923	61.6033	-2.00881	Down	0.887175	-	-	GO:0005911//cell-cell junction;GO:0043231//intracellular membrane-bounded organelle;GO:0016020//membrane	-	GO:0006952//defense response;GO:0009605//response to external stimulus;GO:0010243//response to organonitrogen compound;GO:0044767;GO:0009692	gi|590580033|ref|XP_007013955.1|/6.6774e-111/Tetraspanin8 [Theobroma cacao]
CotAD_40319	780	65.34	14.4733	-2.17457	Down	0.887166	-	-	GO:0005618//cell wall	-	GO:0000003//reproduction	gi|590683782|ref|XP_007041678.1|/1.77101e-110/Expansin-like protein isoform 1 [Theobroma cacao]
CotAD_10537	663	137.787	33.6633	-2.03319	Down	0.887079	-	K09286|1|5e-41|165|pop:POPTR_588763|EREBP-like factor	-	-	GO:0010243//response to organonitrogen compound;GO:0050794//regulation of cellular process;GO:0008152//metabolic process;GO:0006950//response to stress	gi|590671227|ref|XP_007038275.1|/2.87339e-49/AP2/ERF domain-containing transcription factor, putative isoform 2 [Theobroma cacao]
CotAD_07736	240	25.77	4.22	-2.61038	Down	0.886404	-	-	-	-	-	gi|567862244|ref|XP_006423776.1|/4.44744e-06/hypothetical protein CICLE_v10029531mg [Citrus clementina]
CotAD_07753	240	25.77	4.22	-2.61038	Down	0.886404	-	-	-	-	-	gi|567862244|ref|XP_006423776.1|/4.44744e-06/hypothetical protein CICLE_v10029531mg [Citrus clementina]
CotAD_52855	240	25.77	4.22	-2.61038	Down	0.886404	-	-	-	-	-	gi|567862244|ref|XP_006423776.1|/4.44744e-06/hypothetical protein CICLE_v10029531mg [Citrus clementina]
CotAD_70031	240	25.77	4.22	-2.61038	Down	0.886404	-	-	-	-	-	gi|567862244|ref|XP_006423776.1|/4.44744e-06/hypothetical protein CICLE_v10029531mg [Citrus clementina]
CotAD_69785	240	25.77	4.22	-2.61038	Down	0.886404	-	-	-	-	-	gi|567862244|ref|XP_006423776.1|/4.44744e-06/hypothetical protein CICLE_v10029531mg [Citrus clementina]
CotAD_07769	240	25.77	4.22	-2.61038	Down	0.886404	-	-	-	-	-	gi|567862244|ref|XP_006423776.1|/4.44744e-06/hypothetical protein CICLE_v10029531mg [Citrus clementina]
CotAD_07723	240	25.77	4.22	-2.61038	Down	0.886404	-	-	-	-	-	gi|567862244|ref|XP_006423776.1|/4.44744e-06/hypothetical protein CICLE_v10029531mg [Citrus clementina]
CotAD_07665	240	25.77	4.22	-2.61038	Down	0.886404	-	-	-	-	-	gi|567862244|ref|XP_006423776.1|/4.44744e-06/hypothetical protein CICLE_v10029531mg [Citrus clementina]
CotAD_07670	240	25.77	4.22	-2.61038	Down	0.886404	-	-	-	-	-	gi|567862244|ref|XP_006423776.1|/4.44744e-06/hypothetical protein CICLE_v10029531mg [Citrus clementina]
CotAD_07660	240	25.77	4.22	-2.61038	Down	0.886404	-	-	-	-	-	gi|567862244|ref|XP_006423776.1|/4.44744e-06/hypothetical protein CICLE_v10029531mg [Citrus clementina]
CotAD_48532	240	25.77	4.22	-2.61038	Down	0.886404	-	-	-	-	-	gi|567862244|ref|XP_006423776.1|/4.44744e-06/hypothetical protein CICLE_v10029531mg [Citrus clementina]
CotAD_29572	1128	18.0867	2.06333	-3.13188	Down	0.886371	-	K04371|1|0.0|695|vvi:100263976|extracellular signal-regulated kinase 1/2 [EC:2.7.11.24]	-	GO:0004702//receptor signaling protein serine/threonine kinase activity;GO:0032550	GO:0010243//response to organonitrogen compound;GO:0003006//developmental process involved in reproduction;GO:0051707//response to other organism;GO:0048580;GO:0009700//indole phytoalexin biosynthetic process;GO:0080135//regulation of cellular response to stress;GO:0000187//activation of MAPK activity	gi|590590154|ref|XP_007016654.1|/0/Mitogen-activated protein kinase 3 [Theobroma cacao]
CotAD_48585	1059	143.167	35.83	-1.99846	Down	0.886329	-	-	GO:0009536//plastid;GO:0044391	GO:0003723//RNA binding;GO:0005198//structural molecule activity	GO:0010467//gene expression	gi|397911892|gb|AFO69224.1|/2.36074e-160/ribosomal protein S3 (mitochondrion) [Gossypium hirsutum]
CotAD_57634	1485	94.8	23.07	-2.03887	Down	0.886329	-	K00924|1|6e-29|127|ath:AT5G22850|[EC:2.7.1.-]	-	GO:0004175//endopeptidase activity	GO:0019538//protein metabolic process	gi|590664309|ref|XP_007036465.1|/0/Eukaryotic aspartyl protease family protein [Theobroma cacao]
CotAD_22085	1020	32.2967	6.1	-2.4045	Down	0.885799	-	-	-	GO:0005488//binding	-	gi|590565104|ref|XP_007009854.1|/8.50916e-136/Plant-specific GATA-type zinc finger transcription factor family protein isoform 2 [Theobroma cacao]
CotAD_02246	423	53.0933	11.81	-2.16852	Down	0.885585	-	K03676|1|8e-14|73.9|bdi:100821530|glutaredoxin 3	-	-	GO:0044763;GO:0010033//response to organic substance;GO:0050794//regulation of cellular process	gi|590691177|ref|XP_007043710.1|/3.62687e-58/Glutaredoxin, putative [Theobroma cacao]
CotAD_42968	669	24.3733	3.9	-2.64376	Down	0.885531	-	-	-	-	-	gi|590570327|ref|XP_007011309.1|/4.06295e-75/Uncharacterized protein TCM_045517 [Theobroma cacao]
CotAD_09957	168	51.0933	11.1933	-2.1905	Down	0.8855	-	-	GO:0009536//plastid	GO:0003824//catalytic activity	-	gi|587965544|gb|EXC50694.1|/1.41431e-25/hypothetical protein L484_000616 [Morus notabilis]
CotAD_09904	168	51.0933	11.1933	-2.1905	Down	0.8855	-	-	GO:0009536//plastid	GO:0003824//catalytic activity	-	gi|587965544|gb|EXC50694.1|/1.41431e-25/hypothetical protein L484_000616 [Morus notabilis]
CotAD_46218	168	51.0933	11.1933	-2.1905	Down	0.8855	-	-	GO:0009536//plastid	GO:0003824//catalytic activity	-	gi|587965544|gb|EXC50694.1|/1.41431e-25/hypothetical protein L484_000616 [Morus notabilis]
CotAD_28393	1053	58.8333	13.6633	-2.10632	Down	0.885419	-	-	-	-	-	gi|590688857|ref|XP_007043064.1|/5.06016e-147/TRNA--methyltransferase non-catalytic subunit TRM6MTase subunit TRM6 isoform 1 [Theobroma cacao]
CotAD_16938	168	28.5667	4.95	-2.52883	Down	0.885266	-	-	GO:0000315//organellar large ribosomal subunit;GO:0009536//plastid	GO:0003723//RNA binding;GO:0003824//catalytic activity;GO:0005198//structural molecule activity	GO:0010467//gene expression	gi|17933118|gb|AAL48205.1|AF387175_1/6.16336e-13/ribosomal protein L2 [Platanus occidentalis]
CotAD_18785	699	10.1533	0.536667	-4.24178	Down	0.885223	-	K09286|1|3e-22|103|ath:AT5G11590|EREBP-like factor	-	-	-	gi|590575074|ref|XP_007012584.1|/4.72447e-69/AP2/ERF domain-containing transcription factor [Theobroma cacao]
CotAD_68363	1296	302.57	76.08	-1.99168	Down	0.885169	-	K08679|1|0.0|774|pop:POPTR_578682|UDP-glucuronate 4-epimerase [EC:5.1.3.6]	GO:0043231//intracellular membrane-bounded organelle	GO:0036094//small molecule binding;GO:0016857//racemase and epimerase activity, acting on carbohydrates and derivatives;GO:0048037//cofactor binding	GO:0009117//nucleotide metabolic process	gi|211906522|gb|ACJ11754.1|/0/UDP-D-glucuronic acid 4-epimerase [Gossypium hirsutum]
CotAD_12593	546	23.1567	3.52	-2.71778	Down	0.885012	-	-	-	-	-	-
CotAD_30817	1374	55.2533	12.77	-2.1133	Down	0.884955	-	K02256|1|0.0|861|rcu:RCOM_Mp05|cytochrome c oxidase subunit 1 [EC:1.9.3.1]	GO:0031224//intrinsic component of membrane;GO:0043231//intracellular membrane-bounded organelle;GO:0019866//organelle inner membrane	GO:0046906//tetrapyrrole binding;GO:0015002//heme-copper terminal oxidase activity;GO:0046914//transition metal ion binding	GO:0045333//cellular respiration;GO:0051234//establishment of localization	gi|397911875|gb|AFO69207.1|/0/cytochrome c oxidase subunit 1 (mitochondrion) [Gossypium hirsutum]
CotAD_44297	237	5.35667	0.01	-9.06519	Down	0.884726	-	K12160|1|9e-33|136|rcu:RCOM_0753100|small ubiquitin-related modifier	GO:0043231//intracellular membrane-bounded organelle	-	GO:0006950//response to stress;GO:0032446//protein modification by small protein conjugation	gi|565383316|ref|XP_006357964.1|/1.3349e-31/PREDICTED: small ubiquitin-related modifier 1-like [Solanum tuberosum]
CotAD_22926	1071	22.6967	3.35667	-2.75738	Down	0.884726	-	-	-	-	-	gi|225429975|ref|XP_002283985.1|/2.33821e-139/PREDICTED: bark storage protein A [Vitis vinifera]
CotAD_57941	429	44.7	9.58	-2.22218	Down	0.884666	-	K04371|1|5e-27|117|vvi:100254083|extracellular signal-regulated kinase 1/2 [EC:2.7.11.24];K09060|2|6e-08|54.3|bdi:100826051|plant G-box-binding factor;K14432|5|2e-07|52.8|gmx:100818567|ABA responsive element binding factor	GO:0043231//intracellular membrane-bounded organelle	GO:0001071//nucleic acid binding transcription factor activity;GO:0046983//protein dimerization activity;GO:0003677//DNA binding	GO:0006351//transcription, DNA-templated;GO:0010431//seed maturation;GO:0006605//protein targeting;GO:0033554//cellular response to stress	gi|590719607|ref|XP_007051102.1|/1.15912e-51/Basic region/leucine zipper motif 53 [Theobroma cacao]
CotAD_12681	435	19.8433	2.67	-2.89374	Down	0.884473	-	-	-	-	-	-
CotAD_52835	678	49.77	11.3533	-2.13216	Down	0.884395	-	-	-	GO:0004518//nuclease activity	-	gi|587923547|gb|EXC10888.1|/1.92663e-56/hypothetical protein L484_002552 [Morus notabilis]
CotAD_33536	876	27.08	4.67	-2.53573	Down	0.884374	-	K08235|1|6e-145|511|pop:POPTR_572886|xyloglucan:xyloglucosyl transferase [EC:2.4.1.207]	GO:0005576//extracellular region;GO:0030312	GO:0016798//hydrolase activity, acting on glycosyl bonds;GO:0016758//transferase activity, transferring hexosyl groups	GO:0044042//glucan metabolic process	gi|590656126|ref|XP_007034180.1|/2.70373e-161/Xyloglucan endotransglucosylase/hydrolase 16 [Theobroma cacao]
CotAD_63861	282	41.74	8.91667	-2.22685	Down	0.884025	-	-	GO:0009536//plastid	GO:0003824//catalytic activity	-	gi|358346026|ref|XP_003637074.1|/2.25715e-31/Cell wall-associated hydrolase, partial [Medicago truncatula]
CotAD_24110	348	5.33	0.01	-9.05799	Down	0.883922	-	K14408|1|3e-09|58.2|rcu:RCOM_1299930|cleavage stimulation factor subunit 3	GO:0005622//intracellular	-	GO:0006396//RNA processing	gi|590567782|ref|XP_007010611.1|/2.86933e-10/Tetratricopeptide repeat-like superfamily protein isoform 6, partial [Theobroma cacao]
CotAD_40575	600	19.2533	2.52333	-2.93171	Down	0.883901	-	-	-	GO:0005488//binding;GO:0003824//catalytic activity	GO:0044238	gi|590672569|ref|XP_007038649.1|/9.51186e-96/Sugar isomerase family protein isoform 1 [Theobroma cacao]
CotAD_12937	897	44.7	9.93667	-2.16944	Down	0.883886	-	-	-	-	GO:0009642//response to light intensity;GO:0044267//cellular protein metabolic process;GO:0009845//seed germination;GO:0000302//response to reactive oxygen species;GO:0006970//response to osmotic stress;GO:0009755//hormone-mediated signaling pathway;GO:0003006//developmental process involved in reproduction	gi|590717734|ref|XP_007050675.1|/7.02301e-120/Circadian clock coupling factor ZGT [Theobroma cacao]
CotAD_10235	726	11.8967	0.856667	-3.79568	Down	0.883687	-	K01537|1|8e-43|171|aly:ARALYDRAFT_898774|Ca2+-transporting ATPase [EC:3.6.3.8]	-	-	-	gi|590658610|ref|XP_007034902.1|/2.68492e-62/Autoinhibited calcium ATPase [Theobroma cacao]
CotAD_27309	336	41.46	8.97	-2.20854	Down	0.883648	-	-	-	-	-	gi|567862244|ref|XP_006423776.1|/1.29502e-31/hypothetical protein CICLE_v10029531mg [Citrus clementina]
CotAD_32615	2598	17.0367	2.10667	-3.01561	Down	0.883476	-	K15718|1|0.0|1348|vvi:100232917|linoleate 9S-lipoxygenase [EC:1.13.11.58]	-	GO:0046914//transition metal ion binding;GO:0016702//oxidoreductase activity, acting on single donors with incorporation of molecular oxygen, incorporation of two atoms of oxygen	GO:0006633//fatty acid biosynthetic process	gi|124365601|gb|AAK50778.4|AF361893_1/0/bacterial-induced lipoxygenase [Gossypium hirsutum]
CotAD_62258	1086	37.27	7.69333	-2.27633	Down	0.883428	-	K11982|1|2e-29|127|sbi:SORBI_01g035310|E3 ubiquitin-protein ligase RNF115/126 [EC:6.3.2.19]	-	-	-	gi|590589114|ref|XP_007016358.1|/3.96613e-118/Zinc finger family protein, putative [Theobroma cacao]
CotAD_43769	483	19.51	2.77333	-2.81452	Down	0.883398	-	-	-	-	-	gi|449463078|ref|XP_004149261.1|/8.3279e-49/PREDICTED: zinc finger A20 and AN1 domain-containing stress-associated protein 3-like isoform 1 [Cucumis sativus]
CotAD_31927	363	6.56667	0.126667	-5.69605	Down	0.883386	-	-	-	-	-	gi|590708173|ref|XP_007048202.1|/3.80482e-15/Uncharacterized protein TCM_001308 [Theobroma cacao]
CotAD_32877	837	21.5267	3.17333	-2.76205	Down	0.883323	-	-	-	-	-	gi|590612175|ref|XP_007022310.1|/3.07826e-42/Uncharacterized protein isoform 3 [Theobroma cacao]
CotAD_36334	846	37.1633	7.77667	-2.25666	Down	0.882994	-	K12581|1|2e-81|300|vvi:100255985|CCR4-NOT transcription complex subunit 7/8	GO:0043231//intracellular membrane-bounded organelle	GO:0097159//organic cyclic compound binding;GO:0000175//3'-5'-exoribonuclease activity	-	gi|590586505|ref|XP_007015724.1|/1.40015e-143/Polynucleotidyl transferase, ribonuclease H-like superfamily protein [Theobroma cacao]
CotAD_43015	261	14.0633	1.35667	-3.3738	Down	0.882889	-	K08233|1|3e-11|64.7|ath:AT2G23610|polyneuridine-aldehyde esterase [EC:3.1.1.78]	-	GO:0052689//carboxylic ester hydrolase activity	-	gi|590704399|ref|XP_007047147.1|/5.12408e-28/Methyl esterase 10, putative [Theobroma cacao]
CotAD_67039	819	293.527	77.7	-1.91751	Down	0.882835	-	-	GO:0005911//cell-cell junction;GO:0043231//intracellular membrane-bounded organelle;GO:0016020//membrane	-	GO:0006952//defense response;GO:0009605//response to external stimulus;GO:0010243//response to organonitrogen compound;GO:0009692	gi|590580033|ref|XP_007013955.1|/2.37494e-108/Tetraspanin8 [Theobroma cacao]
CotAD_34159	1020	28.66	5.67667	-2.33592	Down	0.882645	-	-	-	GO:0005488//binding	-	gi|590565104|ref|XP_007009854.1|/5.90647e-129/Plant-specific GATA-type zinc finger transcription factor family protein isoform 2 [Theobroma cacao]
CotAD_28494	627	286.693	76.18	-1.91202	Down	0.882588	-	-	GO:0009536//plastid;GO:0033178//proton-transporting two-sector ATPase complex, catalytic domain	GO:1901363;GO:0019829//cation-transporting ATPase activity;GO:0036094//small molecule binding;GO:0097159//organic cyclic compound binding	GO:0015992//proton transport;GO:0006754//ATP biosynthetic process;GO:0034220//ion transmembrane transport	gi|442803210|gb|AGC78945.1|/5.51237e-52/hypothetical protein (mitochondrion) [Vicia faba]
CotAD_41643	570	6.02	0.0833333	-6.17473	Down	0.882546	-	-	-	-	-	gi|590606124|ref|XP_007020661.1|/3.96002e-61/Acyltransferase, putative [Theobroma cacao]
CotAD_15396	1401	52.9567	12.9367	-2.03335	Down	0.88254	-	-	-	-	-	gi|590562329|ref|XP_007009053.1|/0/sugar beet HS1 PRO-1 2 [Theobroma cacao]
CotAD_50913	1533	14.7733	1.5	-3.29996	Down	0.882266	-	K13424|1|4e-142|503|pop:POPTR_577093|WRKY transcription factor 33	GO:0043231//intracellular membrane-bounded organelle	GO:0001071//nucleic acid binding transcription factor activity;GO:0005488//binding	GO:0010286//heat acclimation;GO:0010243//response to organonitrogen compound;GO:0012501//programmed cell death;GO:0051707//response to other organism;GO:0071310//cellular response to organic substance;GO:0009700//indole phytoalexin biosynthetic process;GO:0006970//response to osmotic stress;GO:0006914//autophagy;GO:0033554//cellular response to stress;GO:0045087//innate immune response;GO:0035556…	gi|590627809|ref|XP_007026547.1|/5.44676e-178/RNI-like superfamily protein [Theobroma cacao]
CotAD_46206	861	164.737	43.81	-1.91083	Down	0.882019	-	-	GO:0043231//intracellular membrane-bounded organelle	-	GO:0006810//transport;GO:0071704;GO:0044237//cellular metabolic process	gi|357436123|ref|XP_003588337.1|/2.00427e-72/Ribosomal protein S10 [Medicago truncatula]
CotAD_76291	456	27.93	5.59333	-2.32004	Down	0.881844	-	-	-	-	-	gi|590580541|ref|XP_007014097.1|/1.37407e-36/Glutamine dumper 4 [Theobroma cacao]
CotAD_73996	828	9.48	0.496667	-4.25454	Down	0.881714	-	K13426|1|9e-12|68.9|ath:AT4G23550|WRKY transcription factor 29;K13424|3|2e-10|64.3|osa:4338474|WRKY transcription factor 33	-	-	-	gi|590570541|ref|XP_007011367.1|/2.38016e-55/WRKY DNA-binding protein 70, putative isoform 1 [Theobroma cacao]
CotAD_64341	846	35.04	7.52333	-2.21956	Down	0.881507	-	K12581|1|1e-81|300|vvi:100255985|CCR4-NOT transcription complex subunit 7/8	GO:0043231//intracellular membrane-bounded organelle	GO:0097159//organic cyclic compound binding;GO:0000175//3'-5'-exoribonuclease activity	-	gi|590586505|ref|XP_007015724.1|/1.82865e-143/Polynucleotidyl transferase, ribonuclease H-like superfamily protein [Theobroma cacao]
CotAD_62435	939	31.2467	6.32667	-2.30418	Down	0.881353	-	K13424|1|3e-13|73.9|ath:AT2G38470|WRKY transcription factor 33	-	-	GO:0006952//defense response	gi|41057633|gb|AAR98818.1|/7.23761e-139/transcription factor WRKY1 [Gossypium arboreum]
CotAD_72917	894	21.08	3.47	-2.60287	Down	0.881079	-	K09286|1|3e-64|243|pop:POPTR_798748|EREBP-like factor	-	-	-	gi|590598171|ref|XP_007018819.1|/1.46604e-93/AP2 4, putative [Theobroma cacao]
CotAD_34704	1053	164.313	45.0833	-1.86578	Down	0.881019	-	K09286|1|2e-76|284|rcu:RCOM_1034530|EREBP-like factor	-	-	-	gi|590598171|ref|XP_007018819.1|/3.77014e-126/AP2 4, putative [Theobroma cacao]
CotAD_21924	789	61.6233	15.6233	-1.97977	Down	0.880742	-	-	-	-	-	gi|590620338|ref|XP_007024508.1|/1.26561e-79/Late embryogenesis abundant hydroxyproline-rich glycoprotein family, putative [Theobroma cacao]
CotAD_26212	354	1852.6	523.973	-1.82198	Down	0.880733	-	-	-	GO:0004518//nuclease activity	-	gi|587923547|gb|EXC10888.1|/5.92943e-16/hypothetical protein L484_002552 [Morus notabilis]
CotAD_55922	465	45.95	11.49	-1.99969	Down	0.880217	-	K13448|1|1e-47|186|pop:POPTR_648111|calcium-binding protein CML	-	GO:0046872//metal ion binding	GO:0010035//response to inorganic substance;GO:0050789//regulation of biological process;GO:0009725//response to hormone;GO:0009416//response to light stimulus;GO:1901700;GO:0009791//post-embryonic development;GO:0048608//reproductive structure development;GO:0006950//response to stress	gi|590652016|ref|XP_007033045.1|/2.5213e-73/Calmodulin like 23, putative [Theobroma cacao]
CotAD_10167	1440	70.6933	18.4333	-1.93926	Down	0.88016	-	K00012|1|0.0|924|vvi:100264653|UDPglucose 6-dehydrogenase [EC:1.1.1.22]	-	GO:0016616//oxidoreductase activity, acting on the CH-OH group of donors, NAD or NADP as acceptor;GO:0000166//nucleotide binding	GO:0009226//nucleotide-sugar biosynthetic process	gi|211906438|gb|ACJ11712.1|/0/UDP-D-glucose dehydrogenase [Gossypium hirsutum]
CotAD_19742	807	23.01	4.06333	-2.50153	Down	0.879973	-	K09286|1|1e-59|227|ath:AT4G17500|EREBP-like factor;K14517|2|2e-48|190|ath:AT5G47220|ethylene-responsive transcription factor 2	-	-	-	gi|590676424|ref|XP_007039732.1|/1.45045e-102/AP2/ERF domain-containing transcription factor, putative [Theobroma cacao]
CotAD_27312	465	740.573	214.77	-1.78585	Down	0.879913	-	-	-	GO:0004518//nuclease activity	-	gi|587923547|gb|EXC10888.1|/6.23905e-56/hypothetical protein L484_002552 [Morus notabilis]
CotAD_48540	1152	33.2467	7.42333	-2.16307	Down	0.879739	-	-	-	-	-	gi|567862244|ref|XP_006423776.1|/8.58833e-26/hypothetical protein CICLE_v10029531mg [Citrus clementina]
CotAD_37077	462	37.7867	9.07	-2.0587	Down	0.879657	-	K07213|1|3e-12|68.9|bdi:100823139|copper chaperone	-	GO:0043169//cation binding	GO:0006812//cation transport	gi|590707564|ref|XP_007048040.1|/1.10198e-73/Heavy metal transport/detoxification domain-containing protein [Theobroma cacao]
CotAD_58358	636	97.3033	27.04	-1.84739	Down	0.879052	-	-	-	-	GO:0009628//response to abiotic stimulus	gi|590594843|ref|XP_007017965.1|/3.80324e-16/Dehydrin 2, putative [Theobroma cacao]
CotAD_57292	768	34.8233	8.24333	-2.07875	Down	0.878968	-	K09286|1|2e-59|227|ath:AT4G17500|EREBP-like factor;K14517|2|3e-48|189|ath:AT5G47220|ethylene-responsive transcription factor 2	-	-	-	gi|213950351|gb|ACJ54440.1|/3.61564e-116/AP2/EREBP transcription factor [Gossypium hirsutum]
CotAD_38426	687	49.3267	12.5	-1.98044	Down	0.878805	-	K09286|1|7e-20|95.5|aly:ARALYDRAFT_494572|EREBP-like factor;K03021|5|2e-17|87.4|smo:SELMODRAFT_443461|DNA-directed RNA polymerase III subunit RPC2 [EC:2.7.7.6]	-	-	-	gi|590624271|ref|XP_007025558.1|/9.19143e-62/Erf domain protein 9, putative [Theobroma cacao]
CotAD_68123	963	90.0733	24.9967	-1.84936	Down	0.878766	-	K09286|1|3e-66|250|pop:POPTR_747254|EREBP-like factor	-	-	-	gi|511636241|gb|AGN90957.1|/3.24496e-174/ethylene-responsive transcription factor 11 [Gossypium hirsutum]
CotAD_12594	2220	160.733	46.6433	-1.78493	Down	0.878681	-	-	-	-	-	gi|357488225|ref|XP_003614400.1|/2.3521e-81/Cytochrome P450 likeTBP [Medicago truncatula]
CotAD_26263	435	54.7	14.1133	-1.95448	Down	0.8786	-	-	GO:0043231//intracellular membrane-bounded organelle;GO:0030529//ribonucleoprotein complex	GO:0005198//structural molecule activity	GO:0010467//gene expression	gi|442803208|gb|AGC78943.1|/4.07396e-65/hypothetical protein (mitochondrion) [Vicia faba]
CotAD_21224	249	31.5233	7.19333	-2.13169	Down	0.87844	-	-	GO:0009534//chloroplast thylakoid	-	GO:0044237//cellular metabolic process	gi|81176251|ref|YP_398330.1|/1.07649e-41/photosystem I assembly protein Ycf3 [Lactuca sativa]
CotAD_61506	408	18.45	2.8	-2.72012	Down	0.878278	-	-	-	-	-	gi|590644944|ref|XP_007031220.1|/1.68051e-10/Uncharacterized protein TCM_026807 [Theobroma cacao]
CotAD_12590	420	11071.2	3376.68	-1.71313	Down	0.877901	-	-	-	GO:0004518//nuclease activity	-	gi|565396035|ref|XP_006363639.1|/1.13683e-46/PREDICTED: uncharacterized protein LOC102603354 [Solanum tuberosum]
CotAD_43692	456	883.43	269.623	-1.71217	Down	0.877799	-	-	-	GO:0004518//nuclease activity	-	gi|303291416|ref|XP_003064993.1|/7.73041e-64/predicted protein [Micromonas pusilla CCMP1545]
CotAD_35215	315	1035.38	318.563	-1.70051	Down	0.877609	-	-	-	GO:0004518//nuclease activity	-	gi|565396033|ref|XP_006363638.1|/1.13144e-43/PREDICTED: uncharacterized protein LOC102601005 [Solanum tuberosum]
CotAD_42730	897	20.1333	3.39667	-2.56739	Down	0.87719	-	-	-	-	-	gi|590597885|ref|XP_007018740.1|/1.83961e-136/EXORDIUM like 2 [Theobroma cacao]
CotAD_36009	465	43.8167	11.2333	-1.96369	Down	0.876724	-	K13448|1|5e-48|187|pop:POPTR_648111|calcium-binding protein CML	-	GO:0046872//metal ion binding	GO:0010035//response to inorganic substance;GO:0050789//regulation of biological process;GO:0009725//response to hormone;GO:0009416//response to light stimulus;GO:1901700;GO:0009791//post-embryonic development;GO:0048608//reproductive structure development;GO:0006950//response to stress	gi|590652016|ref|XP_007033045.1|/1.25131e-72/Calmodulin like 23, putative [Theobroma cacao]
CotAD_47921	462	20.3633	3.58	-2.50794	Down	0.876567	-	-	-	-	-	gi|590711847|ref|XP_007049223.1|/9.83458e-06/Uncharacterized protein TCM_002233 [Theobroma cacao]
CotAD_35174	477	87.1433	25.5467	-1.77026	Down	0.876425	-	-	-	GO:0004518//nuclease activity	-	gi|567195017|ref|XP_006405916.1|/3.10257e-48/hypothetical protein EUTSA_v10028188mg [Eutrema salsugineum]
CotAD_40280	507	18.1167	2.97667	-2.60555	Down	0.876248	-	-	-	-	-	gi|590590465|ref|XP_007016742.1|/7.13806e-52/Uncharacterized protein TCM_042056 [Theobroma cacao]
CotAD_62906	507	18.1167	2.97667	-2.60555	Down	0.876248	-	-	-	-	-	gi|590590465|ref|XP_007016742.1|/7.13806e-52/Uncharacterized protein TCM_042056 [Theobroma cacao]
CotAD_53924	969	110.597	33.36	-1.72912	Down	0.876184	-	-	-	-	-	gi|590679403|ref|XP_007040571.1|/2.90568e-130/DCD domain protein isoform 1 [Theobroma cacao]
CotAD_58660	492	17.3667	2.61667	-2.73052	Down	0.876109	-	K13448|1|5e-11|65.1|zma:100284444|calcium-binding protein CML	-	GO:0046872//metal ion binding	-	gi|590662006|ref|XP_007035829.1|/2.49903e-59/Ca2+-binding protein 1 [Theobroma cacao]
CotAD_46220	753	80.62	23.6267	-1.77072	Down	0.876088	-	-	GO:0009536//plastid	-	-	gi|78103323|ref|YP_358637.1|/8.14849e-57/hypothetical protein PhapfoPp091 [Phalaenopsis aphrodite subsp. formosana]
CotAD_70130	414	53.8167	14.7067	-1.87158	Down	0.876052	-	-	GO:0030529//ribonucleoprotein complex	GO:0003723//RNA binding	-	gi|442803159|gb|AGC78894.1|/3.33889e-35/hypothetical protein (mitochondrion) [Vicia faba]
CotAD_64221	273	124.273	37.98	-1.7102	Down	0.876043	-	-	-	-	-	gi|125662118|gb|ABN50053.1|/8.51145e-06/unknown [Trichosanthes dioica]
CotAD_76745	1494	31.9133	7.79667	-2.03323	Down	0.876028	-	-	-	-	-	-
CotAD_24552	516	184.497	57.65	-1.6782	Down	0.875877	-	-	-	-	-	gi|590631929|ref|XP_007027699.1|/2.05574e-57/A20/AN1-like zinc finger family protein, putative isoform 1 [Theobroma cacao]
CotAD_29223	396	168.453	52.7033	-1.67638	Down	0.875733	-	-	-	-	-	gi|303291416|ref|XP_003064993.1|/3.88713e-44/predicted protein [Micromonas pusilla CCMP1545]
CotAD_19609	1797	13.08	1.41333	-3.21019	Down	0.875697	-	K14487|1|0.0|1038|rcu:RCOM_1154750|auxin responsive GH3 gene family	GO:0043231//intracellular membrane-bounded organelle	GO:0016881//acid-amino acid ligase activity	GO:0009725//response to hormone;GO:0046903//secretion	gi|590705396|ref|XP_007047426.1|/0/Auxin-responsive GH3 family protein [Theobroma cacao]
CotAD_18761	645	5.03667	0.01	-8.97633	Down	0.875657	-	K09286|1|5e-21|99.0|aly:ARALYDRAFT_470149|EREBP-like factor	-	-	GO:0010243//response to organonitrogen compound;GO:0006351//transcription, DNA-templated	gi|590574699|ref|XP_007012474.1|/9.27107e-50/Integrase-type DNA-binding superfamily protein, putative [Theobroma cacao]
CotAD_34956	624	45.4233	11.97	-1.92401	Down	0.875654	-	K09286|1|3e-21|99.8|rcu:RCOM_0273420|EREBP-like factor	-	-	GO:0009719;GO:0050794//regulation of cellular process;GO:0006351//transcription, DNA-templated;GO:0006950//response to stress;GO:0010033//response to organic substance	gi|471272465|gb|AGI15879.1|/2.6918e-67/ethylene-responsive transcription factor [Gossypium hirsutum]
CotAD_45447	285	15.7533	2.23	-2.82054	Down	0.875636	-	K14309|1|1e-07|53.1|vvi:100252000|nuclear pore complex protein Nup93	-	-	-	gi|590635756|ref|XP_007028699.1|/2.85965e-10/Nucleoporin interacting component (Nup93/Nic96-like) family protein isoform 2 [Theobroma cacao]
CotAD_25452	540	17.04	2.53667	-2.74792	Down	0.875594	-	K01904|1|1e-07|52.8|smo:SELMODRAFT_115483|4-coumarate--CoA ligase [EC:6.2.1.12]	GO:0005576//extracellular region;GO:0009536//plastid	GO:0016405//CoA-ligase activity	GO:0010038//response to metal ion	gi|590678074|ref|XP_007040198.1|/1.26926e-63/AMP-dependent synthetase and ligase family protein isoform 1 [Theobroma cacao]
CotAD_47671	567	19.5	3.38333	-2.52696	Down	0.875546	-	-	-	-	-	gi|590640161|ref|XP_007029878.1|/2.05978e-78/ATPP2-A2, putative [Theobroma cacao]
CotAD_17044	456	19.8767	3.52667	-2.4947	Down	0.875546	-	-	GO:0016020//membrane	-	GO:0006952//defense response;GO:0009414//response to water deprivation;GO:0009642//response to light intensity	gi|1170745|sp|P46518.1|LEA14_GOSHI/6.95951e-81/RecName: Full=Late embryogenesis abundant protein Lea14-A
CotAD_22768	1572	49.5367	13.4533	-1.88053	Down	0.875483	-	K13783|1|0.0|798|rcu:RCOM_1500400|MFS transporter, OPA family, solute carrier family 37 (glycerol-3-phosphate transporter), member 1/2	GO:0031224//intrinsic component of membrane	-	GO:0051234//establishment of localization;GO:0044763	gi|590671636|ref|XP_007038387.1|/0/Phosphate starvation-induced gene 3 isoform 1 [Theobroma cacao]
CotAD_22633	303	16.7533	2.41667	-2.79336	Down	0.875398	-	-	-	-	-	gi|590719079|ref|XP_007050958.1|/3.64789e-26/Indole-3-acetic acid-induced protein ARG2, putative [Theobroma cacao]
CotAD_42437	918	117.713	36.4933	-1.68957	Down	0.875242	-	-	-	-	-	gi|590590839|ref|XP_007016848.1|/4.38538e-40/Heavy metal transport/detoxification superfamily protein, putative [Theobroma cacao]
CotAD_76838	1131	15.1967	2.01	-2.91849	Down	0.874889	-	-	-	-	-	-
CotAD_54337	636	81.7933	24.85	-1.71874	Down	0.874778	-	-	-	-	GO:0009628//response to abiotic stimulus	gi|590594843|ref|XP_007017965.1|/2.22967e-16/Dehydrin 2, putative [Theobroma cacao]
CotAD_48516	426	77.8367	23.4133	-1.73312	Down	0.87476	-	-	GO:0009536//plastid	-	-	gi|357467739|ref|XP_003604154.1|/1.16668e-39/Ycf68 protein [Medicago truncatula]
CotAD_56535	465	55.3533	15.7767	-1.81088	Down	0.874642	-	K02109|1|5e-79|290|rcu:RCOM_Mp30|F-type H+-transporting ATPase subunit b [EC:3.6.3.14];K02262|2|5e-79|290|rcu:RCOM_2040800|cytochrome c oxidase subunit 3	GO:0031224//intrinsic component of membrane;GO:0005753//mitochondrial proton-transporting ATP synthase complex	GO:0015002//heme-copper terminal oxidase activity;GO:0015077//monovalent inorganic cation transmembrane transporter activity	GO:0006754//ATP biosynthetic process;GO:0022904//respiratory electron transport chain	gi|397911872|gb|AFO69204.1|/1.52254e-86/ATPase subunit 8 (mitochondrion) [Gossypium hirsutum]
CotAD_11878	681	13.9367	1.72667	-3.01282	Down	0.874612	-	K08488|1|2e-31|134|ath:AT1G32270|syntaxin 7	-	-	-	gi|590632796|ref|XP_007027942.1|/5.41953e-91/Late embryogenesis abundant (LEA) hydroxyproline-rich glycoprotein family, putative [Theobroma cacao]
CotAD_07766	651	139.08	44.1233	-1.6563	Down	0.874528	-	-	-	-	-	gi|357488217|ref|XP_003614396.1|/1.23144e-65/hypothetical protein MTR_5g051150 [Medicago truncatula]
CotAD_07692	651	139.08	44.1233	-1.6563	Down	0.874528	-	-	-	-	-	gi|357488217|ref|XP_003614396.1|/1.23144e-65/hypothetical protein MTR_5g051150 [Medicago truncatula]
CotAD_07683	651	139.08	44.1233	-1.6563	Down	0.874528	-	-	-	-	-	gi|357488217|ref|XP_003614396.1|/1.23144e-65/hypothetical protein MTR_5g051150 [Medicago truncatula]
CotAD_43683	651	139.08	44.1233	-1.6563	Down	0.874528	-	-	-	-	-	gi|357488217|ref|XP_003614396.1|/1.23144e-65/hypothetical protein MTR_5g051150 [Medicago truncatula]
CotAD_07664	651	139.08	44.1233	-1.6563	Down	0.874528	-	-	-	-	-	gi|357488217|ref|XP_003614396.1|/1.23144e-65/hypothetical protein MTR_5g051150 [Medicago truncatula]
CotAD_07761	651	139.08	44.1233	-1.6563	Down	0.874528	-	-	-	-	-	gi|357488217|ref|XP_003614396.1|/1.23144e-65/hypothetical protein MTR_5g051150 [Medicago truncatula]
CotAD_07773	651	139.08	44.1233	-1.6563	Down	0.874528	-	-	-	-	-	gi|357488217|ref|XP_003614396.1|/1.23144e-65/hypothetical protein MTR_5g051150 [Medicago truncatula]
CotAD_07684	651	139.08	44.1233	-1.6563	Down	0.874528	-	-	-	-	-	gi|357488217|ref|XP_003614396.1|/1.23144e-65/hypothetical protein MTR_5g051150 [Medicago truncatula]
CotAD_69786	651	139.08	44.1233	-1.6563	Down	0.874528	-	-	-	-	-	gi|357488217|ref|XP_003614396.1|/1.23144e-65/hypothetical protein MTR_5g051150 [Medicago truncatula]
CotAD_07722	651	139.08	44.1233	-1.6563	Down	0.874528	-	-	-	-	-	gi|357488217|ref|XP_003614396.1|/1.23144e-65/hypothetical protein MTR_5g051150 [Medicago truncatula]
CotAD_07715	651	139.08	44.1233	-1.6563	Down	0.874528	-	-	-	-	-	gi|357488217|ref|XP_003614396.1|/1.23144e-65/hypothetical protein MTR_5g051150 [Medicago truncatula]
CotAD_07752	651	139.08	44.1233	-1.6563	Down	0.874528	-	-	-	-	-	gi|357488217|ref|XP_003614396.1|/1.23144e-65/hypothetical protein MTR_5g051150 [Medicago truncatula]
CotAD_07757	651	139.08	44.1233	-1.6563	Down	0.874528	-	-	-	-	-	gi|357488217|ref|XP_003614396.1|/1.23144e-65/hypothetical protein MTR_5g051150 [Medicago truncatula]
CotAD_07735	651	139.08	44.1233	-1.6563	Down	0.874528	-	-	-	-	-	gi|357488217|ref|XP_003614396.1|/1.23144e-65/hypothetical protein MTR_5g051150 [Medicago truncatula]
CotAD_12597	1131	4232.68	1363.65	-1.6341	Down	0.87448	-	-	-	-	-	gi|255647586|gb|ACU24256.1|/1.37646e-28/unknown [Glycine max]
CotAD_54534	735	47.9	13.2967	-1.84896	Down	0.87429	-	K09422|1|3e-46|183|sbi:SORBI_02g013010|myb proto-oncogene protein, plant	-	-	-	gi|590592705|ref|XP_007017355.1|/1.19173e-73/Myb domain protein 77 [Theobroma cacao]
CotAD_06544	792	40.6767	10.7133	-1.92479	Down	0.874203	-	K13464|1|1e-70|264|vvi:100254231|jasmonate ZIM domain-containing protein	-	-	-	gi|590575110|ref|XP_007012594.1|/3.22692e-99/Jasmonate-zim-domain protein 1, putative [Theobroma cacao]
CotAD_03512	540	8.31	0.396667	-4.38885	Down	0.874073	-	-	-	-	-	gi|590628861|ref|XP_007026832.1|/2.0873e-74/PAR1 protein [Theobroma cacao]
CotAD_59650	390	102.717	32.2367	-1.6719	Down	0.873856	-	-	GO:0009536//plastid	-	-	gi|527209896|gb|EPS74505.1|/4.16271e-62/hypothetical protein M569_00222, partial [Genlisea aurea]
CotAD_40395	1719	10.25	0.736667	-3.79847	Down	0.873739	-	K13424|1|0.0|667|vvi:100243352|WRKY transcription factor 33	-	-	-	gi|590591423|ref|XP_007017012.1|/0/WRKY DNA-binding protein 33 isoform 1 [Theobroma cacao]
CotAD_29228	330	170.917	55.2	-1.63055	Down	0.873371	-	-	-	GO:0004518//nuclease activity	-	gi|567195017|ref|XP_006405916.1|/3.10262e-33/hypothetical protein EUTSA_v10028188mg [Eutrema salsugineum]
CotAD_27307	234	673.333	220.763	-1.60882	Down	0.872926	-	-	-	-	-	gi|357488217|ref|XP_003614396.1|/1.09689e-22/hypothetical protein MTR_5g051150 [Medicago truncatula]
CotAD_66479	1053	25.08	5.8	-2.11241	Down	0.872916	-	-	-	-	-	gi|590688857|ref|XP_007043064.1|/4.42265e-151/TRNA--methyltransferase non-catalytic subunit TRM6MTase subunit TRM6 isoform 1 [Theobroma cacao]
CotAD_52859	303	181.173	59.1367	-1.61525	Down	0.872796	-	-	-	-	-	gi|357488219|ref|XP_003614397.1|/1.86916e-30/hypothetical protein MTR_5g051160 [Medicago truncatula]
CotAD_13976	429	6.12	0.123333	-5.6329	Down	0.872612	-	K08737|1|3e-44|174|vvi:100255608|DNA mismatch repair protein MSH6	-	GO:0003677//DNA binding	-	gi|590719561|ref|XP_007051089.1|/1.19672e-56/MUTS isoform 1 [Theobroma cacao]
CotAD_02648	1485	60.0233	18.29	-1.71447	Down	0.872429	-	-	-	-	-	gi|586637243|gb|AHJ79190.1|/0/NAC domain protein NAC49 [Gossypium hirsutum]
CotAD_48042	984	45.5	13.05	-1.80182	Down	0.872269	-	K08486|1|3e-122|436|aly:ARALYDRAFT_897385|syntaxin 1B/2/3	GO:0043234//protein complex;GO:0043231//intracellular membrane-bounded organelle;GO:0005911//cell-cell junction;GO:0044444//cytoplasmic part;GO:0016020//membrane	GO:0005515//protein binding	GO:0006833//water transport;GO:0006470//protein dephosphorylation;GO:0010243//response to organonitrogen compound;GO:0015672//monovalent inorganic cation transport;GO:0016482//cytoplasmic transport;GO:0006351//transcription, DNA-templated;GO:0009626//plant-type hypersensitive response;GO:0006612//protein targeting to membrane;GO:0042743//hydrogen peroxide metabolic process;GO:0006984//ER-nucleus …	gi|590633004|ref|XP_007028001.1|/5.23618e-143/Syntaxin of plants 121 [Theobroma cacao]
CotAD_12574	975	6472.71	2137.66	-1.59834	Down	0.872188	-	-	-	-	-	gi|357488217|ref|XP_003614396.1|/6.50073e-76/hypothetical protein MTR_5g051150 [Medicago truncatula]
CotAD_39005	795	69.16	21.71	-1.67158	Down	0.871895	-	-	-	-	-	gi|590594471|ref|XP_007017860.1|/3.75349e-63/JHL20J20.12 protein, putative [Theobroma cacao]
CotAD_21896	849	17.4167	2.97	-2.55193	Down	0.871802	-	K13248|1|3e-106|382|vvi:100242977|pyridoxal phosphate phosphatase PHOSPHO2 [EC:3.1.3.74]	-	GO:0016791//phosphatase activity;GO:0016462//pyrophosphatase activity	GO:0006796//phosphate-containing compound metabolic process	gi|590620200|ref|XP_007024470.1|/1.91342e-124/Inorganic pyrophosphatase 2 [Theobroma cacao]
CotAD_09912	402	35.6867	9.53667	-1.90383	Down	0.871799	-	-	GO:0009536//plastid	-	-	gi|358346026|ref|XP_003637074.1|/1.12731e-30/Cell wall-associated hydrolase, partial [Medicago truncatula]
CotAD_44359	450	34.24	9.04	-1.92129	Down	0.871682	-	-	GO:0005618//cell wall	-	GO:0000003//reproduction	gi|590683782|ref|XP_007041678.1|/5.38108e-78/Expansin-like protein isoform 1 [Theobroma cacao]
CotAD_12602	1293	8128.54	2696.3	-1.59201	Down	0.871612	-	-	-	GO:0004518//nuclease activity	-	gi|357488203|ref|XP_003614389.1|/1.78228e-38/RRNA intron-encoded homing endonuclease [Medicago truncatula]
CotAD_12580	240	2249.23	752.76	-1.57917	Down	0.87141	-	-	-	GO:0004518//nuclease activity	-	gi|565422691|ref|XP_006279312.1|/9.21692e-33/hypothetical protein CARUB_v10012753mg [Capsella rubella]
CotAD_32293	1068	29.43	7.44	-1.98391	Down	0.871236	-	K03146|1|1e-167|587|vvi:100265774|thiamine biosynthetic enzyme	GO:0009526//plastid envelope;GO:0009532//plastid stroma	GO:0042802//identical protein binding;GO:0046914//transition metal ion binding	GO:0033554//cellular response to stress;GO:0018130	gi|590625828|ref|XP_007025992.1|/1.59727e-172/Thiazole biosynthetic enzyme [Theobroma cacao]
CotAD_12589	765	339.787	112.937	-1.58912	Down	0.871167	-	-	-	-	-	gi|303291416|ref|XP_003064993.1|/1.43628e-24/predicted protein [Micromonas pusilla CCMP1545]
CotAD_74170	1833	24.6267	5.92667	-2.05493	Down	0.871001	-	K07195|1|4e-160|563|vvi:100241639|exocyst complex component 7	-	-	-	gi|590589776|ref|XP_007016546.1|/0/Exocyst subunit exo70 family protein H7, putative [Theobroma cacao]
CotAD_50458	792	286.16	95.9367	-1.57667	Down	0.870898	-	-	GO:0043231//intracellular membrane-bounded organelle	-	GO:0009267//cellular response to starvation;GO:0015698//inorganic anion transport;GO:0010647//positive regulation of cell communication;GO:0006351//transcription, DNA-templated;GO:0009247//glycolipid biosynthetic process	gi|590578228|ref|XP_007013449.1|/2.30187e-113/SPX domain gene 2 [Theobroma cacao]
CotAD_33782	783	28.6	7.18667	-1.99262	Down	0.870871	-	K01807|1|4e-113|405|mtr:MTR_1g108440|ribose 5-phosphate isomerase A [EC:5.3.1.6]	GO:0044424	GO:0016861//intramolecular oxidoreductase activity, interconverting aldoses and ketoses	GO:0006098//pentose-phosphate shunt;GO:0030243//cellulose metabolic process;GO:0009628//response to abiotic stimulus;GO:0046108//uridine metabolic process	gi|590696084|ref|XP_007045069.1|/2.73358e-135/Ribose-5-phosphate isomerase 2 [Theobroma cacao]
CotAD_57854	2115	79.3733	25.66	-1.62913	Down	0.870763	-	K04079|1|0.0|1162|rcu:RCOM_1582180|molecular chaperone HtpG	GO:0044444//cytoplasmic part;GO:0016020//membrane;GO:0030312	GO:0005515//protein binding;GO:0032550	GO:0006952//defense response;GO:0044267//cellular protein metabolic process;GO:0042221//response to chemical	gi|255545176|ref|XP_002513649.1|/0/heat shock protein, putative [Ricinus communis]
CotAD_76200	687	90.73	29.4167	-1.62495	Down	0.870733	-	K09286|1|7e-20|95.5|aly:ARALYDRAFT_494572|EREBP-like factor;K03021|5|2e-17|87.4|smo:SELMODRAFT_443461|DNA-directed RNA polymerase III subunit RPC2 [EC:2.7.7.6]	-	-	-	gi|590624271|ref|XP_007025558.1|/3.15905e-62/Erf domain protein 9, putative [Theobroma cacao]
CotAD_09941	618	31.7933	8.41667	-1.9174	Down	0.870362	-	K01358|1|7e-34|141|ath:ArthCp048|ATP-dependent Clp protease, protease subunit [EC:3.4.21.92]	GO:0009532//plastid stroma;GO:0030529//ribonucleoprotein complex	GO:0032550;GO:0003723//RNA binding;GO:0004175//endopeptidase activity	GO:0019538//protein metabolic process	gi|91208925|ref|YP_538958.1|/1.11492e-33/ribosomal protein L20 [Gossypium hirsutum]
CotAD_32494	969	121.827	40.2367	-1.59825	Down	0.870167	-	-	-	-	-	gi|590679403|ref|XP_007040571.1|/1.64995e-125/DCD domain protein isoform 1 [Theobroma cacao]
CotAD_44421	795	28.3067	7.23667	-1.96774	Down	0.870019	-	-	-	-	-	gi|590714770|ref|XP_007050005.1|/1.20187e-77/Calcium-dependent lipid-binding family protein, putative [Theobroma cacao]
CotAD_02653	1905	17.2267	3.14	-2.45581	Down	0.869917	-	K12130|1|2e-158|557|rcu:RCOM_0969830|pseudo-response regulator 5	-	-	-	gi|590674570|ref|XP_007039206.1|/0/Pseudo-response regulator 5, putative isoform 2 [Theobroma cacao]
CotAD_16946	768	55.76	17.69	-1.6563	Down	0.869745	-	K01953|1|3e-08|57.0|ppp:PHYPADRAFT_173106|asparagine synthase (glutamine-hydrolysing) [EC:6.3.5.4]	GO:0005911//cell-cell junction;GO:0043231//intracellular membrane-bounded organelle;GO:0044444//cytoplasmic part;GO:0016020//membrane	GO:0005488//binding	GO:0042743//hydrogen peroxide metabolic process;GO:0009627//systemic acquired resistance	gi|590608749|ref|XP_007021349.1|/3.47775e-135/Aluminum induced protein with YGL and LRDR motifs [Theobroma cacao]
CotAD_42040	636	16.6	2.85	-2.54215	Down	0.869649	-	K00430|1|7e-42|168|smo:SELMODRAFT_186230|peroxidase [EC:1.11.1.7]	-	GO:0003824//catalytic activity;GO:0016209//antioxidant activity;GO:0043169//cation binding;GO:0046906//tetrapyrrole binding	GO:0044710;GO:0006950//response to stress	gi|590674620|ref|XP_007039219.1|/7.0571e-71/Peroxidase 5 [Theobroma cacao]
CotAD_23160	288	16.64	2.89	-2.52551	Down	0.869549	-	-	-	-	-	-
CotAD_14762	453	40.0633	11.8	-1.7635	Down	0.869302	-	-	-	-	-	-
CotAD_19866	477	17.3967	3.30333	-2.39682	Down	0.86929	-	-	-	GO:0005515//protein binding	-	gi|590646743|ref|XP_007031707.1|/1.02329e-75/Transcription factor bHLH61 isoform 2 [Theobroma cacao]
CotAD_19680	315	19.23	3.90333	-2.30058	Down	0.868886	-	-	-	-	-	gi|224081174|ref|XP_002306321.1|/1.16329e-19/hypothetical protein POPTR_0005s08060g [Populus trichocarpa]
CotAD_12587	729	1064.57	360.8	-1.561	Down	0.868787	-	-	-	GO:0004518//nuclease activity	-	gi|587923547|gb|EXC10888.1|/8.61791e-28/hypothetical protein L484_002552 [Morus notabilis]
CotAD_71353	330	1021.97	347.363	-1.55684	Down	0.868781	-	-	-	-	-	gi|357488217|ref|XP_003614396.1|/2.74546e-31/hypothetical protein MTR_5g051150 [Medicago truncatula]
CotAD_36594	1182	225.2	76.0767	-1.56568	Down	0.86857	-	K00789|1|0.0|741|rcu:RCOM_1436370|S-adenosylmethionine synthetase [EC:2.5.1.6]	GO:0030312;GO:0031981//nuclear lumen;GO:0016020//membrane	GO:0043169//cation binding;GO:0032550;GO:0016765//transferase activity, transferring alkyl or aryl (other than methyl) groups	GO:0009108//coenzyme biosynthetic process;GO:0000096//sulfur amino acid metabolic process;GO:0006970//response to osmotic stress;GO:0009699//phenylpropanoid biosynthetic process	gi|560939375|gb|AHB32111.1|/0/S-adenosylmethionine synthase [Camellia sinensis]
CotAD_12599	543	4831.84	1650.48	-1.54969	Down	0.868115	-	-	-	-	-	gi|502178471|ref|XP_004516262.1|/1.96729e-48/PREDICTED: uncharacterized protein LOC101490042, partial [Cicer arietinum]
CotAD_45055	312	218.293	73.9567	-1.56152	Down	0.868034	-	-	GO:0016020//membrane	-	-	gi|590577926|ref|XP_007013368.1|/6.81009e-36/Early nodulin-93 isoform 1 [Theobroma cacao]
CotAD_38287	321	32.3433	9.10667	-1.82847	Down	0.867983	-	-	-	-	-	gi|255591368|ref|XP_002535497.1|/5.51726e-22/conserved hypothetical protein [Ricinus communis]
CotAD_09857	234	58.3933	19.0267	-1.61778	Down	0.867838	-	-	GO:0009536//plastid	GO:0003824//catalytic activity	-	gi|358346026|ref|XP_003637074.1|/5.62517e-30/Cell wall-associated hydrolase, partial [Medicago truncatula]
CotAD_55736	1791	20.68	4.71333	-2.13342	Down	0.867829	-	K00666|1|0.0|685|sbi:SORBI_10g012080|fatty-acyl-CoA synthase [EC:6.2.1.-];K01904|3|3e-43|174|sbi:SORBI_01g016420|4-coumarate--CoA ligase [EC:6.2.1.12]	GO:0043231//intracellular membrane-bounded organelle	GO:0016405//CoA-ligase activity	GO:0010476//gibberellin mediated signaling pathway;GO:0009685//gibberellin metabolic process	gi|590702054|ref|XP_007046541.1|/0/AMP-dependent synthetase and ligase family protein [Theobroma cacao]
CotAD_73839	2613	19.5233	4.19667	-2.21788	Down	0.867537	-	-	-	-	-	gi|590706353|ref|XP_007047699.1|/0/Uncharacterized protein TCM_000919 [Theobroma cacao]
CotAD_39697	471	270.663	92.3333	-1.55158	Down	0.867528	-	K13993|1|7e-52|200|vvi:100245734|HSP20 family protein	-	GO:0005515//protein binding	GO:0044267//cellular protein metabolic process;GO:0000302//response to reactive oxygen species;GO:0006970//response to osmotic stress;GO:0009642//response to light intensity	gi|159138939|gb|ABW89469.1|/3.04362e-61/low molecular weight heat shock protein [Gossypium hirsutum]
CotAD_48347	1125	249.41	85.3067	-1.54779	Down	0.867429	-	-	-	-	-	gi|357488219|ref|XP_003614397.1|/5.14881e-69/hypothetical protein MTR_5g051160 [Medicago truncatula]
CotAD_08703	1731	20.46	4.68333	-2.1272	Down	0.867417	-	K02183|1|5e-84|310|vvi:100264980|calmodulin	-	-	-	gi|590644523|ref|XP_007031105.1|/0/Calmodulin-binding protein, putative isoform 1 [Theobroma cacao]
CotAD_14808	1731	20.46	4.68333	-2.1272	Down	0.867417	-	K02183|1|5e-84|310|vvi:100264980|calmodulin	-	-	-	gi|590644523|ref|XP_007031105.1|/0/Calmodulin-binding protein, putative isoform 1 [Theobroma cacao]
CotAD_40135	324	31.2767	8.80333	-1.82896	Down	0.867347	-	-	-	-	-	gi|590579130|ref|XP_007013702.1|/3.46077e-24/BEL1-like homeodomain protein 8, putative [Theobroma cacao]
CotAD_12600	780	5197.94	1785.81	-1.54136	Down	0.867299	-	-	-	GO:0004518//nuclease activity	-	gi|357488203|ref|XP_003614389.1|/8.34126e-47/RRNA intron-encoded homing endonuclease [Medicago truncatula]
CotAD_56704	504	4.78	0.01	-8.90087	Down	0.867218	-	K01179|1|3e-60|228|vvi:100260645|endoglucanase [EC:3.2.1.4]	GO:0009536//plastid	GO:0004553//hydrolase activity, hydrolyzing O-glycosyl compounds	GO:0009825//multidimensional cell growth;GO:0044238	gi|590696643|ref|XP_007045221.1|/6.9307e-84/Glycosyl hydrolase 9B1 isoform 2 [Theobroma cacao]
CotAD_09923	1515	34.12	10.0233	-1.76726	Down	0.867173	-	-	GO:0009536//plastid	GO:0003676//nucleic acid binding	GO:0006399//tRNA metabolic process;GO:0006396//RNA processing	gi|91208883|ref|YP_538916.1|/0/maturase K [Gossypium hirsutum]
CotAD_44238	1515	34.12	10.0233	-1.76726	Down	0.867173	-	-	GO:0009536//plastid	GO:0003676//nucleic acid binding	GO:0006399//tRNA metabolic process;GO:0006396//RNA processing	gi|91208883|ref|YP_538916.1|/0/maturase K [Gossypium hirsutum]
CotAD_10527	1575	65.1533	21.4467	-1.60309	Down	0.867118	-	K13783|1|0.0|801|rcu:RCOM_1500400|MFS transporter, OPA family, solute carrier family 37 (glycerol-3-phosphate transporter), member 1/2	GO:0031224//intrinsic component of membrane	-	GO:0051234//establishment of localization;GO:0044763	gi|590671636|ref|XP_007038387.1|/0/Phosphate starvation-induced gene 3 isoform 1 [Theobroma cacao]
CotAD_36904	1968	33.9233	9.95667	-1.76854	Down	0.867079	-	-	GO:0031225//anchored component of membrane;GO:0043231//intracellular membrane-bounded organelle	-	GO:0009826//unidimensional cell growth;GO:0048764	gi|590661587|ref|XP_007035715.1|/0/COBRA-like protein-7 precursor [Theobroma cacao]
CotAD_39098	1986	41.1233	12.8033	-1.68344	Down	0.867001	-	-	-	-	-	gi|590720180|ref|XP_007051260.1|/0/Endonuclease or glycosyl hydrolase with C2H2-type zinc finger domain, putative isoform 1 [Theobroma cacao]
CotAD_73865	618	254.243	87.66	-1.53622	Down	0.866637	-	-	-	-	-	gi|449506608|ref|XP_004162796.1|/5.8287e-25/PREDICTED: uncharacterized protein LOC101232191 [Cucumis sativus]
CotAD_56556	912	114.953	39.12	-1.55507	Down	0.866573	-	K09422|1|6e-89|325|rcu:RCOM_1153840|myb proto-oncogene protein, plant	-	-	GO:0010038//response to metal ion;GO:0009725//response to hormone;GO:0010243//response to organonitrogen compound;GO:0014070//response to organic cyclic compound	gi|590705287|ref|XP_007047395.1|/2.16597e-132/Myb domain protein 73, putative [Theobroma cacao]
CotAD_29233	633	1494.52	517.433	-1.53024	Down	0.86654	-	-	-	-	-	gi|357488213|ref|XP_003614394.1|/1.40029e-34/hypothetical protein MTR_5g051130 [Medicago truncatula]
CotAD_29237	330	593.437	205.38	-1.5308	Down	0.86642	-	-	-	GO:0004518//nuclease activity	-	gi|567195017|ref|XP_006405916.1|/1.53982e-32/hypothetical protein EUTSA_v10028188mg [Eutrema salsugineum]
CotAD_74675	399	184.807	63.52	-1.54073	Down	0.866269	-	-	-	-	GO:0034285;GO:0009746	gi|590624321|ref|XP_007025570.1|/4.58631e-37/Dormancy-associated protein-like 1 isoform 2, partial [Theobroma cacao]
CotAD_76736	507	19.1	4.19333	-2.1874	Down	0.86607	-	-	GO:0030529//ribonucleoprotein complex;GO:0009536//plastid	GO:0005198//structural molecule activity	GO:0010467//gene expression	gi|397911887|gb|AFO69219.1|/5.0565e-90/ribosomal protein L5 (mitochondrion) [Gossypium hirsutum]
CotAD_17118	1005	19.9633	4.61667	-2.11243	Down	0.866064	-	K08486|1|3e-127|452|ath:AT3G11820|syntaxin 1B/2/3	GO:0043234//protein complex;GO:0043231//intracellular membrane-bounded organelle;GO:0005911//cell-cell junction;GO:0044444//cytoplasmic part;GO:0016020//membrane	GO:0005515//protein binding	GO:0006833//water transport;GO:0006470//protein dephosphorylation;GO:0010243//response to organonitrogen compound;GO:0015672//monovalent inorganic cation transport;GO:0016482//cytoplasmic transport;GO:0006351//transcription, DNA-templated;GO:0009626//plant-type hypersensitive response;GO:0006612//protein targeting to membrane;GO:0042743//hydrogen peroxide metabolic process;GO:0006984//ER-nucleus …	gi|590633004|ref|XP_007028001.1|/4.43339e-145/Syntaxin of plants 121 [Theobroma cacao]
CotAD_61364	1116	15.6	2.77333	-2.49185	Down	0.865947	-	K05283|1|9e-16|82.8|aly:ARALYDRAFT_354960|phosphatidylinositol glycan, class W [EC:2.3.-.-];K15692|2|7e-11|66.6|ppp:PHYPADRAFT_16563|E3 ubiquitin-protein ligase RNF13 [EC:6.3.2.19];K11982|4|1e-10|65.9|ppp:PHYPADRAFT_169900|E3 ubiquitin-protein ligase RNF115/126 [EC:6.3.2.19]	-	-	-	gi|590643830|ref|XP_007030911.1|/2.24111e-132/RING/U-box superfamily protein, putative isoform 1 [Theobroma cacao]
CotAD_61124	465	19.3867	4.37	-2.14936	Down	0.865893	-	K13448|1|2e-51|199|ath:AT1G18210|calcium-binding protein CML	GO:0016020//membrane;GO:0043231//intracellular membrane-bounded organelle	GO:0046872//metal ion binding	-	gi|590665624|ref|XP_007036791.1|/2.7063e-59/Calcium-binding EF-hand family protein [Theobroma cacao]
CotAD_27313	489	51.6167	16.9133	-1.60968	Down	0.865835	-	-	-	-	-	gi|449506608|ref|XP_004162796.1|/2.70921e-50/PREDICTED: uncharacterized protein LOC101232191 [Cucumis sativus]
CotAD_53517	1296	18.6567	4.01333	-2.21682	Down	0.865757	-	K06119|1|0.0|757|vvi:100259616|sulfoquinovosyltransferase [EC:2.4.1.-]	GO:0009526//plastid envelope	GO:0008194//UDP-glycosyltransferase activity	GO:0006664//glycolipid metabolic process;GO:0009267//cellular response to starvation	gi|590628643|ref|XP_007026774.1|/0/Sulfoquinovosyldiacylglycerol 2 [Theobroma cacao]
CotAD_37523	285	19.7	4.54667	-2.11531	Down	0.865718	-	K13993|1|1e-29|125|pop:POPTR_723183|HSP20 family protein	-	-	-	gi|159138935|gb|ABW89467.1|/1.36511e-28/low molecular weight heat shock protein [Gossypium hirsutum]
CotAD_76113	276	2915.69	1025.12	-1.50805	Down	0.865534	-	-	-	-	-	gi|543177544|gb|AGV54793.1|/1.57274e-32/hypothetical protein [Phaseolus vulgaris]
CotAD_12586	2124	1556.17	546.383	-1.51001	Down	0.865501	-	-	-	-	-	gi|357488221|ref|XP_003614398.1|/8.04708e-45/hypothetical protein MTR_5g051170 [Medicago truncatula]
CotAD_63955	513	20.5967	4.98	-2.04819	Down	0.865498	-	K03936|1|1e-73|273|rcu:RCOM_Mp02|NADH dehydrogenase (ubiquinone) Fe-S protein 3 [EC:1.6.5.3 1.6.99.3]	GO:0005746//mitochondrial respiratory chain;GO:0009534//chloroplast thylakoid	GO:0046914//transition metal ion binding;GO:0050136//NADH dehydrogenase (quinone) activity	GO:0015980//energy derivation by oxidation of organic compounds;GO:0043094	gi|397911879|gb|AFO69211.1|/1.53718e-73/NADH dehydrogenase subunit 9 (mitochondrion) [Gossypium hirsutum]
CotAD_48346	333	916.627	321.327	-1.51229	Down	0.865453	-	-	-	-	-	gi|253760055|ref|XP_002488965.1|/9.02725e-33/hypothetical protein SORBIDRAFT_1138s002030 [Sorghum bicolor]
CotAD_52836	411	447.77	156.993	-1.51205	Down	0.86529	-	-	-	GO:0004518//nuclease activity	-	gi|565422691|ref|XP_006279312.1|/1.55288e-40/hypothetical protein CARUB_v10012753mg [Capsella rubella]
CotAD_30074	411	447.77	156.993	-1.51205	Down	0.86529	-	-	-	GO:0004518//nuclease activity	-	gi|565422691|ref|XP_006279312.1|/1.55288e-40/hypothetical protein CARUB_v10012753mg [Capsella rubella]
CotAD_52846	411	447.77	156.993	-1.51205	Down	0.86529	-	-	-	GO:0004518//nuclease activity	-	gi|565422691|ref|XP_006279312.1|/1.55288e-40/hypothetical protein CARUB_v10012753mg [Capsella rubella]
CotAD_11388	807	13.9167	2.21333	-2.65252	Down	0.865076	-	K09286|1|3e-59|226|ath:AT4G17500|EREBP-like factor;K14517|2|2e-47|187|ath:AT5G47220|ethylene-responsive transcription factor 2	-	-	-	gi|590676424|ref|XP_007039732.1|/2.64335e-104/AP2/ERF domain-containing transcription factor, putative [Theobroma cacao]
CotAD_09172	627	116.563	40.0367	-1.54172	Down	0.865055	-	-	-	-	-	gi|590686242|ref|XP_007042321.1|/8.40632e-93/Maternal effect embryo arrest 14 isoform 1 [Theobroma cacao]
CotAD_12596	1086	15920.2	5643.28	-1.49626	Down	0.864926	-	-	-	GO:0004518//nuclease activity	-	gi|565396035|ref|XP_006363639.1|/9.81069e-67/PREDICTED: uncharacterized protein LOC102603354 [Solanum tuberosum]
CotAD_30064	423	4698.86	1656.67	-1.50403	Down	0.864905	-	-	-	-	-	gi|303291416|ref|XP_003064993.1|/3.07746e-49/predicted protein [Micromonas pusilla CCMP1545]
CotAD_31464	228	171.69	59.7333	-1.5232	Down	0.864902	-	-	-	-	-	gi|590576614|ref|XP_007013005.1|/8.99981e-25/Uncharacterized protein TCM_037765 [Theobroma cacao]
CotAD_12598	1410	1421.03	500.78	-1.50469	Down	0.864856	-	-	-	-	-	gi|357488191|ref|XP_003614383.1|/1.49176e-56/hypothetical protein MTR_5g051000 [Medicago truncatula]
CotAD_36465	654	15.51	2.86	-2.43911	Down	0.864841	-	-	-	-	-	gi|590675548|ref|XP_007039479.1|/6.31806e-102/PLATZ transcription factor family protein isoform 1 [Theobroma cacao]
CotAD_07751	273	938.09	332.45	-1.49659	Down	0.864811	-	-	-	GO:0004518//nuclease activity	-	gi|253760055|ref|XP_002488965.1|/1.61111e-35/hypothetical protein SORBIDRAFT_1138s002030 [Sorghum bicolor]
CotAD_21817	465	44.2833	14.4433	-1.61636	Down	0.86467	-	K13448|1|2e-46|182|aly:ARALYDRAFT_889234|calcium-binding protein CML	GO:0016020//membrane;GO:0043231//intracellular membrane-bounded organelle	GO:0046872//metal ion binding	-	gi|590665624|ref|XP_007036791.1|/4.4712e-54/Calcium-binding EF-hand family protein [Theobroma cacao]
CotAD_12605	606	4246.05	1508.52	-1.49299	Down	0.86442	-	-	-	-	-	gi|238014838|gb|ACR38454.1|/1.31418e-60/unknown [Zea mays]
CotAD_16459	333	296.22	104.973	-1.49665	Down	0.864372	-	K02605|1|9e-06|46.6|smo:SELMODRAFT_427211|origin recognition complex subunit 3	-	-	-	gi|590584468|ref|XP_007015185.1|/1.81299e-33/Lipid binding protein, putative [Theobroma cacao]
CotAD_53149	963	78.66	26.8167	-1.5525	Down	0.864248	-	-	-	GO:0004518//nuclease activity	-	gi|567195004|ref|XP_006405912.1|/9.53453e-53/hypothetical protein EUTSA_v10028070mg [Eutrema salsugineum]
CotAD_38978	594	18.48	4.14333	-2.1571	Down	0.864209	-	-	-	-	-	gi|225459822|ref|XP_002285919.1|/1.72865e-17/PREDICTED: phosphoprotein ECPP44-like [Vitis vinifera]
CotAD_64961	639	19.6333	4.71667	-2.05747	Down	0.864073	-	-	-	-	-	gi|567862244|ref|XP_006423776.1|/3.55148e-22/hypothetical protein CICLE_v10029531mg [Citrus clementina]
CotAD_48438	714	27.13	7.67	-1.82259	Down	0.863751	-	-	-	-	-	gi|590610398|ref|XP_007021803.1|/2.42401e-108/Pathogenesis-related family protein isoform 1 [Theobroma cacao]
CotAD_07772	858	4002.57	1438.26	-1.4766	Down	0.863751	-	-	-	-	-	gi|303291416|ref|XP_003064993.1|/3.27478e-63/predicted protein [Micromonas pusilla CCMP1545]
CotAD_53142	507	1298.46	465.343	-1.48044	Down	0.863703	-	-	-	GO:0004518//nuclease activity	-	gi|357488221|ref|XP_003614398.1|/4.08001e-30/hypothetical protein MTR_5g051170 [Medicago truncatula]
CotAD_42138	1659	29.8967	8.95	-1.74003	Down	0.863558	-	-	GO:0009536//plastid	GO:0016740//transferase activity	-	gi|590724896|ref|XP_007052598.1|/0/O-fucosyltransferase family protein [Theobroma cacao]
CotAD_66689	207	19.6633	4.79667	-2.0354	Down	0.863384	-	-	-	-	-	-
CotAD_39235	882	118.977	41.8633	-1.50692	Down	0.863344	-	K09286|1|8e-33|139|vvi:100248027|EREBP-like factor	-	-	-	gi|590719256|ref|XP_007051006.1|/6.41193e-102/Integrase-type DNA-binding superfamily protein, putative [Theobroma cacao]
CotAD_50915	1539	77.15	26.46	-1.54385	Down	0.863311	-	-	-	-	GO:0008152//metabolic process;GO:0016192//vesicle-mediated transport	gi|590627819|ref|XP_007026550.1|/0/Methyltransferases [Theobroma cacao]
CotAD_75514	573	48.1833	16.1233	-1.57938	Down	0.863302	-	K13030|1|6e-17|85.1|sbi:SORBI_01g001220|cyanohydrin beta-glucosyltransferase [EC:2.4.1.85];K13691|2|6e-13|72.0|rcu:RCOM_0606510|pathogen-inducible salicylic acid glucosyltransferase [EC:2.4.1.-];K13068|5|1e-11|67.4|ath:AT3G21560|sinapate 1-glucosyltransferase [EC:2.4.1.120]	-	-	-	gi|590562621|ref|XP_007009137.1|/4.01742e-61/UDP-glucosyltransferase family 1 protein, putative [Theobroma cacao]
CotAD_53138	198	518.373	187.653	-1.46592	Down	0.863055	-	-	-	-	-	gi|297836874|ref|XP_002886319.1|/2.36197e-20/expressed protein [Arabidopsis lyrata subsp. lyrata]
CotAD_45941	372	155.853	55.6067	-1.48686	Down	0.863052	-	K14489|1|3e-13|71.6|vvi:100263145|arabidopsis histidine kinase 2/3/4 (cytokinin receptor) [EC:2.7.13.3]	GO:0043231//intracellular membrane-bounded organelle	-	-	gi|590622760|ref|XP_007025137.1|/5.41297e-33/Carbohydrate-binding X8 domain superfamily protein, putative [Theobroma cacao]
CotAD_73733	834	358.067	128.92	-1.47375	Down	0.862854	-	-	-	-	-	gi|357488221|ref|XP_003614398.1|/1.36638e-58/hypothetical protein MTR_5g051170 [Medicago truncatula]
CotAD_62789	1035	341.38	122.997	-1.47276	Down	0.862814	-	-	-	-	-	gi|357488215|ref|XP_003614395.1|/2.03631e-84/hypothetical protein MTR_5g051140 [Medicago truncatula]
CotAD_12591	402	12519.1	4563.2	-1.45602	Down	0.862796	-	-	-	GO:0004518//nuclease activity	-	gi|357488213|ref|XP_003614394.1|/2.86674e-34/hypothetical protein MTR_5g051130 [Medicago truncatula]
CotAD_12604	678	8053.67	2937.41	-1.4551	Down	0.86279	-	-	-	-	-	gi|357488197|ref|XP_003614386.1|/4.23034e-72/hypothetical protein MTR_5g051030 [Medicago truncatula]
CotAD_02832	1308	25.7867	7.25333	-1.82991	Down	0.862766	-	K00924|1|4e-93|340|ath:AT1G30270|[EC:2.7.1.-];K07198|4|1e-58|225|ppp:PHYPADRAFT_228852|5'-AMP-activated protein kinase, catalytic alpha subunit [EC:2.7.11.11]	-	GO:0004674//protein serine/threonine kinase activity;GO:0032550	GO:0050896//response to stimulus;GO:0006796//phosphate-containing compound metabolic process;GO:0006464//cellular protein modification process;GO:0007154//cell communication	gi|590653944|ref|XP_007033564.1|/0/CBL-interacting protein kinase 08 [Theobroma cacao]
CotAD_00696	741	190.05	68.0367	-1.48199	Down	0.862745	-	K01953|1|1e-06|51.6|ppp:PHYPADRAFT_226188|asparagine synthase (glutamine-hydrolysing) [EC:6.3.5.4]	-	-	-	gi|590624678|ref|XP_007025670.1|/9.79716e-116/Aluminum induced protein with YGL and LRDR motifs [Theobroma cacao]
CotAD_24835	222	9.74333	0.873333	-3.47981	Down	0.862724	-	-	-	-	-	gi|590691097|ref|XP_007043689.1|/3.22741e-14/Uncharacterized protein TCM_008212 [Theobroma cacao]
CotAD_07688	426	765.563	278.097	-1.46094	Down	0.862634	-	-	-	GO:0004518//nuclease activity	-	gi|147791048|emb|CAN65763.1|/1.52537e-40/hypothetical protein VITISV_001840 [Vitis vinifera]
CotAD_73754	441	17.9433	4.11	-2.12624	Down	0.862402	-	K02878|1|6e-13|71.2|mtr:MTR_4g034750|large subunit ribosomal protein L16	GO:0009532//plastid stroma;GO:0009526//plastid envelope;GO:0000315//organellar large ribosomal subunit	GO:0003723//RNA binding;GO:0005198//structural molecule activity	GO:0006091//generation of precursor metabolites and energy;GO:0006351//transcription, DNA-templated	gi|397911890|gb|AFO69222.1|/1.15038e-27/ribosomal protein L16, partial (mitochondrion) [Gossypium hirsutum]
CotAD_75380	360	4.64333	0.01	-8.85902	Down	0.862366	-	-	-	-	-	gi|590711427|ref|XP_007049105.1|/4.32763e-43/Uncharacterized protein TCM_002116 [Theobroma cacao]
CotAD_50603	891	8.21667	0.506667	-4.01944	Down	0.86232	-	-	-	-	-	gi|590647733|ref|XP_007031980.1|/1.88156e-133/GRAM domain family protein [Theobroma cacao]
CotAD_33237	2187	23.2267	6.2	-1.90544	Down	0.862302	-	-	-	-	GO:0034968//histone lysine methylation;GO:0006305;GO:0009908//flower development;GO:0051301//cell division;GO:0006342//chromatin silencing	gi|590573105|ref|XP_007012028.1|/0/Golgin subfamily A member 4 [Theobroma cacao]
CotAD_74855	1113	19.7067	4.88	-2.01373	Down	0.862254	-	K14491|1|3e-10|64.3|gmx:100776075|two-component response regulator ARR-B family	-	-	-	gi|590701021|ref|XP_007046296.1|/2.40118e-110/Myb-like transcription factor family protein, putative isoform 1 [Theobroma cacao]
CotAD_35184	195	1173.72	428.617	-1.45332	Down	0.862236	-	-	-	-	-	gi|502128411|ref|XP_004499954.1|/3.53147e-24/PREDICTED: uncharacterized protein LOC101515437 [Cicer arietinum]
CotAD_71986	687	87.8067	30.7567	-1.51343	Down	0.862158	-	-	GO:0009536//plastid;GO:0033178//proton-transporting two-sector ATPase complex, catalytic domain;GO:0031224//intrinsic component of membrane	GO:0032550;GO:0019829//cation-transporting ATPase activity	GO:0015988//energy coupled proton transmembrane transport, against electrochemical gradient;GO:0006091//generation of precursor metabolites and energy;GO:0006754//ATP biosynthetic process	gi|527209896|gb|EPS74505.1|/1.01623e-60/hypothetical protein M569_00222, partial [Genlisea aurea]
CotAD_16945	1212	16.2967	3.30333	-2.30258	Down	0.862082	-	-	-	-	-	gi|590608752|ref|XP_007021350.1|/0/Cystathionine beta-synthase family protein isoform 1 [Theobroma cacao]
CotAD_01711	246	4.62667	0.01	-8.85383	Down	0.862013	-	-	-	-	-	gi|590590113|ref|XP_007016641.1|/8.325e-18/Uncharacterized protein TCM_041994 [Theobroma cacao]
CotAD_03599	873	14.3567	2.55667	-2.48938	Down	0.861802	-	-	-	-	GO:0050794//regulation of cellular process;GO:0051716//cellular response to stimulus;GO:0010033//response to organic substance	gi|590592686|ref|XP_007017349.1|/1.27465e-86/Heat stress transcription factor A-2c, putative [Theobroma cacao]
CotAD_29961	669	24.3467	6.76667	-1.84721	Down	0.861706	-	-	GO:0043231//intracellular membrane-bounded organelle	-	-	gi|590570327|ref|XP_007011309.1|/1.307e-73/Uncharacterized protein TCM_045517 [Theobroma cacao]
CotAD_46521	783	22.8633	6.12333	-1.90065	Down	0.861525	-	-	-	-	-	gi|590723289|ref|XP_007052145.1|/7.49624e-109/SPX domain gene 3 [Theobroma cacao]
CotAD_56275	849	19.1133	4.71333	-2.01976	Down	0.861483	-	-	GO:0009536//plastid	GO:0003824//catalytic activity	-	gi|357479879|ref|XP_003610225.1|/9.71904e-44/hypothetical protein MTR_4g129340 [Medicago truncatula]
CotAD_56542	1068	5.68667	0.12	-5.56648	Down	0.86145	-	K13424|1|6e-14|76.6|pop:POPTR_663578|WRKY transcription factor 33;K13426|3|8e-14|76.3|aly:ARALYDRAFT_492514|WRKY transcription factor 29;K13425|4|1e-13|75.9|aly:ARALYDRAFT_490447|WRKY transcription factor 22	-	-	-	gi|326632810|gb|ADZ99351.1|/0/WRKY transcription factor 41 [Gossypium hirsutum]
CotAD_66202	219	4.60667	0.01	-8.84758	Down	0.861245	-	-	-	-	-	-
CotAD_20262	774	15.98	3.23667	-2.30369	Down	0.861152	-	K09286|1|7e-22|102|ath:AT5G44210|EREBP-like factor;K03021|5|2e-17|87.4|smo:SELMODRAFT_443461|DNA-directed RNA polymerase III subunit RPC2 [EC:2.7.7.6]	-	-	-	gi|590624271|ref|XP_007025558.1|/3.59697e-71/Erf domain protein 9, putative [Theobroma cacao]
CotAD_00296	471	402.457	150.027	-1.42361	Down	0.860561	-	K13993|1|5e-52|201|vvi:100245734|HSP20 family protein	-	GO:0005515//protein binding	GO:0044267//cellular protein metabolic process;GO:0000302//response to reactive oxygen species;GO:0006970//response to osmotic stress;GO:0009642//response to light intensity	gi|159138939|gb|ABW89469.1|/2.10777e-62/low molecular weight heat shock protein [Gossypium hirsutum]
CotAD_19598	279	47.3067	16.07	-1.55767	Down	0.860354	-	-	GO:0031225//anchored component of membrane;GO:0043231//intracellular membrane-bounded organelle	-	GO:0010053//root epidermal cell differentiation	gi|590661587|ref|XP_007035715.1|/1.33047e-23/COBRA-like protein-7 precursor [Theobroma cacao]
CotAD_12572	2199	3939.43	1479.55	-1.41283	Down	0.860317	-	-	-	GO:0004518//nuclease activity	-	gi|303291416|ref|XP_003064993.1|/2.23434e-61/predicted protein [Micromonas pusilla CCMP1545]
CotAD_12575	840	1982.01	746.333	-1.40907	Down	0.860287	-	-	-	-	-	gi|357488219|ref|XP_003614397.1|/1.20768e-46/hypothetical protein MTR_5g051160 [Medicago truncatula]
CotAD_53151	285	1442.19	543.52	-1.40786	Down	0.860275	-	-	-	GO:0004518//nuclease activity	-	gi|449506608|ref|XP_004162796.1|/1.1476e-29/PREDICTED: uncharacterized protein LOC101232191 [Cucumis sativus]
CotAD_51999	2118	14.2133	2.63	-2.43411	Down	0.860215	-	K12130|1|7e-165|579|rcu:RCOM_0969830|pseudo-response regulator 5	-	-	GO:0050794//regulation of cellular process	gi|590674570|ref|XP_007039206.1|/0/Pseudo-response regulator 5, putative isoform 2 [Theobroma cacao]
CotAD_30053	384	793.297	299.107	-1.4072	Down	0.860179	-	-	-	GO:0004518//nuclease activity	-	gi|253760055|ref|XP_002488965.1|/4.65589e-45/hypothetical protein SORBIDRAFT_1138s002030 [Sorghum bicolor]
CotAD_12577	495	2748.42	1042.06	-1.39916	Down	0.859992	-	-	-	-	-	gi|551575117|ref|XP_005773285.1|/4.25784e-22/hypothetical protein EMIHUDRAFT_75086, partial [Emiliania huxleyi CCMP1516]
CotAD_07749	747	2045.47	775.513	-1.39921	Down	0.859977	-	-	-	-	-	gi|357488189|ref|XP_003614382.1|/4.22264e-82/hypothetical protein MTR_5g050970 [Medicago truncatula]
CotAD_62967	474	44.0567	14.8033	-1.57344	Down	0.859956	-	-	GO:0009536//plastid	-	GO:0006950//response to stress	gi|354620273|gb|AER29900.1|/2.44907e-90/MLP-like protein [Gossypium barbadense]
CotAD_57290	963	13.9667	2.57	-2.44215	Down	0.859393	-	K09286|1|3e-64|243|pop:POPTR_747254|EREBP-like factor	-	-	-	gi|511636241|gb|AGN90957.1|/4.69659e-165/ethylene-responsive transcription factor 11 [Gossypium hirsutum]
CotAD_34067	381	8.93	0.696667	-3.68012	Down	0.859077	-	-	-	-	-	gi|590690007|ref|XP_007043388.1|/5.03805e-15/Uncharacterized protein TCM_007826 [Theobroma cacao]
CotAD_17535	750	50.7267	17.5633	-1.53018	Down	0.858902	-	K00861|1|1e-14|78.2|osa:4348834|riboflavin kinase [EC:2.7.1.26]	GO:0016020//membrane	GO:0016791//phosphatase activity	-	gi|590675948|ref|XP_007039594.1|/1.95451e-119/Haloacid dehalogenase-like hydrolase (HAD) superfamily protein [Theobroma cacao]
CotAD_63034	483	267.837	101.93	-1.39377	Down	0.85889	-	-	-	-	-	gi|357488219|ref|XP_003614397.1|/3.40469e-26/hypothetical protein MTR_5g051160 [Medicago truncatula]
CotAD_68066	204	21.3667	5.80667	-1.87958	Down	0.858652	-	-	GO:0009536//plastid	-	-	gi|527209896|gb|EPS74505.1|/1.7713e-23/hypothetical protein M569_00222, partial [Genlisea aurea]
CotAD_25564	822	88.1333	32.4133	-1.4431	Down	0.858438	-	K09422|1|1e-78|290|vvi:100233128|myb proto-oncogene protein, plant	-	-	GO:0009725//response to hormone;GO:0006950//response to stress	gi|566201983|ref|XP_006374871.1|/6.123e-88/hypothetical protein POPTR_0014s02260g [Populus trichocarpa]
CotAD_07671	672	663.903	256.963	-1.36941	Down	0.858357	-	-	-	GO:0004518//nuclease activity	-	gi|587923547|gb|EXC10888.1|/1.91505e-56/hypothetical protein L484_002552 [Morus notabilis]
CotAD_07744	672	663.903	256.963	-1.36941	Down	0.858357	-	-	-	GO:0004518//nuclease activity	-	gi|587923547|gb|EXC10888.1|/1.91505e-56/hypothetical protein L484_002552 [Morus notabilis]
CotAD_07679	672	663.903	256.963	-1.36941	Down	0.858357	-	-	-	GO:0004518//nuclease activity	-	gi|587923547|gb|EXC10888.1|/1.91505e-56/hypothetical protein L484_002552 [Morus notabilis]
CotAD_07746	672	663.903	256.963	-1.36941	Down	0.858357	-	-	-	GO:0004518//nuclease activity	-	gi|587923547|gb|EXC10888.1|/1.91505e-56/hypothetical protein L484_002552 [Morus notabilis]
CotAD_07742	672	663.903	256.963	-1.36941	Down	0.858357	-	-	-	GO:0004518//nuclease activity	-	gi|587923547|gb|EXC10888.1|/1.91505e-56/hypothetical protein L484_002552 [Morus notabilis]
CotAD_15340	1644	31.7033	10.3567	-1.61407	Down	0.858342	-	K14297|1|2e-79|295|vvi:100249633|nuclear pore complex protein Nup98-Nup96	-	-	-	gi|590674890|ref|XP_007039293.1|/1.98127e-112/Nucleoporin autopeptidase, putative [Theobroma cacao]
CotAD_25126	966	13.3467	2.32667	-2.52014	Down	0.858278	-	K01904|1|3e-128|456|rcu:RCOM_0473330|4-coumarate--CoA ligase [EC:6.2.1.12]	GO:0042579//microbody	GO:0016703;GO:0016408;GO:0016405//CoA-ligase activity	GO:0009694//jasmonic acid metabolic process;GO:0009850//auxin metabolic process	gi|590590846|ref|XP_007016850.1|/1.74162e-151/AMP-dependent synthetase and ligase family protein isoform 2, partial [Theobroma cacao]
CotAD_27310	516	439.31	170.08	-1.36903	Down	0.858209	-	-	-	-	-	gi|303291416|ref|XP_003064993.1|/7.84812e-41/predicted protein [Micromonas pusilla CCMP1545]
CotAD_12585	1674	105.48	39.4567	-1.41863	Down	0.858173	-	-	-	-	-	gi|357488213|ref|XP_003614394.1|/4.39114e-59/hypothetical protein MTR_5g051130 [Medicago truncatula]
CotAD_33573	993	38.57	13	-1.56897	Down	0.85801	-	K00430|1|1e-151|534|rcu:RCOM_0578390|peroxidase [EC:1.11.1.7]	-	GO:0003824//catalytic activity;GO:0016209//antioxidant activity;GO:0043169//cation binding;GO:0046906//tetrapyrrole binding	GO:0044710;GO:0006950//response to stress	gi|590705591|ref|XP_007047481.1|/3.92324e-154/Class III peroxidase [Theobroma cacao]
CotAD_73592	1611	54.1367	19.1433	-1.49976	Down	0.857796	-	-	GO:0043231//intracellular membrane-bounded organelle;GO:0031224//intrinsic component of membrane	-	GO:0015698//inorganic anion transport;GO:0009267//cellular response to starvation	gi|590699795|ref|XP_007046010.1|/0/EXS (ERD1/XPR1/SYG1) family protein [Theobroma cacao]
CotAD_64965	321	336.143	131.293	-1.35628	Down	0.857495	-	-	-	-	-	gi|253759136|ref|XP_002488914.1|/2.30467e-20/hypothetical protein SORBIDRAFT_1962s002010 [Sorghum bicolor]
CotAD_05150	714	36.93	12.4133	-1.5729	Down	0.857414	-	-	-	-	-	gi|590711222|ref|XP_007049045.1|/5.36561e-15/Uncharacterized protein TCM_002034 [Theobroma cacao]
CotAD_12578	345	3738.55	1469.54	-1.34712	Down	0.857302	-	-	-	-	-	gi|357488217|ref|XP_003614396.1|/1.27736e-50/hypothetical protein MTR_5g051150 [Medicago truncatula]
CotAD_48277	1527	164.8	63.8867	-1.36713	Down	0.857179	-	K14085|1|0.0|866|pop:POPTR_745820|aldehyde dehydrogenase family 7 member A1 [EC:1.2.1.31 1.2.1.8 1.2.1.3]	GO:0044444//cytoplasmic part	GO:0016903//oxidoreductase activity, acting on the aldehyde or oxo group of donors	GO:0000160//phosphorelay signal transduction system;GO:0044710;GO:0009725//response to hormone;GO:0000302//response to reactive oxygen species;GO:0009414//response to water deprivation;GO:0006970//response to osmotic stress;GO:0006787	gi|590620881|ref|XP_007024654.1|/0/Aldehyde dehydrogenase 7B4 isoform 2 [Theobroma cacao]
CotAD_29952	912	4.81667	0.05	-6.58996	Down	0.856899	-	K13426|1|1e-11|68.6|ath:AT4G23550|WRKY transcription factor 29;K13425|2|2e-11|68.2|ath:AT4G01250|WRKY transcription factor 22	-	-	-	gi|590570541|ref|XP_007011367.1|/3.16414e-91/WRKY DNA-binding protein 70, putative isoform 1 [Theobroma cacao]
CotAD_34116	237	4.49333	0.01	-8.81164	Down	0.856803	-	K03115|1|2e-27|118|vvi:100266745|casein kinase II subunit beta	GO:0043231//intracellular membrane-bounded organelle;GO:0043234//protein complex	GO:0004672//protein kinase activity;GO:0019207//kinase regulator activity	GO:0009648//photoperiodism;GO:0001932//regulation of protein phosphorylation;GO:0007623//circadian rhythm	gi|590724186|ref|XP_007052395.1|/1.38141e-28/Casein kinase II beta subunit 4 isoform 4 [Theobroma cacao]
CotAD_48081	1185	27.8367	8.96667	-1.63434	Down	0.856661	-	K01090|1|2e-119|427|osa:4337723|protein phosphatase [EC:3.1.3.16]	-	GO:0004721//phosphoprotein phosphatase activity	GO:0008152//metabolic process	gi|590720068|ref|XP_007051229.1|/0/Phosphatase 2C 49 [Theobroma cacao]
CotAD_43687	669	24.7367	7.66	-1.69123	Down	0.856607	-	-	-	GO:0004518//nuclease activity	-	gi|303291416|ref|XP_003064993.1|/7.18843e-64/predicted protein [Micromonas pusilla CCMP1545]
CotAD_22640	402	16.9067	4.12667	-2.03454	Down	0.856553	-	K12176|1|3e-31|131|rcu:RCOM_1394390|COP9 signalosome complex subunit 2	-	-	-	gi|255583651|ref|XP_002532580.1|/5.59478e-30/cop9 signalosome complex subunit, putative [Ricinus communis]
CotAD_43688	615	607.283	239.333	-1.34335	Down	0.856468	-	-	-	-	-	gi|357488189|ref|XP_003614382.1|/3.62247e-64/hypothetical protein MTR_5g050970 [Medicago truncatula]
CotAD_66378	2517	47.75	16.9333	-1.49563	Down	0.856245	-	K16055|1|0.0|1124|gmx:100810498|trehalose 6-phosphate synthase/phosphatase [EC:2.4.1.15 3.1.3.12]	-	GO:0035251//UDP-glucosyltransferase activity;GO:0019203//carbohydrate phosphatase activity	GO:0005991//trehalose metabolic process	gi|590580208|ref|XP_007014005.1|/0/Trehalose phosphatase/synthase 11 [Theobroma cacao]
CotAD_55878	522	56.7133	20.5633	-1.46361	Down	0.856025	-	-	-	-	-	gi|590590465|ref|XP_007016742.1|/3.52454e-52/Uncharacterized protein TCM_042056 [Theobroma cacao]
CotAD_28222	1647	76.7233	28.9533	-1.40594	Down	0.855932	-	K14494|1|3e-57|221|pop:POPTR_645273|DELLA protein	-	-	GO:0006351//transcription, DNA-templated	gi|590626932|ref|XP_007026309.1|/0/SCL domain class transcription factor [Theobroma cacao]
CotAD_29108	633	7.68	0.453333	-4.08246	Down	0.855827	-	-	GO:0031981//nuclear lumen	-	GO:0009719;GO:0007165//signal transduction;GO:0006812//cation transport;GO:0010033//response to organic substance	gi|590597514|ref|XP_007018632.1|/1.36496e-58/Poly polymerase 1, putative [Theobroma cacao]
CotAD_45274	474	13.7233	2.75333	-2.31738	Down	0.855794	-	-	-	-	-	gi|590572665|ref|XP_007011909.1|/1.00591e-51/Early nodulin-like protein 15, putative [Theobroma cacao]
CotAD_36625	267	60.06	22.1067	-1.44192	Down	0.855625	-	-	-	-	-	gi|590721475|ref|XP_007051623.1|/1.75036e-28/Uncharacterized protein TCM_005198 [Theobroma cacao]
CotAD_62782	822	45.42	16.0567	-1.50016	Down	0.855577	-	-	-	-	-	gi|238014838|gb|ACR38454.1|/5.91792e-67/unknown [Zea mays]
CotAD_28472	405	29.37	9.69333	-1.59928	Down	0.85554	-	K01358|1|8e-47|183|gmx:3989322|ATP-dependent Clp protease, protease subunit [EC:3.4.21.92]	GO:0009532//plastid stroma	GO:0004175//endopeptidase activity;GO:0032550	GO:0019538//protein metabolic process	gi|470147679|ref|XP_004309412.1|/3.70508e-58/PREDICTED: ATP-dependent Clp protease proteolytic subunit-like, partial [Fragaria vesca subsp. vesca]
CotAD_27304	387	577.26	230.813	-1.32249	Down	0.855315	-	-	-	GO:0004518//nuclease activity	-	gi|253760055|ref|XP_002488965.1|/6.71548e-36/hypothetical protein SORBIDRAFT_1138s002030 [Sorghum bicolor]
CotAD_07397	1053	158.337	62.6067	-1.33861	Down	0.855185	-	K09286|1|1e-59|228|ath:AT1G78080|EREBP-like factor	-	GO:0003677//DNA binding	GO:0009314//response to radiation;GO:0009651//response to salt stress;GO:0009755//hormone-mediated signaling pathway;GO:0006351//transcription, DNA-templated	gi|47934119|gb|AAT39542.1|/4.00012e-152/transcription factor DRE-binding factor 2 [Gossypium hirsutum]
CotAD_56274	336	44.8233	15.9633	-1.48949	Down	0.85489	-	-	GO:0009536//plastid;GO:0044425//membrane part	GO:0016820//hydrolase activity, acting on acid anhydrides, catalyzing transmembrane movement of substances	GO:0015992//proton transport;GO:0046034//ATP metabolic process	gi|586673972|ref|XP_006837986.1|/1.87001e-30/hypothetical protein AMTR_s00102p00104790 [Amborella trichopoda]
CotAD_66937	537	22.63	6.91333	-1.71078	Down	0.854619	-	K02950|1|5e-37|151|rcu:RCOM_ORF00001a|small subunit ribosomal protein S12;K05582|4|5e-35|145|bdi:6439869|NAD(P)H-quinone oxidoreductase subunit K [EC:1.6.5.3]	GO:0009536//plastid;GO:0044391	GO:0003723//RNA binding;GO:0050136//NADH dehydrogenase (quinone) activity;GO:0005198//structural molecule activity	GO:0010467//gene expression;GO:0022904//respiratory electron transport chain	gi|604344724|gb|EYU43439.1|/3.8979e-49/hypothetical protein MIMGU_mgv11b016653mg, partial [Erythranthe guttata]
CotAD_60421	1224	66.3267	25.11	-1.40133	Down	0.854492	-	K00924|1|1e-102|371|ath:AT1G30270|[EC:2.7.1.-];K07198|3|9e-68|255|bdi:100836644|5'-AMP-activated protein kinase, catalytic alpha subunit [EC:2.7.11.11]	-	GO:0004674//protein serine/threonine kinase activity;GO:0032550	GO:0006796//phosphate-containing compound metabolic process;GO:0009628//response to abiotic stimulus;GO:0006464//cellular protein modification process;GO:0007154//cell communication	gi|590591587|ref|XP_007017059.1|/2.78605e-179/SOS3-interacting protein 4 [Theobroma cacao]
CotAD_63414	1341	95.7033	37.4833	-1.35232	Down	0.854044	-	K13420|1|4e-33|140|pop:POPTR_1075175|LRR receptor-like serine/threonine-protein kinase FLS2 [EC:2.7.11.1]	GO:0005618//cell wall;GO:0005911//cell-cell junction	GO:0005198//structural molecule activity	-	gi|590577410|ref|XP_007013226.1|/0/Leucine-rich repeat family protein [Theobroma cacao]
CotAD_25268	1344	10.0167	1.15333	-3.11852	Down	0.854035	-	K08900|1|1e-95|348|pop:POPTR_550987|mitochondrial chaperone BCS1;K13120|3|2e-84|311|vvi:100263357|protein FAM32A	GO:0005911//cell-cell junction;GO:0043231//intracellular membrane-bounded organelle	GO:0036094//small molecule binding;GO:1901363;GO:0017111//nucleoside-triphosphatase activity;GO:0097159//organic cyclic compound binding	GO:0009725//response to hormone	gi|590703255|ref|XP_007046825.1|/0/P-loop containing nucleoside triphosphate hydrolases superfamily protein isoform 1 [Theobroma cacao]
CotAD_68113	420	4.40667	0.01	-8.78354	Down	0.853821	-	K10999|1|3e-10|62.0|vvi:100248512|cellulose synthase A [EC:2.4.1.12]	GO:0044464;GO:0016020//membrane	GO:0016757//transferase activity, transferring glycosyl groups	-	gi|590640924|ref|XP_007030088.1|/3.00538e-28/Cellulose synthase like E1 [Theobroma cacao]
CotAD_64512	963	15.23	3.55333	-2.09967	Down	0.853809	-	K01090|1|2e-16|85.1|sbi:SORBI_01g038410|protein phosphatase [EC:3.1.3.16];K14497|2|2e-15|81.3|aly:ARALYDRAFT_470764|protein phosphatase 2C [EC:3.1.3.16]	-	GO:0004721//phosphoprotein phosphatase activity;GO:0043169//cation binding	GO:0006464//cellular protein modification process	gi|590687179|ref|XP_007042590.1|/1.47359e-134/Phosphatase 2C family protein [Theobroma cacao]
CotAD_53657	879	25.1933	8.13667	-1.63053	Down	0.853797	-	-	GO:0043231//intracellular membrane-bounded organelle	-	-	gi|590690812|ref|XP_007043610.1|/7.22492e-130/Sugar phosphate exchanger 2, putative [Theobroma cacao]
CotAD_00677	540	45.3167	16.4433	-1.46254	Down	0.853254	-	-	-	-	-	gi|590624437|ref|XP_007025603.1|/5.85507e-85/Uncharacterized protein TCM_029854 [Theobroma cacao]
CotAD_24117	1797	34.1233	11.83	-1.52831	Down	0.852779	-	K14487|1|0.0|1080|rcu:RCOM_0174110|auxin responsive GH3 gene family	GO:0043231//intracellular membrane-bounded organelle	GO:0016881//acid-amino acid ligase activity	GO:0009725//response to hormone;GO:0046903//secretion	gi|590687104|ref|XP_007042570.1|/0/Auxin-responsive GH3 family protein [Theobroma cacao]
CotAD_63770	1050	137.163	55.16	-1.3142	Down	0.852766	-	K09286|1|1e-58|225|pop:POPTR_798748|EREBP-like factor	-	GO:0003677//DNA binding	GO:0009314//response to radiation;GO:0009651//response to salt stress;GO:0009755//hormone-mediated signaling pathway;GO:0006351//transcription, DNA-templated	gi|47934119|gb|AAT39542.1|/7.78959e-140/transcription factor DRE-binding factor 2 [Gossypium hirsutum]
CotAD_11728	480	4.38	0.01	-8.77479	Down	0.852721	-	K11267|1|2e-11|66.2|zma:100284656|sister chromatid cohesion protein PDS5	-	-	-	gi|590724120|ref|XP_007052376.1|/4.26332e-69/Ankyrin repeat family protein [Theobroma cacao]
CotAD_46974	318	9.00333	0.856667	-3.39365	Down	0.852658	-	-	-	-	-	gi|590659139|ref|XP_007035046.1|/1.84696e-25/Uncharacterized protein TCM_020831 [Theobroma cacao]
CotAD_33068	1200	23.6567	7.6	-1.63818	Down	0.852565	-	K01090|1|1e-123|441|osa:4337723|protein phosphatase [EC:3.1.3.16];K14497|4|2e-31|135|gmx:100818568|protein phosphatase 2C [EC:3.1.3.16]	-	GO:0004721//phosphoprotein phosphatase activity;GO:0043169//cation binding	GO:0006464//cellular protein modification process	gi|590720068|ref|XP_007051229.1|/0/Phosphatase 2C 49 [Theobroma cacao]
CotAD_18701	1449	54.4033	20.5933	-1.40152	Down	0.852538	-	K00850|1|0.0|797|gmx:100818755|6-phosphofructokinase [EC:2.7.1.11]	GO:0043234//protein complex;GO:0044444//cytoplasmic part;GO:0016020//membrane	GO:0008443//phosphofructokinase activity;GO:0032550	GO:0006796//phosphate-containing compound metabolic process;GO:0006007//glucose catabolic process	gi|590573716|ref|XP_007012199.1|/0/Phosphofructokinase 3 isoform 1 [Theobroma cacao]
CotAD_60119	219	19.64	5.69667	-1.78561	Down	0.852257	-	-	-	-	-	gi|567862244|ref|XP_006423776.1|/3.62085e-24/hypothetical protein CICLE_v10029531mg [Citrus clementina]
CotAD_75293	1071	6.45667	0.27	-4.57976	Down	0.852032	-	K09584|1|4e-165|578|rcu:RCOM_1347720|protein disulfide-isomerase A6 [EC:5.3.4.1]	GO:0005618//cell wall;GO:0043231//intracellular membrane-bounded organelle;GO:0016020//membrane	GO:0016862//intramolecular oxidoreductase activity, interconverting keto- and enol-groups;GO:0015036//disulfide oxidoreductase activity	GO:0010038//response to metal ion;GO:0044267//cellular protein metabolic process;GO:0048229//gametophyte development;GO:0033554//cellular response to stress;GO:0019725//cellular homeostasis;GO:0009566//fertilization;GO:0018904;GO:0003006//developmental process involved in reproduction	gi|590719481|ref|XP_007051067.1|/4.36896e-170/Thioredoxin family protein [Theobroma cacao]
CotAD_10517	1311	14.3833	3.24333	-2.14885	Down	0.851869	-	-	GO:0043231//intracellular membrane-bounded organelle	GO:0004175//endopeptidase activity	GO:0019538//protein metabolic process	gi|590672035|ref|XP_007038496.1|/2.70249e-167/Peptidase family M48 family protein, putative isoform 1 [Theobroma cacao]
CotAD_52448	390	34.51	12.13	-1.50843	Down	0.85183	-	-	-	-	-	gi|590577813|ref|XP_007013336.1|/9.95399e-48/Uncharacterized protein TCM_037996 [Theobroma cacao]
CotAD_66643	240	551.977	229.67	-1.26504	Down	0.851631	-	-	-	-	-	gi|567862244|ref|XP_006423776.1|/3.07745e-28/hypothetical protein CICLE_v10029531mg [Citrus clementina]
CotAD_32438	234	64.7467	25.41	-1.34941	Down	0.851372	-	-	GO:0009536//plastid	GO:0003824//catalytic activity	-	gi|543177598|gb|AGV54820.1|/3.30265e-19/cell wall-associated hydrolase [Phaseolus vulgaris]
CotAD_20788	1623	25.7933	8.57333	-1.58907	Down	0.851188	-	K08176|1|0.0|909|vvi:100232948|MFS transporter, PHS family, inorganic phosphate transporter	GO:0031224//intrinsic component of membrane	GO:0015291//secondary active transmembrane transporter activity	GO:0044763;GO:0015698//inorganic anion transport	gi|590715898|ref|XP_007050310.1|/0/Phosphate transporter 1,4 [Theobroma cacao]
CotAD_10228	1602	29.5833	10.0933	-1.55138	Down	0.851173	-	K15397|1|0.0|892|rcu:RCOM_0909590|3-ketoacyl-CoA synthase [EC:2.3.1.-]	-	GO:0004312//fatty acid synthase activity	GO:0009059//macromolecule biosynthetic process;GO:0009314//response to radiation;GO:0006950//response to stress;GO:0006631//fatty acid metabolic process	gi|482679560|gb|AGK29988.1|/0/3-ketoacyl-CoA synthase 1 [Gossypium raimondii]
CotAD_24242	939	36.9433	13.2833	-1.4757	Down	0.851074	-	-	-	-	-	gi|590685213|ref|XP_007042041.1|/5.60628e-99/GATA transcription factor 5, putative [Theobroma cacao]
CotAD_48192	1932	47.3467	17.95	-1.39928	Down	0.850739	-	-	-	GO:0004553//hydrolase activity, hydrolyzing O-glycosyl compounds	-	gi|590662224|ref|XP_007035889.1|/0/Neutral invertase isoform 1 [Theobroma cacao]
CotAD_49924	1833	40.7467	15.0167	-1.44012	Down	0.850724	-	K07195|1|3e-163|573|vvi:100241639|exocyst complex component 7	-	-	-	gi|590589776|ref|XP_007016546.1|/0/Exocyst subunit exo70 family protein H7, putative [Theobroma cacao]
CotAD_22057	2790	57.9167	22.7033	-1.35107	Down	0.850273	-	K15925|1|0.0|1619|rcu:RCOM_0030540|alpha-D-xyloside xylohydrolase [EC:3.2.1.177]	GO:0005618//cell wall;GO:0005576//extracellular region;GO:0009536//plastid	GO:0005488//binding;GO:0004558//alpha-glucosidase activity	GO:0006073//cellular glucan metabolic process;GO:0000272//polysaccharide catabolic process;GO:0010038//response to metal ion	gi|590700766|ref|XP_007046244.1|/0/Alpha-xylosidase 1 [Theobroma cacao]
CotAD_53627	369	49.4133	19.0067	-1.37839	Down	0.850242	-	K02982|1|2e-60|228|ath:ArthCp061|small subunit ribosomal protein S3	GO:0009536//plastid;GO:0044391	GO:0003723//RNA binding;GO:0005198//structural molecule activity	GO:0010467//gene expression	gi|91208939|ref|YP_538974.1|/5.7498e-64/ribosomal protein S3 [Gossypium hirsutum]
CotAD_60970	1494	0.01	216.47	14.4019	Up	0.998813	-	K01365|1|1e-97|355|smo:SELMODRAFT_183539|cathepsin L [EC:3.4.22.15];K01376|2|7e-97|352|ath:AT5G43060|[EC:3.4.22.-]	-	GO:0008233//peptidase activity	-	gi|590623589|ref|XP_007025363.1|/0/Xylem bark cysteine peptidase 3 isoform 1 [Theobroma cacao]
CotAD_08612	219	0.01	117.253	13.5173	Up	0.998039	-	-	-	-	-	gi|590707667|ref|XP_007048068.1|/1.65858e-18/Uncharacterized protein TCM_001206 [Theobroma cacao]
CotAD_27919	777	0.01	116.737	13.511	Up	0.998036	-	-	-	-	GO:0071555//cell wall organization	gi|187936326|gb|ACD37706.1|/2.55532e-125/alpha expansin [Gossypium hirsutum]
CotAD_32973	930	0.0866667	86.1367	9.95693	Up	0.996973	-	K09422|1|4e-107|385|pop:POPTR_567011|myb proto-oncogene protein, plant	-	GO:0005488//binding	-	gi|210111348|gb|ACJ07153.1|/0/R2R3 MYB transcription factor [Gossypium hirsutum]
CotAD_42549	930	0.1	80.58	9.65428	Up	0.996651	-	K09422|1|9e-107|384|pop:POPTR_567011|myb proto-oncogene protein, plant	-	GO:0005488//binding	-	gi|13346188|gb|AAK19616.1|AF336283_1/0/GHMYB25 [Gossypium hirsutum]
CotAD_06743	915	0.01	73.6	12.8455	Up	0.996551	-	K15172|1|3e-26|117|vcn:VOLCADRAFT_106802|transcription elongation factor SPT5	-	-	-	gi|590576405|ref|XP_007012951.1|/7.02332e-123/Zinc finger C-x8-C-x5-C-x3-H type family protein, putative [Theobroma cacao]
CotAD_10182	1101	0.0733333	74.5933	9.99036	Up	0.996461	-	K13229|1|3e-76|283|zma:541977|2,4-dihydroxy-1,4-benzoxazin-3-one-glucoside dioxygenase [EC:1.14.20.2];K06892|2|9e-48|189|pop:POPTR_550478|;K05278|3|2e-38|158|vvi:100249002|flavonol synthase [EC:1.14.11.23];K05933|4|4e-38|157|gmx:100790622|aminocyclopropanecarboxylate oxidase [EC:1.14.17.4];K00475|5|7e-37|152|gmx:732548|naringenin 3-dioxygenase [EC:1.14.11.9]	-	GO:0016706//oxidoreductase activity, acting on paired donors, with incorporation or reduction of molecular oxygen, 2-oxoglutarate as one donor, and incorporation of one atom each of oxygen into both donors	GO:0019758	gi|566184338|ref|XP_006379886.1|/3.53264e-130/hypothetical protein POPTR_0008s16530g [Populus trichocarpa]
CotAD_38070	342	0.01	59.4133	12.5366	Up	0.995584	-	-	-	-	GO:0009628//response to abiotic stimulus	gi|590586519|ref|XP_007015728.1|/2.86835e-34/Gb:AAF02129.1, putative [Theobroma cacao]
CotAD_75313	777	0.01	41.7867	12.0288	Up	0.993217	-	-	-	-	GO:0071555//cell wall organization	gi|88697586|gb|ABD48785.1|/1.0002e-137/alpha-expansin 1 [Gossypium hirsutum]
CotAD_75330	324	7.64667	967.11	6.98271	Up	0.992232	-	-	-	-	-	-
CotAD_45295	1506	0.01	33.2367	11.6986	Up	0.990856	-	K01285|1|0.0|769|rcu:RCOM_0700730|lysosomal Pro-X carboxypeptidase [EC:3.4.16.2]	GO:0000323//lytic vacuole;GO:0009536//plastid	GO:0008238//exopeptidase activity	GO:0019538//protein metabolic process;GO:0019758	gi|590572915|ref|XP_007011977.1|/0/Alpha/beta-Hydrolases superfamily protein isoform 1 [Theobroma cacao]
CotAD_72848	240	0.01	28.98	11.5008	Up	0.988916	-	-	-	-	-	-
CotAD_48384	2142	0.01	27.7767	11.4397	Up	0.988293	-	K09338|1|0.0|915|ath:AT1G73360|homeobox-leucine zipper protein	GO:0043231//intracellular membrane-bounded organelle	GO:0001071//nucleic acid binding transcription factor activity;GO:0044212//transcription regulatory region DNA binding	GO:0006351//transcription, DNA-templated	gi|51872287|gb|AAU12247.1|/0/homeodomain protein HOX3 [Gossypium hirsutum]
CotAD_12819	1245	0.376667	45.63	6.92055	Up	0.986037	-	K15014|1|1e-137|487|vvi:100250206|solute carrier family 29 (equilibrative nucleoside transporter), member 1/2/3	-	-	-	gi|590694205|ref|XP_007044544.1|/2.42938e-162/Nucleoside transporter, putative [Theobroma cacao]
CotAD_39457	1092	0.01	23.1233	11.1751	Up	0.985049	-	K00514|1|6e-20|96.7|rcu:RCOM_1428040|zeta-carotene desaturase [EC:1.3.5.6];K01206|2|3e-19|94.4|ath:AT1G67830|alpha-L-fucosidase [EC:3.2.1.51]	-	GO:0016788//hydrolase activity, acting on ester bonds	GO:0044238	gi|590594497|ref|XP_007017868.1|/2.02604e-162/JHL20J20.8 protein [Theobroma cacao]
CotAD_61031	609	0.0733333	24.0267	8.35595	Up	0.984567	-	-	GO:0031224//intrinsic component of membrane	-	-	gi|288558967|sp|B9SA89.1|CSPLB_RICCO/4.92504e-79/RecName: Full=CASP-like protein RCOM_0864260 [Ricinus communis]
CotAD_67194	162	0.01	20.6767	11.0138	Up	0.982663	-	-	-	-	-	-
CotAD_75267	999	0.01	20.38	10.9929	Up	0.982296	-	K09422|1|3e-105|379|pop:POPTR_567011|myb proto-oncogene protein, plant	-	-	-	gi|590699838|ref|XP_007046022.1|/4.12854e-127/Myb domain protein 106, putative [Theobroma cacao]
CotAD_21267	603	0.146667	23.0833	7.29817	Up	0.979865	-	-	-	-	-	gi|590660781|ref|XP_007035490.1|/3.05084e-33/CASP-like protein, putative [Theobroma cacao]
CotAD_75266	942	0.01	18.2133	10.8308	Up	0.97926	-	K09422|1|3e-84|310|pop:POPTR_669922|myb proto-oncogene protein, plant	-	GO:0005488//binding	-	gi|590699842|ref|XP_007046023.1|/4.16083e-110/Myb domain protein 16, putative [Theobroma cacao]
CotAD_74168	399	0.01	16.9667	10.7285	Up	0.977061	-	-	-	-	-	-
CotAD_76042	1422	0.01	15.9233	10.6369	Up	0.975004	-	K00873|1|0.0|852|rcu:RCOM_0342830|pyruvate kinase [EC:2.7.1.40]	-	GO:0031420;GO:0016301//kinase activity	GO:0006796//phosphate-containing compound metabolic process;GO:0006007//glucose catabolic process	gi|590580313|ref|XP_007014033.1|/0/Pyruvate kinase family protein isoform 1 [Theobroma cacao]
CotAD_49861	381	0.01	15.39	10.5878	Up	0.973817	-	K09131|1|1e-43|172|pop:POPTR_595392|hypothetical protein	GO:0043231//intracellular membrane-bounded organelle	-	-	gi|590708442|ref|XP_007048278.1|/6.29967e-50/UPF0235 protein C15orf40 [Theobroma cacao]
CotAD_62691	210	0.01	15.22	10.5718	Up	0.973344	-	K02923|1|2e-23|105|vvi:100268138|large subunit ribosomal protein L38e	GO:0005840//ribosome	-	-	gi|590655064|ref|XP_007033880.1|/8.57343e-23/Ribosomal L38e protein family [Theobroma cacao]
CotAD_35245	1773	0.09	16.6033	7.52733	Up	0.972498	-	-	-	-	-	-
CotAD_46844	774	0.113333	16.6067	7.19505	Up	0.970534	-	K14963|1|5e-14|76.3|ppp:PHYPADRAFT_167543|COMPASS component SWD3	-	GO:0004683//calmodulin-dependent protein kinase activity	-	gi|590573402|ref|XP_007012111.1|/1.69335e-137/Transducin/WD40 repeat-like superfamily protein [Theobroma cacao]
CotAD_18194	495	1.2	63.6567	5.72921	Up	0.969645	-	K02896|1|4e-64|241|rcu:RCOM_0840480|large subunit ribosomal protein L24e	GO:0031981//nuclear lumen;GO:0009536//plastid;GO:0015934//large ribosomal subunit;GO:0016020//membrane	-	GO:0009755//hormone-mediated signaling pathway;GO:0048438//floral whorl development	gi|590566094|ref|XP_007010133.1|/2.38433e-65/60S ribosomal protein L24-1 isoform 2 [Theobroma cacao]
CotAD_43297	1116	2.02333	96.7567	5.57956	Up	0.968218	-	-	GO:0005618//cell wall	-	-	gi|590636035|ref|XP_007028767.1|/0/F17A17.37 protein [Theobroma cacao]
CotAD_14663	735	0.0633333	12.9067	7.67094	Up	0.963064	-	K15404|1|3e-39|159|vvi:100250668|aldehyde decarbonylase [EC:4.1.99.5]	GO:0016020//membrane	GO:0005488//binding	GO:0006633//fatty acid biosynthetic process;GO:0007275//multicellular organismal development	gi|590580062|ref|XP_007013964.1|/7.1632e-103/Fatty acid hydroxylase superfamily [Theobroma cacao]
CotAD_36336	342	0.14	14.3933	6.68383	Up	0.961013	-	-	-	-	-	gi|590586519|ref|XP_007015728.1|/3.06457e-36/Gb:AAF02129.1, putative [Theobroma cacao]
CotAD_44284	627	0.01	11.2	10.1293	Up	0.958796	-	K09286|1|3e-55|212|rcu:RCOM_0546450|EREBP-like factor	-	-	-	gi|558615022|gb|AHA82411.1|/3.54824e-75/ERF transcription factor [Gossypium barbadense]
CotAD_04193	1833	0.446667	23.3333	5.70705	Up	0.958185	-	K15404|1|6e-103|373|ath:AT1G02205|aldehyde decarbonylase [EC:4.1.99.5]	GO:0031224//intrinsic component of membrane	GO:0046914//transition metal ion binding;GO:0036094//small molecule binding;GO:0003824//catalytic activity	GO:0006633//fatty acid biosynthetic process;GO:0043446;GO:0007275//multicellular organismal development;GO:0003006//developmental process involved in reproduction	gi|590580062|ref|XP_007013964.1|/0/Fatty acid hydroxylase superfamily [Theobroma cacao]
CotAD_23298	501	0.01	10.8367	10.0817	Up	0.956938	-	-	-	-	-	gi|590652826|ref|XP_007033254.1|/1.03955e-79/Alpha/beta-Hydrolases superfamily protein [Theobroma cacao]
CotAD_02386	972	0.0866667	11.8833	7.09925	Up	0.955474	-	-	GO:0005737//cytoplasm	-	-	gi|590703982|ref|XP_007047030.1|/5.65031e-41/Uncharacterized protein TCM_000456 [Theobroma cacao]
CotAD_74937	492	0.126667	12.6233	6.63891	Up	0.954661	-	K13195|1|1e-36|150|pop:POPTR_712972|cold-inducible RNA-binding protein;K02965|2|4e-15|78.6|ath:AT5G47320|small subunit ribosomal protein S19;K11294|3|3e-14|75.9|smo:SELMODRAFT_15428|nucleolin;K14411|5|4e-13|72.0|gmx:100795907|RNA-binding protein Musashi	-	GO:0032550;GO:0004672//protein kinase activity;GO:0016620//oxidoreductase activity, acting on the aldehyde or oxo group of donors, NAD or NADP as acceptor;GO:0042802//identical protein binding;GO:0048037//cofactor binding	GO:0006952//defense response;GO:0010243//response to organonitrogen compound;GO:0016129;GO:0006464//cellular protein modification process;GO:0007623//circadian rhythm;GO:0009699//phenylpropanoid biosynthetic process	gi|590685760|ref|XP_007042188.1|/6.83716e-41/Glycine-rich RNA-binding protein 7 [Theobroma cacao]
CotAD_14664	969	0.253333	14.6933	5.85798	Up	0.948393	-	K15404|1|1e-56|218|ath:AT1G02205|aldehyde decarbonylase [EC:4.1.99.5]	GO:0031224//intrinsic component of membrane	GO:0046914//transition metal ion binding;GO:0036094//small molecule binding;GO:0003824//catalytic activity	GO:0006633//fatty acid biosynthetic process;GO:0043446;GO:0007275//multicellular organismal development;GO:0003006//developmental process involved in reproduction	gi|590580062|ref|XP_007013964.1|/2.13005e-165/Fatty acid hydroxylase superfamily [Theobroma cacao]
CotAD_58594	888	0.01	9.45333	9.88468	Up	0.947414	-	K07213|1|7e-08|56.2|vvi:100247137|copper chaperone	-	-	-	gi|590718634|ref|XP_007050858.1|/5.03785e-54/Heavy metal transport/detoxification superfamily protein, putative [Theobroma cacao]
CotAD_30021	297	1	32.0933	5.0042	Up	0.946737	-	-	-	-	-	gi|590590785|ref|XP_007016833.1|/2.54232e-27/Uncharacterized protein TCM_042131 [Theobroma cacao]
CotAD_44854	894	0.11	10.42	6.56571	Up	0.942616	-	-	-	-	-	gi|590586098|ref|XP_007015610.1|/2.206e-65/Uncharacterized protein TCM_041182 [Theobroma cacao]
CotAD_24572	858	0.523333	19.0867	5.18869	Up	0.940939	-	-	-	-	-	gi|590631660|ref|XP_007027625.1|/9.12237e-98/Uncharacterized protein TCM_022452 [Theobroma cacao]
CotAD_67383	210	0.01	8.71	9.76653	Up	0.940863	-	-	-	-	-	-
CotAD_27924	363	3.22	75.8233	4.55751	Up	0.94083	-	-	-	GO:0005488//binding	GO:0051234//establishment of localization;GO:0010876//lipid localization	gi|133907522|gb|ABO42261.1|/1.74703e-52/lipid transfer protein 4 precursor [Gossypium hirsutum]
CotAD_20978	396	17.44	380.123	4.446	Up	0.939981	-	-	-	-	-	gi|590561508|ref|XP_007008830.1|/4.15304e-46/Senescence associated gene 20, putative [Theobroma cacao]
CotAD_57122	240	0.01	8.61333	9.75043	Up	0.939872	-	-	-	-	-	-
CotAD_48289	723	0.01	8.56	9.74147	Up	0.939288	-	K04079|1|3e-123|439|vvi:100264968|molecular chaperone HtpG	GO:0009532//plastid stroma;GO:0031090//organelle membrane;GO:0009526//plastid envelope	GO:0032550;GO:0005515//protein binding	GO:0044743;GO:0003006//developmental process involved in reproduction;GO:0044267//cellular protein metabolic process;GO:0006970//response to osmotic stress;GO:0009416//response to light stimulus;GO:0010035//response to inorganic substance;GO:0009657//plastid organization	gi|590698470|ref|XP_007045726.1|/7.86763e-123/Chaperone protein htpG family protein isoform 1 [Theobroma cacao]
CotAD_18423	867	2.22333	51.8833	4.54448	Up	0.938924	-	-	-	-	-	gi|590631660|ref|XP_007027625.1|/2.61324e-100/Uncharacterized protein TCM_022452 [Theobroma cacao]
CotAD_22244	741	5.72333	120.947	4.40137	Up	0.938794	-	-	-	GO:0016772//transferase activity, transferring phosphorus-containing groups	GO:0006796//phosphate-containing compound metabolic process	gi|1000088|gb|AAB03081.1|/3.25388e-119/E6 [Gossypium barbadense]
CotAD_25486	999	0.12	9.98	6.37793	Up	0.936963	-	K15397|1|6e-59|226|mtr:MTR_3g105550|3-ketoacyl-CoA synthase [EC:2.3.1.-]	-	GO:0016746//transferase activity, transferring acyl groups	GO:0009314//response to radiation;GO:0006950//response to stress;GO:0006631//fatty acid metabolic process	gi|482679610|gb|AGK30013.1|/1.07393e-167/3-ketoacyl-CoA synthase [Gossypium raimondii]
CotAD_64148	1236	0.42	15.6767	5.22209	Up	0.935622	-	K01728|1|0.0|712|pop:POPTR_575272|pectate lyase [EC:4.2.2.2]	-	GO:0003824//catalytic activity	-	gi|345104311|gb|AEN70977.1|/0/pectate lyase [Gossypium hirsutum subsp. latifolium]
CotAD_53565	453	4.58	82.7033	4.17453	Up	0.932098	-	-	-	-	-	gi|255560810|ref|XP_002521418.1|/1.38887e-17/nucleic acid binding protein, putative [Ricinus communis]
CotAD_37937	1371	0.0333333	8.00333	7.90749	Up	0.930821	-	K15397|1|0.0|734|vvi:100853861|3-ketoacyl-CoA synthase [EC:2.3.1.-]	GO:0043231//intracellular membrane-bounded organelle	GO:0004312//fatty acid synthase activity	GO:0006633//fatty acid biosynthetic process;GO:0009314//response to radiation;GO:0007275//multicellular organismal development;GO:0006950//response to stress	gi|482679616|gb|AGK30016.1|/0/3-ketoacyl-CoA synthase [Gossypium raimondii]
CotAD_55952	315	0.853333	21.6633	4.666	Up	0.930701	-	-	-	-	-	gi|590590785|ref|XP_007016833.1|/3.72485e-34/Uncharacterized protein TCM_042131 [Theobroma cacao]
CotAD_60853	333	0.13	9.53333	6.1964	Up	0.930339	-	-	-	-	-	gi|590623132|ref|XP_007025241.1|/1.52769e-48/Pentatricopeptide repeat superfamily protein [Theobroma cacao]
CotAD_06841	1251	0.1	8.8	6.45943	Up	0.92858	-	K14963|1|2e-16|85.1|ppp:PHYPADRAFT_167543|COMPASS component SWD3	-	-	-	gi|590573402|ref|XP_007012111.1|/0/Transducin/WD40 repeat-like superfamily protein [Theobroma cacao]
CotAD_22975	546	1.22	25.2267	4.37	Up	0.925279	-	K02910|1|2e-34|142|vvi:100267870|large subunit ribosomal protein L31e	-	-	-	gi|414869385|tpg|DAA47942.1|/2.3313e-36/TPA: hypothetical protein ZEAMMB73_504304 [Zea mays]
CotAD_22834	870	7.45667	93.0967	3.64213	Up	0.918912	-	K09872|1|8e-139|491|aly:ARALYDRAFT_912203|aquaporin PIP	GO:0009526//plastid envelope;GO:0031225//anchored component of membrane	-	GO:0006970//response to osmotic stress;GO:0042044//fluid transport	gi|292653525|gb|ADE34280.1|/1.62041e-158/aquaporin PIP1;11 [Gossypium hirsutum]
CotAD_35784	756	0.733333	16.3833	4.48162	Up	0.917569	-	K01166|1|6e-90|210|aly:ARALYDRAFT_903231|ribonuclease T2 [EC:3.1.27.1]	GO:0043231//intracellular membrane-bounded organelle	GO:0004521//endoribonuclease activity	GO:0044767;GO:0016072//rRNA metabolic process;GO:0006914//autophagy	gi|590712998|ref|XP_007049518.1|/1.28037e-113/S-like RNase, putative [Theobroma cacao]
CotAD_05386	885	1.93	28.99	3.90888	Up	0.917123	-	K08235|1|3e-160|562|pop:POPTR_708892|xyloglucan:xyloglucosyl transferase [EC:2.4.1.207]	GO:0005618//cell wall;GO:0009536//plastid;GO:0005576//extracellular region	GO:0016798//hydrolase activity, acting on glycosyl bonds;GO:0016758//transferase activity, transferring hexosyl groups	GO:0009642//response to light intensity;GO:0044042//glucan metabolic process;GO:0009725//response to hormone;GO:0000902//cell morphogenesis;GO:0009605//response to external stimulus	gi|254554080|gb|ACT67416.1|/4.2471e-162/xyloglucan endotransglycosylase [Shorea parvifolia subsp. parvifolia]
CotAD_53880	510	21.65	230.55	3.41264	Up	0.914969	-	-	-	-	-	gi|590644842|ref|XP_007031193.1|/1.84294e-71/Uncharacterized protein TCM_026789 [Theobroma cacao]
CotAD_20302	501	0.01	6.69667	9.3873	Up	0.914228	-	K08675|1|3e-45|178|vvi:100254508|Lon-like ATP-dependent protease [EC:3.4.21.-]	GO:0043231//intracellular membrane-bounded organelle;GO:0044444//cytoplasmic part	GO:0032550;GO:0003676//nucleic acid binding;GO:0004175//endopeptidase activity;GO:0042623//ATPase activity, coupled;GO:0034061	GO:0006260//DNA replication;GO:0051603//proteolysis involved in cellular protein catabolic process	gi|590644678|ref|XP_007031147.1|/2.41888e-44/Lon protease 1 [Theobroma cacao]
CotAD_06744	657	0.01	6.68667	9.38514	Up	0.914048	-	K12194|1|2e-54|210|rcu:RCOM_1048510|charged multivesicular body protein 4	-	-	-	gi|590576363|ref|XP_007012940.1|/2.46013e-53/Vacuolar protein sorting-associated protein 32 isoform 1 [Theobroma cacao]
CotAD_76687	897	0.663333	14.6933	4.46928	Up	0.913421	-	K15014|1|1e-104|377|pop:POPTR_834283|solute carrier family 29 (equilibrative nucleoside transporter), member 1/2/3	GO:0016020//membrane	GO:0005337//nucleoside transmembrane transporter activity	-	gi|590694205|ref|XP_007044544.1|/1.41509e-120/Nucleoside transporter, putative [Theobroma cacao]
CotAD_13206	1104	1.48333	22.5167	3.92408	Up	0.912515	-	K09422|1|1e-107|387|pop:POPTR_567011|myb proto-oncogene protein, plant	-	GO:0003676//nucleic acid binding	GO:0009725//response to hormone	gi|326631699|gb|ADZ98877.1|/0/MYB25-like protein [Gossypium hirsutum]
CotAD_46044	726	28.3167	262.843	3.21448	Up	0.912102	-	-	-	GO:0016772//transferase activity, transferring phosphorus-containing groups	GO:0006796//phosphate-containing compound metabolic process	gi|9651644|gb|AAF91226.1|AF218378_1/5.88505e-118/protein kinase [Gossypium hirsutum]
CotAD_08578	1125	3.19	35.7467	3.48618	Up	0.909867	-	K15014|1|4e-134|476|vvi:100250206|solute carrier family 29 (equilibrative nucleoside transporter), member 1/2/3	GO:0016020//membrane	GO:0005337//nucleoside transmembrane transporter activity	-	gi|590694205|ref|XP_007044544.1|/7.24818e-155/Nucleoside transporter, putative [Theobroma cacao]
CotAD_62802	876	0.116667	7.76333	6.05621	Up	0.909747	-	-	GO:0044424	-	-	gi|590679463|ref|XP_007040588.1|/7.00432e-101/ABL interactor-like protein 2, putative [Theobroma cacao]
CotAD_70714	561	0.1	7.41667	6.2127	Up	0.908024	-	K14859|1|4e-64|241|gmx:100800809|ribosome biogenesis protein SSF1/2	-	-	-	gi|590718926|ref|XP_007050923.1|/1.43605e-68/PETER PAN-like protein isoform 2 [Theobroma cacao]
CotAD_60054	321	5.51	50.3467	3.19177	Up	0.907307	-	-	-	-	GO:0009725//response to hormone;GO:0019725//cellular homeostasis	gi|445069054|gb|AGE15501.1|/1.3966e-57/GA-stimulated transcript-like protein 5 [Gossypium hirsutum]
CotAD_71101	315	0.28	9.76333	5.12388	Up	0.907174	-	-	-	-	-	gi|590590785|ref|XP_007016833.1|/1.84863e-33/Uncharacterized protein TCM_042131 [Theobroma cacao]
CotAD_41114	477	7.68	62.0567	3.01441	Up	0.905123	-	-	-	-	-	gi|590607184|ref|XP_007020931.1|/3.10257e-48/Uncharacterized protein TCM_030966 [Theobroma cacao]
CotAD_13033	519	0.01	6.17667	9.27068	Up	0.904364	-	K07213|1|7e-08|38.5|sbi:SORBI_08g022260|copper chaperone	-	-	-	gi|590688691|ref|XP_007043020.1|/2.03409e-63/Chloroplast-targeted copper chaperone protein [Theobroma cacao]
CotAD_58244	1911	5.45	48.0367	3.13981	Up	0.903946	-	K01938|1|0.0|1029|gmx:100806844|formate--tetrahydrofolate ligase [EC:6.3.4.3]	GO:0009536//plastid;GO:0005576//extracellular region;GO:0016020//membrane	GO:0032550;GO:0046914//transition metal ion binding;GO:0016879//ligase activity, forming carbon-nitrogen bonds	GO:0010038//response to metal ion;GO:0006760//folic acid-containing compound metabolic process	gi|590569113|ref|XP_007010981.1|/0/10-formyltetrahydrofolate synthetase isoform 1 [Theobroma cacao]
CotAD_75149	1035	0.0833333	6.75	6.33985	Up	0.899861	-	-	-	-	-	gi|568837936|ref|XP_006472973.1|/1.71985e-91/PREDICTED: F-box protein PP2-B15-like [Citrus sinensis]
CotAD_15105	477	13.32	90.48	2.764	Up	0.899849	-	-	-	-	-	gi|590607184|ref|XP_007020931.1|/1.8189e-48/Uncharacterized protein TCM_030966 [Theobroma cacao]
CotAD_56911	210	2.73667	26.55	3.27822	Up	0.899666	-	-	-	-	-	gi|255582463|ref|XP_002532018.1|/2.50608e-06/conserved hypothetical protein [Ricinus communis]
CotAD_12715	474	10.39	69.7367	2.74672	Up	0.898777	-	K13993|1|2e-65|245|rcu:RCOM_0731960|HSP20 family protein	-	-	-	gi|335327538|gb|AEH30706.1|/3.91908e-80/low molecular weight heat shock protein [Gossypium hirsutum]
CotAD_18046	336	0.203333	8.18333	5.33077	Up	0.89813	-	-	-	-	-	gi|590706403|ref|XP_007047712.1|/5.81309e-32/Uncharacterized protein TCM_000929 [Theobroma cacao]
CotAD_68165	495	76.15	417.007	2.45315	Up	0.897166	-	-	-	-	GO:0050896//response to stimulus	gi|166203457|gb|ABY84681.1|/6.67278e-84/universal stress protein 1 [Gossypium arboreum]
CotAD_18860	972	7.75	50.86	2.71426	Up	0.896615	-	K00100|1|2e-29|128|olu:OSTLU_36252|[EC:1.1.1.-];K00218|2|3e-24|110|aly:ARALYDRAFT_492051|protochlorophyllide reductase [EC:1.3.1.33]	-	GO:0036094//small molecule binding;GO:0003824//catalytic activity	GO:0044710	gi|590629769|ref|XP_007027083.1|/2.08335e-144/NAD(P)-binding Rossmann-fold superfamily protein isoform 1 [Theobroma cacao]
CotAD_01640	297	3.22333	27.2733	3.08087	Up	0.896575	-	-	-	-	-	gi|590590785|ref|XP_007016833.1|/2.81087e-26/Uncharacterized protein TCM_042131 [Theobroma cacao]
CotAD_59939	1374	1.85	20.2	3.44876	Up	0.896437	-	K01188|1|3e-140|496|ath:AT3G47000|beta-glucosidase [EC:3.2.1.21]	-	GO:0015926//glucosidase activity	GO:0044238	gi|347953879|gb|AEP33565.1|/0/b-1,4-glucanase [Gossypium mustelinum]
CotAD_16680	1089	16.15	88.5667	2.45523	Up	0.895057	-	K13065|1|2e-09|61.6|pop:POPTR_784746|shikimate O-hydroxycinnamoyltransferase [EC:2.3.1.133]	-	-	-	gi|590676367|ref|XP_007039716.1|/3.33307e-157/HXXXD-type acyl-transferase family protein, putative [Theobroma cacao]
CotAD_14773	441	5.86333	40.67	2.79417	Up	0.895006	-	K02898|1|3e-63|238|vvi:100242242|large subunit ribosomal protein L26e	GO:0015934//large ribosomal subunit;GO:0016020//membrane;GO:0009536//plastid;GO:0031981//nuclear lumen	GO:0005198//structural molecule activity	GO:0006950//response to stress;GO:0010467//gene expression	gi|590638131|ref|XP_007029307.1|/3.42375e-64/Translation protein SH3-like family protein [Theobroma cacao]
CotAD_41275	519	0.816667	12.9	3.98148	Up	0.892937	-	K08906|1|3e-63|238|vvi:100250897|cytochrome c6	-	GO:0046906//tetrapyrrole binding	-	gi|590622007|ref|XP_007024929.1|/1.64809e-78/Cytochrome c [Theobroma cacao]
CotAD_37247	369	12.7467	66.0767	2.37402	Up	0.892711	-	K09578|1|4e-52|200|pop:POPTR_820087|peptidyl-prolyl cis-trans isomerase NIMA-interacting 1 [EC:5.2.1.8]	GO:0043231//intracellular membrane-bounded organelle;GO:0005911//cell-cell junction;GO:0044444//cytoplasmic part;GO:0016020//membrane	GO:0005488//binding;GO:0016859//cis-trans isomerase activity	GO:0006007//glucose catabolic process;GO:0006996//organelle organization;GO:0043248//proteasome assembly;GO:0010038//response to metal ion;GO:0007049//cell cycle;GO:0018208//peptidyl-proline modification;GO:0019941//modification-dependent protein catabolic process;GO:0006970//response to osmotic stress;GO:0043094;GO:0042044//fluid transport;GO:0035966//response to topologically incorrect protein	gi|590702875|ref|XP_007046727.1|/1.05029e-57/Peptidylprolyl cis/trans isomerase [Theobroma cacao]
CotAD_35831	258	5.92	36.3033	2.61643	Up	0.892271	-	K02923|1|9e-24|106|rcu:RCOM_1077580|large subunit ribosomal protein L38e	GO:0030529//ribonucleoprotein complex	-	-	gi|255547500|ref|XP_002514807.1|/2.47068e-22/60S ribosomal protein L38, putative [Ricinus communis]
CotAD_10695	852	14.14	70.7667	2.32329	Up	0.892268	-	K01090|1|2e-13|74.3|osa:4341433|protein phosphatase [EC:3.1.3.16];K14497|3|1e-09|61.6|mtr:MTR_5g080680|protein phosphatase 2C [EC:3.1.3.16]	-	GO:0016791//phosphatase activity	-	gi|590659558|ref|XP_007035160.1|/2.5092e-132/Phosphatase 2C family protein, putative [Theobroma cacao]
CotAD_33153	2205	10.25	54.6267	2.41398	Up	0.89191	-	K09338|1|0.0|967|ath:AT4G04890|homeobox-leucine zipper protein	GO:0043231//intracellular membrane-bounded organelle	GO:0001071//nucleic acid binding transcription factor activity;GO:0003677//DNA binding	GO:0006351//transcription, DNA-templated;GO:0008544//epidermis development;GO:0009793//embryo development ending in seed dormancy;GO:0009668;GO:0010073//meristem maintenance;GO:0043543	gi|397134751|gb|AFO11041.1|/0/HD-1A [Gossypium hirsutum]
CotAD_19033	972	1.16	14.76	3.6695	Up	0.891588	-	K00100|1|9e-22|102|olu:OSTLU_36252|[EC:1.1.1.-];K00218|2|2e-17|88.2|olu:OSTLU_4520|protochlorophyllide reductase [EC:1.3.1.33]	-	GO:0016491//oxidoreductase activity	GO:0008152//metabolic process	gi|590629769|ref|XP_007027083.1|/4.97022e-138/NAD(P)-binding Rossmann-fold superfamily protein isoform 1 [Theobroma cacao]
CotAD_20551	1116	12.1	61.0033	2.33388	Up	0.891545	-	-	GO:0005618//cell wall	-	-	gi|590636035|ref|XP_007028767.1|/0/F17A17.37 protein [Theobroma cacao]
CotAD_03744	303	177.493	804.12	2.17965	Up	0.891256	-	-	-	-	-	gi|590704236|ref|XP_007047103.1|/3.08097e-33/Uncharacterized protein TCM_000507 [Theobroma cacao]
CotAD_22466	675	4.79	31.2467	2.7056	Up	0.890934	-	-	-	-	-	gi|55139090|gb|AAV41233.1|/1.96507e-69/putative 21 kDa trypsin inhibitor [Theobroma bicolor]
CotAD_61534	462	60.7033	274.147	2.1751	Up	0.890823	-	K14496|1|5e-07|51.6|bdi:100821488|abscisic acid receptor PYR/PYL family	-	-	GO:0006950//response to stress	gi|211906510|gb|ACJ11748.1|/9.94388e-83/major latex-like protein [Gossypium hirsutum]
CotAD_76868	1854	7.16	41.3833	2.53102	Up	0.890672	-	-	-	-	-	-
CotAD_07526	855	3.04333	23.93	2.9751	Up	0.890169	-	-	-	-	-	gi|590596413|ref|XP_007018329.1|/1.42725e-143/Phosphoglycerate mutase family protein isoform 1 [Theobroma cacao]
CotAD_01753	789	25.9867	120.103	2.20843	Up	0.890094	-	K02936|1|2e-102|370|rcu:RCOM_0790270|large subunit ribosomal protein L7Ae	GO:0005840//ribosome;GO:0043231//intracellular membrane-bounded organelle;GO:0016020//membrane;GO:0044446	GO:0046872//metal ion binding;GO:0005198//structural molecule activity	GO:0010467//gene expression	gi|590670425|ref|XP_007038052.1|/9.29928e-107/Ribosomal protein L7Ae/L30e/S12e/Gadd45 family protein [Theobroma cacao]
CotAD_62723	345	1.88333	18.0033	3.2569	Up	0.889723	-	-	-	-	-	gi|590638447|ref|XP_007029395.1|/1.32186e-47/Uncharacterized protein TCM_025264 [Theobroma cacao]
CotAD_34347	237	0.01	5.51333	9.10678	Up	0.888934	-	-	-	-	-	-
CotAD_03786	783	6.25333	34.9767	2.4837	Up	0.887922	-	K02938|1|7e-136|481|pop:POPTR_719723|large subunit ribosomal protein L8e	GO:0043231//intracellular membrane-bounded organelle;GO:0015934//large ribosomal subunit;GO:0016020//membrane	GO:0003676//nucleic acid binding;GO:0005198//structural molecule activity	GO:0010467//gene expression	gi|590702865|ref|XP_007046725.1|/2.09303e-135/Ribosomal protein L2 family [Theobroma cacao]
CotAD_22400	252	0.01	5.47333	9.09628	Up	0.887835	-	K15397|1|1e-19|92.8|bdi:100837378|3-ketoacyl-CoA synthase [EC:2.3.1.-]	-	GO:0016746//transferase activity, transferring acyl groups	GO:0009314//response to radiation;GO:0006950//response to stress;GO:0006631//fatty acid metabolic process	gi|482679610|gb|AGK30013.1|/7.95931e-37/3-ketoacyl-CoA synthase [Gossypium raimondii]
CotAD_19231	2145	24.5533	103.027	2.06903	Up	0.887395	-	K09338|1|0.0|1120|ath:AT4G04890|homeobox-leucine zipper protein	GO:0043231//intracellular membrane-bounded organelle	GO:0001071//nucleic acid binding transcription factor activity;GO:0003677//DNA binding	GO:0008544//epidermis development;GO:0006351//transcription, DNA-templated;GO:0009793//embryo development ending in seed dormancy	gi|397134751|gb|AFO11041.1|/0/HD-1A [Gossypium hirsutum]
CotAD_43445	339	28.2333	117.22	2.05375	Up	0.88735	-	-	-	-	GO:0050896//response to stimulus	gi|590561508|ref|XP_007008830.1|/2.86221e-47/Senescence associated gene 20, putative [Theobroma cacao]
CotAD_47863	303	62.3	250.883	2.00971	Up	0.887184	-	K02266|1|4e-37|150|gmx:100527245|cytochrome c oxidase subunit 6a	GO:0005743//mitochondrial inner membrane	-	-	gi|590706163|ref|XP_007047646.1|/2.69281e-37/Cytochrome c oxidase-related [Theobroma cacao]
CotAD_09649	1071	13.9133	63.2567	2.18475	Up	0.887046	-	K00514|1|1e-22|105|rcu:RCOM_1428040|zeta-carotene desaturase [EC:1.3.5.6];K01206|2|8e-22|102|ath:AT1G67830|alpha-L-fucosidase [EC:3.2.1.51]	GO:0005576//extracellular region	GO:0016787//hydrolase activity	GO:0044238	gi|590619644|ref|XP_007024353.1|/1.18702e-175/GDSL-like Lipase/Acylhydrolase superfamily protein [Theobroma cacao]
CotAD_09716	387	0.01	5.42667	9.08392	Up	0.886693	-	K12620|1|1e-64|242|rcu:RCOM_0392140|U6 snRNA-associated Sm-like protein LSm1	-	-	-	gi|255583960|ref|XP_002532727.1|/2.21491e-63/lsm1, putative [Ricinus communis]
CotAD_24250	1122	38.0133	152.373	2.00303	Up	0.886431	-	K01376|1|4e-147|519|ath:AT4G16190|[EC:3.4.22.-];K01373|3|1e-120|431|ppp:PHYPADRAFT_209158|cathepsin F [EC:3.4.22.41]	GO:0043231//intracellular membrane-bounded organelle	GO:0070011//peptidase activity, acting on L-amino acid peptides	GO:0009414//response to water deprivation;GO:0019538//protein metabolic process;GO:0006952//defense response;GO:0006970//response to osmotic stress	gi|57282617|emb|CAE54306.1|/0/putative papain-like cysteine proteinase [Gossypium hirsutum]
CotAD_43272	345	0.01	5.37667	9.07057	Up	0.885253	-	K11982|1|1e-26|115|mtr:MTR_6g079660|E3 ubiquitin-protein ligase RNF115/126 [EC:6.3.2.19]	-	GO:0046872//metal ion binding	GO:0010243//response to organonitrogen compound	gi|590689534|ref|XP_007043255.1|/7.2365e-54/RING/U-box superfamily protein, putative [Theobroma cacao]
CotAD_26080	1263	0.803333	11.5567	3.84658	Up	0.884314	-	K10781|1|3e-179|626|rcu:RCOM_0925410|fatty acyl-ACP thioesterase B [EC:3.1.2.14 3.1.2.-]	-	GO:0016297//acyl-[acyl-carrier-protein] hydrolase activity	GO:0006631//fatty acid metabolic process	gi|590577601|ref|XP_007013278.1|/0/Fatty acyl-ACP thioesterases B isoform 2 [Theobroma cacao]
CotAD_59105	1479	2.60333	19.5133	2.90603	Up	0.884154	-	K01951|1|0.0|855|pop:POPTR_1074034|GMP synthase (glutamine-hydrolysing) [EC:6.3.5.2]	-	GO:0032550;GO:0016884//carbon-nitrogen ligase activity, with glutamine as amido-N-donor;GO:0016818//hydrolase activity, acting on acid anhydrides, in phosphorus-containing anhydrides	GO:0009152//purine ribonucleotide biosynthetic process;GO:0006528//asparagine metabolic process	gi|224074941|ref|XP_002304500.1|/0/hypothetical protein POPTR_0003s12830g [Populus trichocarpa]
CotAD_43443	201	34.69	137.143	1.98309	Up	0.884106	-	-	-	-	-	gi|590561448|ref|XP_007008813.1|/1.87585e-09/Uncharacterized protein TCM_042402 [Theobroma cacao]
CotAD_73166	1872	2.70667	19.61	2.857	Up	0.883931	-	K15404|1|0.0|864|pop:POPTR_732680|aldehyde decarbonylase [EC:4.1.99.5]	GO:0016020//membrane	GO:0003824//catalytic activity	GO:0006633//fatty acid biosynthetic process;GO:0007275//multicellular organismal development	gi|590561150|ref|XP_007008729.1|/0/Fatty acid hydroxylase superfamily isoform 1 [Theobroma cacao]
CotAD_71648	1854	9.45667	43.2067	2.19185	Up	0.883793	-	-	-	-	-	gi|590663338|ref|XP_007036187.1|/0/Polygalacturonase 2, putative [Theobroma cacao]
CotAD_39721	516	1.04	12.6167	3.60068	Up	0.883585	-	-	-	-	-	gi|590574015|ref|XP_007012282.1|/8.40446e-35/Uncharacterized protein TCM_037286 [Theobroma cacao]
CotAD_39217	1371	5.50667	28.7333	2.38347	Up	0.883464	-	K14963|1|2e-15|82.4|ppp:PHYPADRAFT_167543|COMPASS component SWD3	-	-	-	gi|590573402|ref|XP_007012111.1|/0/Transducin/WD40 repeat-like superfamily protein [Theobroma cacao]
CotAD_22751	1575	7.71333	37.2333	2.27117	Up	0.883184	-	K14611|1|0.0|961|gmx:100795365|solute carrier family 23 (nucleobase transporter), member 1/2	-	-	GO:0051234//establishment of localization;GO:0044763	gi|49333395|gb|AAT64034.1|/0/putative permease [Gossypium hirsutum]
CotAD_48455	1560	0.0333333	5.47	7.35843	Up	0.883025	-	K00889|1|6e-06|50.8|cre:CHLREDRAFT_195580|1-phosphatidylinositol-4-phosphate 5-kinase [EC:2.7.1.68];K00921|2|6e-06|50.8|ppp:PHYPADRAFT_121474|1-phosphatidylinositol-3-phosphate 5-kinase [EC:2.7.1.150]	-	GO:0043169//cation binding	-	gi|590610557|ref|XP_007021849.1|/0/RING/FYVE/PHD-type zinc finger family protein isoform 1 [Theobroma cacao]
CotAD_75312	363	60.22	216.703	1.84741	Up	0.880829	-	-	-	GO:0005488//binding	GO:0051234//establishment of localization;GO:0010876//lipid localization	gi|403391463|gb|AFR43289.1|/2.19977e-63/lipid transfer protein precursor [Gossypium hirsutum]
CotAD_35365	1398	0.213333	7.32333	5.10132	Up	0.880817	-	K06694|1|2e-08|58.5|cre:CHLREDRAFT_140415|26S proteasome non-ATPase regulatory subunit 10	-	-	-	gi|590658854|ref|XP_007034968.1|/2.65275e-59/Ankyrin repeat family protein, putative [Theobroma cacao]
CotAD_05879	1350	0.0666667	5.72667	6.42459	Up	0.880079	-	-	-	-	-	gi|590600527|ref|XP_007019480.1|/0/Sequence-specific DNA binding transcription factors [Theobroma cacao]
CotAD_39456	834	9.57333	39.3933	2.04086	Up	0.879543	-	K11498|1|9e-07|52.4|ath:AT2G21380|centromeric protein E;K15688|3|1e-05|48.9|ppp:PHYPADRAFT_175369|E3 ubiquitin-protein ligase MUL1 [EC:6.3.2.19]	-	-	-	gi|590594484|ref|XP_007017864.1|/4.48577e-102/SBP family protein, putative [Theobroma cacao]
CotAD_16520	429	2.47667	17.35	2.80846	Up	0.879344	-	K01411|1|2e-48|188|gmx:100797049|nardilysin [EC:3.4.24.61]	-	-	-	gi|590591661|ref|XP_007017079.1|/6.56665e-55/Insulinase (Peptidase family M16) family protein isoform 3 [Theobroma cacao]
CotAD_20871	1170	8.27333	34.6933	2.06812	Up	0.878684	-	K15406|1|9e-25|112|aly:ARALYDRAFT_330267|wax-ester synthase / diacylglycerol O-acyltransferase [EC:2.3.1.75 2.3.1.20]	-	-	-	gi|590690837|ref|XP_007043617.1|/6.49654e-162/O-acyltransferase family protein [Theobroma cacao]
CotAD_51648	549	44.9533	151.65	1.75425	Up	0.877745	-	K02868|1|9e-87|317|rcu:RCOM_1594400|large subunit ribosomal protein L11e	GO:0031981//nuclear lumen;GO:0009536//plastid;GO:0015934//large ribosomal subunit;GO:0005911//cell-cell junction	GO:0005198//structural molecule activity	GO:0009451//RNA modification;GO:0010467//gene expression	gi|590623493|ref|XP_007025337.1|/1.91111e-86/Ribosomal protein large subunit 16A [Theobroma cacao]
CotAD_38502	285	16.63	61.7933	1.89366	Up	0.877718	-	-	GO:0043231//intracellular membrane-bounded organelle	GO:0003676//nucleic acid binding	-	gi|590593370|ref|XP_007017546.1|/2.65184e-40/DnaJ subfamily C member 2 [Theobroma cacao]
CotAD_30606	1422	0.51	9.23333	4.17828	Up	0.877459	-	-	-	-	-	gi|590700246|ref|XP_007046112.1|/4.05675e-172/Phytochrome kinase substrate 1, putative [Theobroma cacao]
CotAD_28846	261	32.29	109.28	1.75887	Up	0.876943	-	-	-	-	-	gi|590690296|ref|XP_007043471.1|/2.90963e-23/Wound-responsive family protein [Theobroma cacao]
CotAD_42828	1857	0.01	5.07667	8.98774	Up	0.876808	-	K01193|1|0.0|875|gmx:100814788|beta-fructofuranosidase [EC:3.2.1.26]	-	GO:0004558//alpha-glucosidase activity	GO:0044238	gi|268526570|gb|ACZ05614.1|/0/vacuolar invertase 2 [Gossypium hirsutum]
CotAD_08613	240	31.79	106.037	1.73792	Up	0.876386	-	-	-	-	-	gi|590707667|ref|XP_007048068.1|/3.40815e-11/Uncharacterized protein TCM_001206 [Theobroma cacao]
CotAD_51428	1863	3.75	20.6333	2.46001	Up	0.876308	-	K13179|1|4e-55|214|bdi:100838222|ATP-dependent RNA helicase DDX18/HAS1 [EC:3.6.4.13];K11594|5|1e-47|189|zma:100191727|ATP-dependent RNA helicase [EC:3.6.4.13]	GO:0009536//plastid	GO:0042623//ATPase activity, coupled;GO:0019843//rRNA binding	GO:0006364//rRNA processing;GO:0070271;GO:0009657//plastid organization	gi|590601745|ref|XP_007019655.1|/0/DEAD-box ATP-dependent RNA helicase 39 isoform 1 [Theobroma cacao]
CotAD_20567	1392	7.42667	30.7467	2.04964	Up	0.876031	-	K00006|1|3e-13|74.7|bdi:100833474|glycerol-3-phosphate dehydrogenase (NAD+) [EC:1.1.1.8]	GO:0043234//protein complex;GO:0044444//cytoplasmic part	GO:0016616//oxidoreductase activity, acting on the CH-OH group of donors, NAD or NADP as acceptor;GO:0048037//cofactor binding;GO:0000166//nucleotide binding	GO:0006072//glycerol-3-phosphate metabolic process;GO:0044710;GO:0044238	gi|590635787|ref|XP_007028708.1|/0/6-phosphogluconate dehydrogenase family protein [Theobroma cacao]
CotAD_28827	252	3.48667	19.7467	2.50169	Up	0.875549	-	-	-	-	-	gi|590608363|ref|XP_007021244.1|/4.53007e-24/2-nonaprenyl-3-methyl-6-methoxy-1,4-benzoquinol hydroxylase [Theobroma cacao]
CotAD_19071	1029	5.11333	24.3567	2.25198	Up	0.874817	-	K01090|1|2e-19|94.7|sbi:SORBI_01g038410|protein phosphatase [EC:3.1.3.16];K14497|2|4e-16|84.0|vvi:100241147|protein phosphatase 2C [EC:3.1.3.16]	GO:0043234//protein complex	GO:0043169//cation binding;GO:0004721//phosphoprotein phosphatase activity	GO:0006464//cellular protein modification process	gi|590630098|ref|XP_007027175.1|/2.95241e-152/Phosphatase 2C family protein [Theobroma cacao]
CotAD_23894	330	0.136667	6.32667	5.53271	Up	0.874766	-	K10773|1|5e-15|77.4|gmx:100818398|endonuclease III [EC:4.2.99.18];K07942|5|6e-12|67.0|mtr:MTR_4g128910|ADP-ribosylation factor-like 1	-	GO:0003824//catalytic activity	-	gi|590655735|ref|XP_007034071.1|/4.49058e-24/DNA glycosylase superfamily protein isoform 5 [Theobroma cacao]
CotAD_01069	237	6.19	26.4633	2.09598	Up	0.874109	-	K15014|1|2e-20|95.1|vvi:100250206|solute carrier family 29 (equilibrative nucleoside transporter), member 1/2/3	GO:0031090//organelle membrane;GO:0031224//intrinsic component of membrane	GO:0005337//nucleoside transmembrane transporter activity	GO:0051234//establishment of localization	gi|590694205|ref|XP_007044544.1|/8.11738e-21/Nucleoside transporter, putative [Theobroma cacao]
CotAD_49498	237	6.19	26.4633	2.09598	Up	0.874109	-	K15014|1|2e-20|95.1|vvi:100250206|solute carrier family 29 (equilibrative nucleoside transporter), member 1/2/3	GO:0031090//organelle membrane;GO:0031224//intrinsic component of membrane	GO:0005337//nucleoside transmembrane transporter activity	GO:0051234//establishment of localization	gi|590694205|ref|XP_007044544.1|/8.11738e-21/Nucleoside transporter, putative [Theobroma cacao]
CotAD_58449	822	5.02	23.4033	2.22095	Up	0.873218	-	K06883|1|3e-96|349|ath:AT5G54840|;K07890|4|2e-16|84.7|osa:4338469|Ras-related protein Rab-21;K07976|5|3e-13|73.9|cme:CMQ122C|Rab family, other	GO:0044464	GO:0032550	GO:0035556//intracellular signal transduction	gi|590607238|ref|XP_007020945.1|/1.88581e-121/Ras-related small GTP-binding family protein isoform 2 [Theobroma cacao]
CotAD_43432	1566	0.03	5.09667	7.40845	Up	0.872944	-	-	-	-	-	gi|590638582|ref|XP_007029432.1|/4.37217e-114/Phosphoprotein phosphatase [Theobroma cacao]
CotAD_39695	1059	32.01	100.56	1.65146	Up	0.872929	-	K15121|1|2e-78|291|smo:SELMODRAFT_413389|solute carrier family 25, member 44	GO:0031224//intrinsic component of membrane	-	GO:0051234//establishment of localization;GO:0044763	gi|590574347|ref|XP_007012376.1|/2.70103e-156/Mitochondrial substrate carrier family protein J [Theobroma cacao]
CotAD_18169	630	3.62	19.01	2.3927	Up	0.872582	-	-	-	-	-	gi|590664578|ref|XP_007036509.1|/1.35259e-50/Uncharacterized protein TCM_012326 [Theobroma cacao]
CotAD_38660	360	10.9267	39.8367	1.86624	Up	0.872531	-	K14488|1|6e-10|60.5|ppp:PHYPADRAFT_26859|SAUR family protein	-	-	-	gi|590621194|ref|XP_007024731.1|/3.10139e-41/SAUR family protein, putative [Theobroma cacao]
CotAD_02877	375	90.7333	277.587	1.61323	Up	0.872528	-	-	-	-	-	gi|590631487|ref|XP_007027578.1|/2.6773e-32/Sequence-specific DNA binding transcription factors isoform 2 [Theobroma cacao]
CotAD_17449	771	36.4833	112.877	1.62944	Up	0.872227	-	K15414|1|2e-85|313|vvi:100266772|complement component 1 Q subcomponent-binding protein, mitochondrial	GO:0044429//mitochondrial part	-	-	gi|590562862|ref|XP_007009204.1|/3.29517e-117/Mitochondrial glycoprotein family protein, putative isoform 1 [Theobroma cacao]
CotAD_28844	261	36.11	111.753	1.62985	Up	0.872185	-	-	-	-	-	gi|590690296|ref|XP_007043471.1|/2.37471e-33/Wound-responsive family protein [Theobroma cacao]
CotAD_25709	1431	17.35	56.8267	1.71163	Up	0.871932	-	K10956|1|0.0|910|vvi:100250458|protein transport protein SEC61 subunit alpha	-	-	GO:0045184//establishment of protein localization	gi|590623375|ref|XP_007025305.1|/0/SecY protein transport family protein [Theobroma cacao]
CotAD_32076	1239	8.64333	33.0433	1.9347	Up	0.871624	-	K00306|1|1e-114|411|bdi:100834553|sarcosine oxidase / L-pipecolate oxidase [EC:1.5.3.1 1.5.3.7]	-	GO:0016647//oxidoreductase activity, acting on the CH-NH group of donors, oxygen as acceptor	GO:0006760//folic acid-containing compound metabolic process	gi|590571520|ref|XP_007011618.1|/0/FAD-dependent oxidoreductase family protein [Theobroma cacao]
CotAD_71721	435	3.65	18.7933	2.36425	Up	0.87151	-	-	-	-	-	-
CotAD_38581	864	3.66333	18.75	2.35566	Up	0.871389	-	K07025|1|6e-113|405|pop:POPTR_706110|putative hydrolase of the HAD superfamily	-	GO:0003824//catalytic activity	GO:0006812//cation transport	gi|590589164|ref|XP_007016371.1|/4.85271e-131/Haloacid dehalogenase-like hydrolase superfamily protein [Theobroma cacao]
CotAD_75776	444	3.45333	18.2667	2.40315	Up	0.871191	-	-	-	-	-	-
CotAD_05269	1302	0.56	9.03333	4.01176	Up	0.871001	-	-	-	GO:0003824//catalytic activity	-	gi|590652584|ref|XP_007033191.1|/2.67599e-167/Cytochrome P450, putative isoform 4 [Theobroma cacao]
CotAD_52747	603	13.2267	44.6733	1.75596	Up	0.870757	-	K14397|1|2e-113|405|rcu:RCOM_1496400|cleavage and polyadenylation specificity factor subunit 5	GO:0043234//protein complex	GO:0003723//RNA binding;GO:0003824//catalytic activity	GO:0031124//mRNA 3'-end processing	gi|590672648|ref|XP_007038670.1|/1.74757e-113/Cleavage/polyadenylation specificity factor, 25kDa subunit [Theobroma cacao]
CotAD_37924	687	1.12333	11.3533	3.33726	Up	0.870552	-	-	GO:0009536//plastid	-	-	gi|590592699|ref|XP_007017353.1|/6.10834e-90/Uncharacterized protein TCM_033904 [Theobroma cacao]
CotAD_07056	774	4.26	20.5333	2.26904	Up	0.870317	-	K06883|1|3e-83|306|ath:AT5G54840|;K07890|4|2e-12|70.9|osa:4338469|Ras-related protein Rab-21;K07910|5|2e-09|61.2|vvi:100267442|Ras-related protein Rab-18	-	GO:0036094//small molecule binding;GO:1901363;GO:0097159//organic cyclic compound binding	-	gi|590607238|ref|XP_007020945.1|/4.20973e-104/Ras-related small GTP-binding family protein isoform 2 [Theobroma cacao]
CotAD_04254	261	11.0033	38.49	1.80654	Up	0.870287	-	-	-	-	-	gi|590690296|ref|XP_007043471.1|/9.97709e-32/Wound-responsive family protein [Theobroma cacao]
CotAD_74799	495	6.27667	25.1567	2.00287	Up	0.869706	-	K14397|1|7e-88|320|rcu:RCOM_1496400|cleavage and polyadenylation specificity factor subunit 5	GO:0043234//protein complex	GO:0003723//RNA binding;GO:0003824//catalytic activity	GO:0031124//mRNA 3'-end processing	gi|590672648|ref|XP_007038670.1|/4.46548e-88/Cleavage/polyadenylation specificity factor, 25kDa subunit [Theobroma cacao]
CotAD_37838	1164	148.32	439.943	1.5686	Up	0.869094	-	-	-	-	-	gi|590632267|ref|XP_007027793.1|/1.2523e-173/Uncharacterized protein TCM_022632 [Theobroma cacao]
CotAD_36879	831	3.47333	17.6367	2.34419	Up	0.868682	-	-	-	-	-	gi|1143224|gb|AAA84881.1|/2.57184e-41/FbLate-2 [Gossypium barbadense]
CotAD_13224	402	5.22667	22.0533	2.07703	Up	0.868612	-	-	GO:0043231//intracellular membrane-bounded organelle	-	GO:0046474//glycerophospholipid biosynthetic process	gi|590646531|ref|XP_007031649.1|/1.68845e-18/Uncharacterized protein TCM_017008 [Theobroma cacao]
CotAD_32589	573	0.216667	6.77	4.96561	Up	0.868489	-	-	-	-	-	gi|225450743|ref|XP_002279225.1|/9.26166e-58/PREDICTED: F-box protein PP2-B15-like [Vitis vinifera]
CotAD_18736	477	6.50333	25.9033	1.99389	Up	0.86848	-	K13993|1|1e-45|180|gmx:100500666|HSP20 family protein	-	-	GO:0006950//response to stress;GO:0009628//response to abiotic stimulus	gi|528913423|gb|AGS48404.1|/1.70244e-46/class II heat shock protein [Ammopiptanthus mongolicus]
CotAD_01137	1020	1.24333	11.55	3.21561	Up	0.868251	-	K05283|1|3e-11|67.8|aly:ARALYDRAFT_354960|phosphatidylinositol glycan, class W [EC:2.3.-.-];K15692|2|4e-09|60.5|smo:SELMODRAFT_66937|E3 ubiquitin-protein ligase RNF13 [EC:6.3.2.19]	-	GO:0019787//small conjugating protein ligase activity	GO:0032446//protein modification by small protein conjugation	gi|590724240|ref|XP_007052410.1|/2.11541e-102/Toxicos en levadura 4, putative [Theobroma cacao]
CotAD_75734	654	13.1533	42.54	1.69339	Up	0.867941	-	K14709|1|5e-52|202|rcu:RCOM_0122460|solute carrier family 39 (zinc transporter), member 1/2/3	-	-	GO:0044765	gi|590681098|ref|XP_007041017.1|/5.9825e-60/Zinc transporter 1 precursor [Theobroma cacao]
CotAD_40115	723	17.41	53.7933	1.62751	Up	0.867769	-	-	-	-	-	gi|17226662|gb|AAL37896.1|AF443118_1/3.90467e-122/polyphosphoinositide binding protein [Gossypium hirsutum]
CotAD_22399	1008	1.48667	12.25	3.04263	Up	0.867754	-	-	-	-	-	gi|255571701|ref|XP_002526794.1|/1.41155e-50/conserved hypothetical protein [Ricinus communis]
CotAD_22380	207	54.1333	159.753	1.56126	Up	0.867603	-	-	-	-	-	gi|590561448|ref|XP_007008813.1|/7.83578e-08/Uncharacterized protein TCM_042402 [Theobroma cacao]
CotAD_21411	1380	5.29333	21.91	2.04934	Up	0.867486	-	K08238|1|0.0|814|vvi:100262459|xyloglucan 6-xylosyltransferase [EC:2.4.2.39]	GO:0031224//intrinsic component of membrane;GO:0043231//intracellular membrane-bounded organelle	GO:0005488//binding;GO:0008194//UDP-glycosyltransferase activity;GO:0042285//xylosyltransferase activity	GO:0065008;GO:0043479;GO:0045229//external encapsulating structure organization;GO:0048588//developmental cell growth;GO:0009250//glucan biosynthetic process;GO:0019758;GO:0009826//unidimensional cell growth	gi|590718709|ref|XP_007050874.1|/0/Alpha-1,6-xylosyltransferase isoform 2 [Theobroma cacao]
CotAD_52285	1095	3.05	16.4433	2.43062	Up	0.867471	-	K01206|1|8e-25|112|ath:AT1G67830|alpha-L-fucosidase [EC:3.2.1.51];K00514|2|5e-24|110|rcu:RCOM_1428040|zeta-carotene desaturase [EC:1.3.5.6]	GO:0005576//extracellular region;GO:0030312;GO:0009536//plastid	GO:0016787//hydrolase activity	GO:0044238	gi|590623158|ref|XP_007025248.1|/0/GDSL-like Lipase/Acylhydrolase superfamily protein [Theobroma cacao]
CotAD_47858	753	1.34333	11.9067	3.14788	Up	0.866884	-	K15336|1|2e-16|84.3|vvi:100259391|tRNA (cytosine38-C5)-methyltransferase [EC:2.1.1.204]	-	-	-	gi|227463012|gb|ACP39958.1|/5.91821e-124/pentatricopeptide repeat protein [Gossypium hirsutum]
CotAD_34404	588	329.083	952.383	1.53309	Up	0.866504	-	-	-	-	-	gi|590561508|ref|XP_007008830.1|/6.85613e-67/Senescence associated gene 20, putative [Theobroma cacao]
CotAD_41989	597	9.40333	32.2167	1.77656	Up	0.866405	-	-	-	-	-	gi|590598055|ref|XP_007018786.1|/2.18491e-60/E3 ubiquitin-protein ligase HUWE1, putative [Theobroma cacao]
CotAD_49544	870	1.23667	11.2467	3.18497	Up	0.866245	-	K10523|1|5e-08|56.6|ota:Ot14g03470|speckle-type POZ protein	-	-	GO:0045491//xylan metabolic process	gi|590569890|ref|XP_007011195.1|/7.72161e-68/BTB/POZ domain-containing protein, putative isoform 3 [Theobroma cacao]
CotAD_26482	1263	9.94333	33.2133	1.73996	Up	0.865706	-	K00924|1|1e-169|593|ath:AT1G14370|[EC:2.7.1.-];K04733|3|4e-127|452|pop:POPTR_878434|interleukin-1 receptor-associated kinase 4 [EC:2.7.11.1]	GO:0043231//intracellular membrane-bounded organelle;GO:0016020//membrane	GO:0004713//protein tyrosine kinase activity;GO:0032550	GO:0006796//phosphate-containing compound metabolic process;GO:0006464//cellular protein modification process	gi|590700499|ref|XP_007046178.1|/0/Kinase 2B isoform 1 [Theobroma cacao]
CotAD_21773	480	6.3	23.9733	1.92801	Up	0.86398	-	-	-	-	-	gi|590664162|ref|XP_007036422.1|/6.18484e-52/Uncharacterized protein TCM_012247 [Theobroma cacao]
CotAD_37104	492	16.0567	48.4133	1.59223	Up	0.863613	-	-	-	-	-	gi|590706789|ref|XP_007047820.1|/1.11657e-75/ZF-HD homeobox protein, putative [Theobroma cacao]
CotAD_06118	603	4.63667	19.3267	2.05943	Up	0.863453	-	-	-	GO:0032550;GO:0004702//receptor signaling protein serine/threonine kinase activity	GO:0006468//protein phosphorylation	gi|590609491|ref|XP_007021552.1|/4.69587e-42/Serine/threonine-protein kinase 24 isoform 1 [Theobroma cacao]
CotAD_09150	261	2.96667	15.3933	2.37539	Up	0.863414	-	K13195|1|5e-18|60.5|pop:POPTR_712972|cold-inducible RNA-binding protein;K14411|3|3e-08|40.8|rcu:RCOM_0046640|RNA-binding protein Musashi	-	GO:0032550;GO:0004672//protein kinase activity;GO:0016620//oxidoreductase activity, acting on the aldehyde or oxo group of donors, NAD or NADP as acceptor;GO:0042802//identical protein binding;GO:0048037//cofactor binding	GO:0006952//defense response;GO:0010243//response to organonitrogen compound;GO:0016129;GO:0006464//cellular protein modification process;GO:0007623//circadian rhythm;GO:0009699//phenylpropanoid biosynthetic process	gi|590685760|ref|XP_007042188.1|/2.77573e-20/Glycine-rich RNA-binding protein 7 [Theobroma cacao]
CotAD_76273	630	8.64	28.9333	1.74363	Up	0.862784	-	K01051|1|3e-15|79.7|ath:AT1G53830|pectinesterase [EC:3.1.1.11]	-	GO:0030234//enzyme regulator activity;GO:0052689//carboxylic ester hydrolase activity	GO:0044092//negative regulation of molecular function	gi|590696637|ref|XP_007045219.1|/2.43657e-92/Plant invertase/pectin methylesterase inhibitor superfamily protein, partial [Theobroma cacao]
CotAD_58064	1131	153.327	421.98	1.46057	Up	0.862465	-	-	-	-	GO:0009725//response to hormone;GO:0009414//response to water deprivation;GO:0006970//response to osmotic stress	gi|49615303|gb|AAT66913.1|/9.54369e-155/dehydration-induced protein RD22-like protein 2 [Gossypium arboreum]
CotAD_02876	777	67.1733	186.28	1.47151	Up	0.862218	-	-	-	-	-	gi|590631484|ref|XP_007027577.1|/1.19738e-76/Sequence-specific DNA binding transcription factors isoform 1 [Theobroma cacao]
CotAD_63778	507	2.97667	15.19	2.35135	Up	0.862055	-	-	-	-	-	gi|590598276|ref|XP_007018848.1|/6.4561e-53/Uncharacterized protein TCM_034955 [Theobroma cacao]
CotAD_52872	276	77.9067	213.643	1.45539	Up	0.86192	-	-	-	-	-	gi|590724222|ref|XP_007052405.1|/7.56075e-27/Uncharacterized protein TCM_005789 [Theobroma cacao]
CotAD_46409	1155	47.5033	132.957	1.48486	Up	0.861902	-	-	-	-	-	gi|590598884|ref|XP_007019027.1|/0/Nodulin MtN21 /EamA-like transporter family protein [Theobroma cacao]
CotAD_05692	372	4.9	19.6	2	Up	0.861736	-	-	-	-	-	gi|590624399|ref|XP_007025592.1|/3.5249e-16/Ralf-like 4, putative [Theobroma cacao]
CotAD_39899	741	1.84333	12.6633	2.78027	Up	0.861426	-	-	-	-	-	gi|590602111|ref|XP_007019674.1|/1.97864e-108/Uncharacterized protein isoform 2 [Theobroma cacao]
CotAD_21893	822	13.4967	40.7633	1.59467	Up	0.861215	-	K13248|1|8e-125|444|rcu:RCOM_0313210|pyridoxal phosphate phosphatase PHOSPHO2 [EC:3.1.3.74]	-	GO:0016791//phosphatase activity;GO:0016462//pyrophosphatase activity	GO:0006796//phosphate-containing compound metabolic process;GO:0051259//protein oligomerization;GO:0009267//cellular response to starvation	gi|590620080|ref|XP_007024447.1|/1.87709e-137/Pyridoxal phosphate phosphatase-related protein [Theobroma cacao]
CotAD_44282	1029	10.08	31.5967	1.64828	Up	0.860926	-	K03687|1|3e-80|296|rcu:RCOM_0546720|molecular chaperone GrpE	-	-	-	gi|590606299|ref|XP_007020704.1|/1.2896e-131/Co-chaperone GrpE family protein, putative isoform 1 [Theobroma cacao]
CotAD_37068	243	70.78	191.42	1.43533	Up	0.860899	-	-	-	-	-	gi|590707667|ref|XP_007048068.1|/3.50818e-16/Uncharacterized protein TCM_001206 [Theobroma cacao]
CotAD_29763	1413	5.31333	20.65	1.95845	Up	0.860501	-	K14489|1|5e-20|97.4|vvi:100263145|arabidopsis histidine kinase 2/3/4 (cytokinin receptor) [EC:2.7.13.3]	-	GO:0008422//beta-glucosidase activity	GO:0044238	gi|590606367|ref|XP_007020717.1|/0/O-Glycosyl hydrolases family 17 protein [Theobroma cacao]
CotAD_46966	1113	9.72	30.5267	1.65104	Up	0.860233	-	-	-	-	-	gi|590659272|ref|XP_007035082.1|/3.07839e-174/Nodulin MtN21 /EamA-like transporter family protein isoform 1 [Theobroma cacao]
CotAD_02874	216	0.01	4.58333	8.84025	Up	0.860176	-	-	-	-	-	gi|590631469|ref|XP_007027573.1|/5.36359e-09/Homeobox-leucine zipper protein ATHB-51 [Theobroma cacao]
CotAD_04255	261	34.13	94.8	1.47385	Up	0.860167	-	-	-	-	-	gi|590690296|ref|XP_007043471.1|/1.53924e-32/Wound-responsive family protein [Theobroma cacao]
CotAD_59706	276	48.43	131.417	1.44018	Up	0.859992	-	-	-	-	-	gi|590724222|ref|XP_007052405.1|/7.56075e-27/Uncharacterized protein TCM_005789 [Theobroma cacao]
CotAD_22169	1365	3.47	16.12	2.21584	Up	0.859489	-	K13493|1|2e-127|454|ath:AT5G05860|cytokinin-N-glucosyltransferase [EC:2.4.1.-];K13228|3|4e-86|317|zma:100274317|UDP-glucosyltransferase BX9 [EC:2.4.1.202];K13227|4|2e-79|295|zma:100277344|UDP-glucosyltransferase BX8 [EC:2.4.1.202];K13030|5|2e-56|218|sbi:SORBI_01g001220|cyanohydrin beta-glucosyltransferase [EC:2.4.1.85]	-	GO:0016757//transferase activity, transferring glycosyl groups	-	gi|590562610|ref|XP_007009134.1|/0/UDP-Glycosyltransferase superfamily protein, putative [Theobroma cacao]
CotAD_64256	567	38.0067	103.437	1.44442	Up	0.859173	-	-	GO:0031225//anchored component of membrane	GO:0005488//binding	GO:0010876//lipid localization	gi|590692232|ref|XP_007044002.1|/2.37314e-50/Glycosylphosphatidylinositol-anchored lipid protein transfer 1, putative isoform 1 [Theobroma cacao]
CotAD_71074	276	4.17	17.4033	2.06124	Up	0.859152	-	-	GO:0043231//intracellular membrane-bounded organelle	-	GO:0032446//protein modification by small protein conjugation;GO:0006631//fatty acid metabolic process;GO:0044767	gi|224112731|ref|XP_002316275.1|/1.80795e-12/hypothetical protein POPTR_0010s20930g [Populus trichocarpa]
CotAD_39689	723	27.94	77.1867	1.46602	Up	0.859101	-	K02985|1|1e-114|410|pop:POPTR_835769|small subunit ribosomal protein S3e	GO:0016020//membrane;GO:0009536//plastid;GO:0031981//nuclear lumen;GO:0044391	GO:0003676//nucleic acid binding;GO:0005198//structural molecule activity	GO:0006970//response to osmotic stress;GO:0010467//gene expression	gi|590574434|ref|XP_007012400.1|/4.93942e-117/Ribosomal protein S3 family protein [Theobroma cacao]
CotAD_22198	993	7.47	24.9267	1.73851	Up	0.85867	-	-	GO:0031224//intrinsic component of membrane	-	GO:0045184//establishment of protein localization	gi|590624940|ref|XP_007025745.1|/5.12391e-154/Secretory carrier 3 isoform 2 [Theobroma cacao]
CotAD_47111	1050	5.92	21.43	1.85596	Up	0.85801	-	-	-	-	-	gi|590606128|ref|XP_007020662.1|/9.87673e-127/MBOAT family protein [Theobroma cacao]
CotAD_07070	531	5.03	19.38	1.94594	Up	0.857601	-	-	-	-	-	gi|590607419|ref|XP_007020978.1|/5.46303e-32/CTD small phosphatase-like protein 2, putative [Theobroma cacao]
CotAD_33026	1125	103.717	265.81	1.35775	Up	0.857284	-	K14505|1|5e-121|432|vvi:100264093|cyclin D3, plant	-	-	GO:0051726//regulation of cell cycle	gi|590686845|ref|XP_007042498.1|/7.762e-149/Cyclin-D3-1 [Theobroma cacao]
CotAD_17171	561	9.42333	28.67	1.60523	Up	0.855778	-	K02996|1|6e-95|344|rcu:RCOM_1582880|small subunit ribosomal protein S9	GO:0030529//ribonucleoprotein complex	GO:0005198//structural molecule activity	GO:0010467//gene expression	gi|590637221|ref|XP_007029057.1|/3.07004e-95/Ribosomal protein S9, putative [Theobroma cacao]
CotAD_52421	600	9.40667	28.65	1.60678	Up	0.855772	-	-	-	GO:0005488//binding;GO:0003824//catalytic activity	GO:0044238	gi|590672569|ref|XP_007038649.1|/1.46747e-96/Sugar isomerase family protein isoform 1 [Theobroma cacao]
CotAD_59218	1233	20.9833	57.1533	1.44559	Up	0.855553	-	K00306|1|4e-114|409|bdi:100834553|sarcosine oxidase / L-pipecolate oxidase [EC:1.5.3.1 1.5.3.7]	-	GO:0016647//oxidoreductase activity, acting on the CH-NH group of donors, oxygen as acceptor	GO:0006760//folic acid-containing compound metabolic process	gi|590571520|ref|XP_007011618.1|/0/FAD-dependent oxidoreductase family protein [Theobroma cacao]
CotAD_29451	1413	5.67667	20.2967	1.83813	Up	0.855272	-	K11996|1|0.0|737|rcu:RCOM_0753070|adenylyltransferase and sulfurtransferase	-	GO:0032550;GO:0003824//catalytic activity	-	gi|590606398|ref|XP_007020725.1|/0/Co-factor for nitrate, reductase and xanthine dehydrogenase 5 [Theobroma cacao]
CotAD_60842	1329	25.22	65.8767	1.3852	Up	0.853923	-	K03262|1|2e-154|543|vvi:100262554|translation initiation factor 5	-	-	-	gi|590598511|ref|XP_007018917.1|/1.56103e-170/Translation initiation factor IF2/IF5 isoform 1 [Theobroma cacao]
CotAD_11371	1941	7.64333	23.83	1.64051	Up	0.852836	-	K01193|1|0.0|964|pop:POPTR_817289|beta-fructofuranosidase [EC:3.2.1.26]	GO:0005773//vacuole;GO:0005618//cell wall	GO:0004558//alpha-glucosidase activity;GO:0050738	GO:0044238	gi|590677081|ref|XP_007039920.1|/0/Glycosyl hydrolases family 32 protein [Theobroma cacao]
CotAD_76295	393	5.58667	19.5033	1.80366	Up	0.852423	-	-	GO:0016020//membrane	-	GO:0007568//aging	gi|590617752|ref|XP_007023877.1|/1.42905e-54/Uncharacterized protein TCM_028280 [Theobroma cacao]
CotAD_14780	1143	4.37	16.9667	1.957	Up	0.852248	-	K00001|1|0.0|658|pop:POPTR_1075155|alcohol dehydrogenase [EC:1.1.1.1]	GO:0044424	GO:0046914//transition metal ion binding;GO:0036094//small molecule binding;GO:0016746//transferase activity, transferring acyl groups	GO:0009699//phenylpropanoid biosynthetic process;GO:0006950//response to stress	gi|590638264|ref|XP_007029344.1|/0/GroES-like zinc-binding dehydrogenase family protein isoform 2 [Theobroma cacao]
CotAD_22596	633	0.9	8.99667	3.32139	Up	0.85202	-	-	GO:0005576//extracellular region;GO:0044424	GO:0046872//metal ion binding;GO:0016616//oxidoreductase activity, acting on the CH-OH group of donors, NAD or NADP as acceptor;GO:0016623	GO:0019852//L-ascorbic acid metabolic process;GO:0009886//post-embryonic morphogenesis;GO:0006873//cellular ion homeostasis;GO:0030001//metal ion transport;GO:0042353//fucose biosynthetic process	gi|629105864|gb|KCW71333.1|/3.23381e-76/hypothetical protein EUGRSUZ_F04417 [Eucalyptus grandis]
CotAD_04253	261	4.35333	16.8567	1.95313	Up	0.851483	-	-	-	-	-	gi|590690296|ref|XP_007043471.1|/1.53924e-32/Wound-responsive family protein [Theobroma cacao]
CotAD_03391	840	10.5467	30.74	1.54333	Up	0.851239	-	K08081|1|9e-103|371|vvi:100258048|tropine dehydrogenase [EC:1.1.1.206]	-	GO:0036094//small molecule binding;GO:0016616//oxidoreductase activity, acting on the CH-OH group of donors, NAD or NADP as acceptor	GO:0044710	gi|590629263|ref|XP_007026941.1|/2.63981e-134/NAD(P)-binding Rossmann-fold superfamily protein isoform 2 [Theobroma cacao]
CotAD_16314	507	4.11667	16.23	1.97911	Up	0.850974	-	-	-	-	-	gi|590719121|ref|XP_007050966.1|/7.12152e-60/Uncharacterized protein TCM_004684 [Theobroma cacao]
CotAD_66890	2343	4.23333	16.4233	1.95588	Up	0.850589	-	K06675|1|2e-07|56.6|bdi:100831033|structural maintenance of chromosome 4;K10866|3|9e-07|54.3|pop:POPTR_829809|DNA repair protein RAD50 [EC:3.6.-.-];K09291|4|4e-06|52.0|mtr:MTR_2g063480|nucleoprotein TPR	-	-	-	gi|590674109|ref|XP_007039075.1|/0/Ribonuclease P protein subunit P38-related isoform 1 [Theobroma cacao]
CotAD_55909	447	28.1133	70.1033	1.31823	Up	0.850182	-	K07213|1|3e-13|72.4|vvi:100247137|copper chaperone	-	GO:0043169//cation binding	GO:0006812//cation transport	gi|590652245|ref|XP_007033097.1|/3.39082e-72/Heavy metal transport/detoxification superfamily protein [Theobroma cacao]
CotAD_40356	1068	16.5867	44.1667	1.41293	Up	0.850155	-	K14709|1|2e-121|433|rcu:RCOM_1500480|solute carrier family 39 (zinc transporter), member 1/2/3	GO:0016020//membrane	GO:0046873//metal ion transmembrane transporter activity;GO:0016491//oxidoreductase activity	GO:0044763;GO:0030001//metal ion transport	gi|590621878|ref|XP_007024894.1|/2.57386e-138/Zinc transporter 10 precursor [Theobroma cacao]

## Sheet: Sheet3
GeneID	geneLength	Means-3_WT	Means-0_WT	log2Ratio(0_WT/-3_WT)	Up-Down-Regulation(0_WT/3_WT)	Probability	Symbol	KEGG Orthology	GO Component	GO Function	GO Process	Blast nr
CotAD_75330	324	1.75667	967.11	9.1047	Up	0.999316	-	-	-	-	-	-
CotAD_27919	777	0.01	116.737	13.511	Up	0.998413	-	-	-	-	GO:0071555//cell wall organization	gi|187936326|gb|ACD37706.1|/2.55532e-125/alpha expansin [Gossypium hirsutum]
CotAD_32973	930	0.03	86.1367	11.4874	Up	0.997574	-	K09422|1|4e-107|385|pop:POPTR_567011|myb proto-oncogene protein, plant	-	GO:0005488//binding	-	gi|210111348|gb|ACJ07153.1|/0/R2R3 MYB transcription factor [Gossypium hirsutum]
CotAD_42549	930	0.03	80.58	11.3912	Up	0.997352	-	K09422|1|9e-107|384|pop:POPTR_567011|myb proto-oncogene protein, plant	-	GO:0005488//binding	-	gi|13346188|gb|AAK19616.1|AF336283_1/0/GHMYB25 [Gossypium hirsutum]
CotAD_38070	342	0.01	59.4133	12.5366	Up	0.996279	-	-	-	-	GO:0009628//response to abiotic stimulus	gi|590586519|ref|XP_007015728.1|/2.86835e-34/Gb:AAF02129.1, putative [Theobroma cacao]
CotAD_75313	777	0.01	41.7867	12.0288	Up	0.994425	-	-	-	-	GO:0071555//cell wall organization	gi|88697586|gb|ABD48785.1|/1.0002e-137/alpha-expansin 1 [Gossypium hirsutum]
CotAD_30021	297	0.01	32.0933	11.6481	Up	0.992161	-	-	-	-	-	gi|590590785|ref|XP_007016833.1|/2.54232e-27/Uncharacterized protein TCM_042131 [Theobroma cacao]
CotAD_46409	1155	1.11333	132.957	6.89993	Up	0.990604	-	-	-	-	-	gi|590598884|ref|XP_007019027.1|/0/Nodulin MtN21 /EamA-like transporter family protein [Theobroma cacao]
CotAD_48384	2142	0.0466667	27.7767	9.21727	Up	0.99003	-	K09338|1|0.0|915|ath:AT1G73360|homeobox-leucine zipper protein	GO:0043231//intracellular membrane-bounded organelle	GO:0001071//nucleic acid binding transcription factor activity;GO:0044212//transcription regulatory region DNA binding	GO:0006351//transcription, DNA-templated	gi|51872287|gb|AAU12247.1|/0/homeodomain protein HOX3 [Gossypium hirsutum]
CotAD_04193	1833	0.01	23.3333	11.1882	Up	0.98813	-	K15404|1|6e-103|373|ath:AT1G02205|aldehyde decarbonylase [EC:4.1.99.5]	GO:0031224//intrinsic component of membrane	GO:0046914//transition metal ion binding;GO:0036094//small molecule binding;GO:0003824//catalytic activity	GO:0006633//fatty acid biosynthetic process;GO:0043446;GO:0007275//multicellular organismal development;GO:0003006//developmental process involved in reproduction	gi|590580062|ref|XP_007013964.1|/0/Fatty acid hydroxylase superfamily [Theobroma cacao]
CotAD_21267	603	0.01	23.0833	11.1726	Up	0.987957	-	-	-	-	-	gi|590660781|ref|XP_007035490.1|/3.05084e-33/CASP-like protein, putative [Theobroma cacao]
CotAD_08613	240	1.05	106.037	6.65803	Up	0.987848	-	-	-	-	-	gi|590707667|ref|XP_007048068.1|/3.40815e-11/Uncharacterized protein TCM_001206 [Theobroma cacao]
CotAD_69584	294	0.01	22.19	11.1157	Up	0.987346	-	-	-	-	GO:0009725//response to hormone	gi|566212822|ref|XP_002323855.2|/2.31206e-20/hypothetical protein POPTR_0017s11900g [Populus trichocarpa]
CotAD_11371	1941	0.0666667	23.83	8.4816	Up	0.987328	-	K01193|1|0.0|964|pop:POPTR_817289|beta-fructofuranosidase [EC:3.2.1.26]	GO:0005773//vacuole;GO:0005618//cell wall	GO:0004558//alpha-glucosidase activity;GO:0050738	GO:0044238	gi|590677081|ref|XP_007039920.1|/0/Glycosyl hydrolases family 32 protein [Theobroma cacao]
CotAD_13206	1104	0.0733333	22.5167	8.26231	Up	0.986069	-	K09422|1|1e-107|387|pop:POPTR_567011|myb proto-oncogene protein, plant	-	GO:0003676//nucleic acid binding	GO:0009725//response to hormone	gi|326631699|gb|ADZ98877.1|/0/MYB25-like protein [Gossypium hirsutum]
CotAD_23733	915	0.376667	42.79	6.82784	Up	0.986036	-	K05933|1|7e-130|461|rcu:RCOM_1047760|aminocyclopropanecarboxylate oxidase [EC:1.14.17.4]	GO:0005911//cell-cell junction;GO:0016020//membrane;GO:0043231//intracellular membrane-bounded organelle;GO:0005576//extracellular region;GO:0044444//cytoplasmic part	GO:0046914//transition metal ion binding;GO:0051536//iron-sulfur cluster binding;GO:0016705//oxidoreductase activity, acting on paired donors, with incorporation or reduction of molecular oxygen;GO:0016641//oxidoreductase activity, acting on the CH-NH2 group of donors, oxygen as acceptor;GO:0016836//hydro-lyase activity;GO:0003729//mRNA binding	GO:0044260;GO:0034614//cellular response to reactive oxygen species;GO:0055080//cation homeostasis;GO:0072350//tricarboxylic acid metabolic process;GO:0006007//glucose catabolic process;GO:0070542//response to fatty acid;GO:0010039//response to iron ion;GO:0009692;GO:0006996//organelle organization;GO:0006970//response to osmotic stress;GO:0010087//phloem or xylem histogenesis;GO:0009267//cellula…	gi|590576090|ref|XP_007012867.1|/3.70685e-140/1-aminocyclopropane-1-carboxylate [Theobroma cacao]
CotAD_75267	999	0.01	20.38	10.9929	Up	0.985811	-	K09422|1|3e-105|379|pop:POPTR_567011|myb proto-oncogene protein, plant	-	-	-	gi|590699838|ref|XP_007046022.1|/4.12854e-127/Myb domain protein 106, putative [Theobroma cacao]
CotAD_66918	633	1.38333	116.56	6.39678	Up	0.984328	-	-	-	-	-	gi|502090760|ref|XP_004489331.1|/2.06346e-14/PREDICTED: gibberellin-regulated protein 14-like [Cicer arietinum]
CotAD_39457	1092	0.12	23.1233	7.59017	Up	0.984279	-	K00514|1|6e-20|96.7|rcu:RCOM_1428040|zeta-carotene desaturase [EC:1.3.5.6];K01206|2|3e-19|94.4|ath:AT1G67830|alpha-L-fucosidase [EC:3.2.1.51]	-	GO:0016788//hydrolase activity, acting on ester bonds	GO:0044238	gi|590594497|ref|XP_007017868.1|/2.02604e-162/JHL20J20.8 protein [Theobroma cacao]
CotAD_22466	675	0.26	31.2467	6.90905	Up	0.983826	-	-	-	-	-	gi|55139090|gb|AAV41233.1|/1.96507e-69/putative 21 kDa trypsin inhibitor [Theobroma bicolor]
CotAD_61031	609	0.15	24.0267	7.32353	Up	0.983273	-	-	GO:0031224//intrinsic component of membrane	-	-	gi|288558967|sp|B9SA89.1|CSPLB_RICCO/4.92504e-79/RecName: Full=CASP-like protein RCOM_0864260 [Ricinus communis]
CotAD_01682	870	0.103333	21.0033	7.66717	Up	0.983072	-	K09872|1|9e-140|494|rcu:RCOM_1356060|aquaporin PIP	GO:0031224//intrinsic component of membrane;GO:0009536//plastid	-	GO:0009414//response to water deprivation;GO:0009725//response to hormone;GO:0055085//transmembrane transport;GO:0042044//fluid transport	gi|590590458|ref|XP_007016740.1|/3.61829e-150/Plasma membrane intrinsic protein 2,4 [Theobroma cacao]
CotAD_73166	1872	0.0933333	19.61	7.71498	Up	0.981859	-	K15404|1|0.0|864|pop:POPTR_732680|aldehyde decarbonylase [EC:4.1.99.5]	GO:0016020//membrane	GO:0003824//catalytic activity	GO:0006633//fatty acid biosynthetic process;GO:0007275//multicellular organismal development	gi|590561150|ref|XP_007008729.1|/0/Fatty acid hydroxylase superfamily isoform 1 [Theobroma cacao]
CotAD_57459	285	0.176667	24.0933	7.09146	Up	0.98182	-	-	-	-	-	gi|147825289|emb|CAN59708.1|/2.04936e-08/hypothetical protein VITISV_040315 [Vitis vinifera]
CotAD_08612	219	1.64333	117.253	6.15686	Up	0.980321	-	-	-	-	-	gi|590707667|ref|XP_007048068.1|/1.65858e-18/Uncharacterized protein TCM_001206 [Theobroma cacao]
CotAD_24967	294	0.01	15.92	10.6366	Up	0.980279	-	-	-	-	GO:0009725//response to hormone	gi|566212822|ref|XP_002323855.2|/5.15073e-20/hypothetical protein POPTR_0017s11900g [Populus trichocarpa]
CotAD_22169	1365	0.0366667	16.12	8.78017	Up	0.979905	-	K13493|1|2e-127|454|ath:AT5G05860|cytokinin-N-glucosyltransferase [EC:2.4.1.-];K13228|3|4e-86|317|zma:100274317|UDP-glucosyltransferase BX9 [EC:2.4.1.202];K13227|4|2e-79|295|zma:100277344|UDP-glucosyltransferase BX8 [EC:2.4.1.202];K13030|5|2e-56|218|sbi:SORBI_01g001220|cyanohydrin beta-glucosyltransferase [EC:2.4.1.85]	-	GO:0016757//transferase activity, transferring glycosyl groups	-	gi|590562610|ref|XP_007009134.1|/0/UDP-Glycosyltransferase superfamily protein, putative [Theobroma cacao]
CotAD_12425	180	0.31	29.28	6.5615	Up	0.979245	-	-	-	-	-	gi|590585402|ref|XP_007015435.1|/1.22793e-13/Pectinesterase 11-like protein [Theobroma cacao]
CotAD_29763	1413	0.153333	20.65	7.07333	Up	0.979118	-	K14489|1|5e-20|97.4|vvi:100263145|arabidopsis histidine kinase 2/3/4 (cytokinin receptor) [EC:2.7.13.3]	-	GO:0008422//beta-glucosidase activity	GO:0044238	gi|590606367|ref|XP_007020717.1|/0/O-Glycosyl hydrolases family 17 protein [Theobroma cacao]
CotAD_26656	1107	0.08	17.0533	7.73584	Up	0.978929	-	K13407|1|1e-91|335|vvi:100259592|cytochrome P450, family 94, subfamily A, polypeptide 1 (fatty acid omega-hydroxylase) [EC:1.14.-.-];K00517|4|9e-83|305|aly:ARALYDRAFT_324175|[EC:1.14.-.-]	-	GO:0046914//transition metal ion binding;GO:0016712//oxidoreductase activity, acting on paired donors, with incorporation or reduction of molecular oxygen, reduced flavin or flavoprotein as one donor, and incorporation of one atom of oxygen;GO:0016713;GO:0046906//tetrapyrrole binding	GO:0044710	gi|590587052|ref|XP_007015870.1|/2.19289e-164/Cytochrome P450 94A1 [Theobroma cacao]
CotAD_37070	219	0.01	15.0567	10.5562	Up	0.978835	-	-	-	-	-	gi|590707667|ref|XP_007048068.1|/1.83378e-17/Uncharacterized protein TCM_001206 [Theobroma cacao]
CotAD_25584	615	0.15	20.12	7.06752	Up	0.978613	-	-	-	-	GO:0006694//steroid biosynthetic process	gi|590597137|ref|XP_007018527.1|/1.85316e-81/LOB domain-containing protein 38, putative [Theobroma cacao]
CotAD_14664	969	0.01	14.6933	10.5209	Up	0.978066	-	K15404|1|1e-56|218|ath:AT1G02205|aldehyde decarbonylase [EC:4.1.99.5]	GO:0031224//intrinsic component of membrane	GO:0046914//transition metal ion binding;GO:0036094//small molecule binding;GO:0003824//catalytic activity	GO:0006633//fatty acid biosynthetic process;GO:0043446;GO:0007275//multicellular organismal development;GO:0003006//developmental process involved in reproduction	gi|590580062|ref|XP_007013964.1|/2.13005e-165/Fatty acid hydroxylase superfamily [Theobroma cacao]
CotAD_43297	1116	1.47	96.7567	6.04047	Up	0.977829	-	-	GO:0005618//cell wall	-	-	gi|590636035|ref|XP_007028767.1|/0/F17A17.37 protein [Theobroma cacao]
CotAD_36879	831	0.106667	17.6367	7.36932	Up	0.977713	-	-	-	-	-	gi|1143224|gb|AAA84881.1|/2.57184e-41/FbLate-2 [Gossypium barbadense]
CotAD_36336	342	0.01	14.3933	10.4912	Up	0.977461	-	-	-	-	-	gi|590586519|ref|XP_007015728.1|/3.06457e-36/Gb:AAF02129.1, putative [Theobroma cacao]
CotAD_50519	246	0.01	14.1467	10.4662	Up	0.97692	-	-	GO:0016020//membrane	-	-	gi|590569940|ref|XP_007011209.1|/2.85464e-26/Hypoxia-responsive family protein [Theobroma cacao]
CotAD_33055	1131	31.7667	0.396667	-6.32344	Down	0.976668	-	K09843|1|4e-160|562|vvi:100246968|(+)-abscisic acid 8'-hydroxylase [EC:1.14.13.93]	-	GO:0016709//oxidoreductase activity, acting on paired donors, with incorporation or reduction of molecular oxygen, NAD(P)H as one donor, and incorporation of one atom of oxygen;GO:0046872//metal ion binding	-	gi|590686603|ref|XP_007042428.1|/1.56582e-173/Abscisic acid 8'-hydroxylase 4 isoform 2 [Theobroma cacao]
CotAD_45055	312	1.17	73.9567	5.9821	Up	0.975652	-	-	GO:0016020//membrane	-	-	gi|590577926|ref|XP_007013368.1|/6.81009e-36/Early nodulin-93 isoform 1 [Theobroma cacao]
CotAD_01640	297	0.33	27.2733	6.36888	Up	0.9755	-	-	-	-	-	gi|590590785|ref|XP_007016833.1|/2.81087e-26/Uncharacterized protein TCM_042131 [Theobroma cacao]
CotAD_14663	735	0.01	12.9067	10.3339	Up	0.973786	-	K15404|1|3e-39|159|vvi:100250668|aldehyde decarbonylase [EC:4.1.99.5]	GO:0016020//membrane	GO:0005488//binding	GO:0006633//fatty acid biosynthetic process;GO:0007275//multicellular organismal development	gi|590580062|ref|XP_007013964.1|/7.1632e-103/Fatty acid hydroxylase superfamily [Theobroma cacao]
CotAD_13277	642	0.01	12.6467	10.3045	Up	0.972962	-	K09422|1|2e-75|280|vvi:100233097|myb proto-oncogene protein, plant	-	GO:0005488//binding	GO:1901701;GO:0009755//hormone-mediated signaling pathway;GO:0048437//floral organ development	gi|590645981|ref|XP_007031495.1|/9.38036e-87/Myb domain protein 21 [Theobroma cacao]
CotAD_39721	516	0.01	12.6167	10.3011	Up	0.972874	-	-	-	-	-	gi|590574015|ref|XP_007012282.1|/8.40446e-35/Uncharacterized protein TCM_037286 [Theobroma cacao]
CotAD_66751	579	2.59667	137.54	5.72705	Up	0.971962	-	-	-	-	-	gi|112350249|gb|ABI15167.1|/7.14723e-13/GASA-like protein [Gossypium hirsutum]
CotAD_27924	363	1.41333	75.8233	5.74547	Up	0.971038	-	-	-	GO:0005488//binding	GO:0051234//establishment of localization;GO:0010876//lipid localization	gi|133907522|gb|ABO42261.1|/1.74703e-52/lipid transfer protein 4 precursor [Gossypium hirsutum]
CotAD_34939	2121	3.79333	175.853	5.53476	Up	0.96788	-	-	-	-	-	gi|590669520|ref|XP_007037798.1|/0/Sieve element occlusion e, putative [Theobroma cacao]
CotAD_07370	987	0.43	26.17	5.92743	Up	0.967199	-	K11165|1|2e-18|91.3|zma:100282413|dehydrogenase/reductase SDR family member 7 [EC:1.1.-.-]	-	-	-	gi|590670377|ref|XP_007038039.1|/2.49024e-76/Hydroxysteroid 11-beta-dehydrogenase 1-like protein, putative [Theobroma cacao]
CotAD_21773	480	0.376667	23.9733	5.992	Up	0.96695	-	-	-	-	-	gi|590664162|ref|XP_007036422.1|/6.18484e-52/Uncharacterized protein TCM_012247 [Theobroma cacao]
CotAD_75734	654	0.873333	42.54	5.60614	Up	0.965436	-	K14709|1|5e-52|202|rcu:RCOM_0122460|solute carrier family 39 (zinc transporter), member 1/2/3	-	-	GO:0044765	gi|590681098|ref|XP_007041017.1|/5.9825e-60/Zinc transporter 1 precursor [Theobroma cacao]
CotAD_52534	675	1.35333	62.8067	5.53633	Up	0.965345	-	-	-	GO:0061135	GO:0010466//negative regulation of peptidase activity	gi|55139090|gb|AAV41233.1|/5.90296e-74/putative 21 kDa trypsin inhibitor [Theobroma bicolor]
CotAD_22244	741	2.81333	120.947	5.42595	Up	0.965035	-	-	-	GO:0016772//transferase activity, transferring phosphorus-containing groups	GO:0006796//phosphate-containing compound metabolic process	gi|1000088|gb|AAB03081.1|/3.25388e-119/E6 [Gossypium barbadense]
CotAD_64148	1236	0.193333	15.6767	6.34138	Up	0.964771	-	K01728|1|0.0|712|pop:POPTR_575272|pectate lyase [EC:4.2.2.2]	-	GO:0003824//catalytic activity	-	gi|345104311|gb|AEN70977.1|/0/pectate lyase [Gossypium hirsutum subsp. latifolium]
CotAD_66555	1104	0.293333	19.26	6.03692	Up	0.964266	-	K09422|1|6e-108|389|pop:POPTR_567011|myb proto-oncogene protein, plant	-	GO:0003676//nucleic acid binding	GO:0009725//response to hormone	gi|326631701|gb|ADZ98878.1|/0/MYB25-like protein [Gossypium hirsutum]
CotAD_08370	279	137.77	3.32667	-5.37204	Down	0.963482	-	-	GO:0043231//intracellular membrane-bounded organelle	GO:0003676//nucleic acid binding	GO:0003006//developmental process involved in reproduction;GO:0009639//response to red or far red light;GO:0009606//tropism	gi|590685753|ref|XP_007042186.1|/7.03841e-33/Homeodomain-like superfamily protein [Theobroma cacao]
CotAD_23386	1152	0.536667	28.21	5.71604	Up	0.963287	-	K01206|1|2e-21|102|ath:AT1G67830|alpha-L-fucosidase [EC:3.2.1.51];K00514|3|2e-10|65.1|rcu:RCOM_1428040|zeta-carotene desaturase [EC:1.3.5.6]	-	GO:0016787//hydrolase activity	-	gi|590581348|ref|XP_007014322.1|/1.46314e-158/GDSL-like Lipase/Acylhydrolase superfamily protein, putative [Theobroma cacao]
CotAD_24572	858	0.3	19.0867	5.99146	Up	0.962846	-	-	-	-	-	gi|590631660|ref|XP_007027625.1|/9.12237e-98/Uncharacterized protein TCM_022452 [Theobroma cacao]
CotAD_31760	312	165.553	4.23667	-5.28822	Down	0.961983	-	-	GO:0043231//intracellular membrane-bounded organelle	GO:0003676//nucleic acid binding	GO:0003006//developmental process involved in reproduction;GO:0009639//response to red or far red light;GO:0009606//tropism	gi|590685753|ref|XP_007042186.1|/3.38766e-27/Homeodomain-like superfamily protein [Theobroma cacao]
CotAD_24082	1614	0.48	25.3733	5.72413	Up	0.961977	-	-	-	GO:0004553//hydrolase activity, hydrolyzing O-glycosyl compounds	GO:0044238	gi|590687400|ref|XP_007042653.1|/0/Glycosyl hydrolase family 10 protein, putative [Theobroma cacao]
CotAD_43197	222	0.01	9.90333	9.95177	Up	0.961357	-	-	-	-	-	gi|590708114|ref|XP_007048186.1|/9.07421e-17/Encodes a root meristem growth factor, Belongs to a family of functionally redundant ous peptides that are secreted, putative [Theobroma cacao]
CotAD_37068	243	4.96333	191.42	5.26929	Up	0.961348	-	-	-	-	-	gi|590707667|ref|XP_007048068.1|/3.50818e-16/Uncharacterized protein TCM_001206 [Theobroma cacao]
CotAD_71101	315	0.01	9.76333	9.93123	Up	0.960582	-	-	-	-	-	gi|590590785|ref|XP_007016833.1|/1.84863e-33/Uncharacterized protein TCM_042131 [Theobroma cacao]
CotAD_04255	261	2.58333	94.8	5.19758	Up	0.958251	-	-	-	-	-	gi|590690296|ref|XP_007043471.1|/1.53924e-32/Wound-responsive family protein [Theobroma cacao]
CotAD_32894	1155	2.48	89.4067	5.17197	Up	0.958007	-	-	-	-	-	gi|590598884|ref|XP_007019027.1|/0/Nodulin MtN21 /EamA-like transporter family protein [Theobroma cacao]
CotAD_35840	1491	0.0333333	9.47333	8.15076	Up	0.957102	-	K01723|1|0.0|683|rcu:RCOM_1593180|hydroperoxide dehydratase [EC:4.2.1.92]	GO:0009579//thylakoid;GO:0044434	GO:0046906//tetrapyrrole binding;GO:0046914//transition metal ion binding;GO:0016491//oxidoreductase activity;GO:0016836//hydro-lyase activity	GO:0050896//response to stimulus;GO:0044710	gi|590592956|ref|XP_007017426.1|/0/Allene oxide synthase [Theobroma cacao]
CotAD_04256	261	2.31667	76.3733	5.04295	Up	0.954518	-	-	-	-	-	gi|590690296|ref|XP_007043471.1|/2.22266e-31/Wound-responsive family protein [Theobroma cacao]
CotAD_55895	549	17.36	524.047	4.91586	Up	0.953776	-	-	-	-	-	gi|590612305|ref|XP_007022348.1|/3.77326e-42/Plant invertase/pectin methylesterase inhibitor superfamily protein, putative [Theobroma cacao]
CotAD_43443	201	4.71667	137.143	4.86177	Up	0.95153	-	-	-	-	-	gi|590561448|ref|XP_007008813.1|/1.87585e-09/Uncharacterized protein TCM_042402 [Theobroma cacao]
CotAD_52533	675	0.2	12.7033	5.98906	Up	0.951338	-	-	-	-	-	gi|55139090|gb|AAV41233.1|/1.07827e-67/putative 21 kDa trypsin inhibitor [Theobroma bicolor]
CotAD_30606	1422	0.0633333	9.23333	7.18774	Up	0.951059	-	-	-	-	-	gi|590700246|ref|XP_007046112.1|/4.05675e-172/Phytochrome kinase substrate 1, putative [Theobroma cacao]
CotAD_18423	867	1.68333	51.8833	4.94588	Up	0.951001	-	-	-	-	-	gi|590631660|ref|XP_007027625.1|/2.61324e-100/Uncharacterized protein TCM_022452 [Theobroma cacao]
CotAD_28847	261	1.58667	50.4667	4.99126	Up	0.950885	-	-	-	-	-	gi|590690296|ref|XP_007043471.1|/5.84912e-32/Wound-responsive family protein [Theobroma cacao]
CotAD_03057	252	8.11333	224.853	4.79255	Up	0.949518	-	-	-	-	-	gi|590682929|ref|XP_007041473.1|/7.02138e-09/Isoeugenol synthase 1, putative [Theobroma cacao]
CotAD_37088	2415	0.33	15.7133	5.57338	Up	0.949135	-	-	-	GO:0003824//catalytic activity;GO:0005515//protein binding	-	gi|571463823|ref|XP_006582812.1|/0/PREDICTED: uncharacterized protein LOC100776945 [Glycine max]
CotAD_37632	639	0.01	8.18	9.67596	Up	0.949022	-	K09422|1|1e-74|277|vvi:100233097|myb proto-oncogene protein, plant	-	GO:0005488//binding	GO:1901701;GO:0009755//hormone-mediated signaling pathway;GO:0048437//floral organ development	gi|590645981|ref|XP_007031495.1|/7.10337e-87/Myb domain protein 21 [Theobroma cacao]
CotAD_16459	333	3.84667	104.973	4.77027	Up	0.948454	-	K02605|1|9e-06|46.6|smo:SELMODRAFT_427211|origin recognition complex subunit 3	-	-	-	gi|590584468|ref|XP_007015185.1|/1.81299e-33/Lipid binding protein, putative [Theobroma cacao]
CotAD_19033	972	0.303333	14.76	5.60464	Up	0.948211	-	K00100|1|9e-22|102|olu:OSTLU_36252|[EC:1.1.1.-];K00218|2|2e-17|88.2|olu:OSTLU_4520|protochlorophyllide reductase [EC:1.3.1.33]	-	GO:0016491//oxidoreductase activity	GO:0008152//metabolic process	gi|590629769|ref|XP_007027083.1|/4.97022e-138/NAD(P)-binding Rossmann-fold superfamily protein isoform 1 [Theobroma cacao]
CotAD_00532	312	6.64667	175.54	4.72302	Up	0.947752	-	-	GO:0016020//membrane	-	-	gi|590577926|ref|XP_007013368.1|/1.51713e-35/Early nodulin-93 isoform 1 [Theobroma cacao]
CotAD_37937	1371	0.01	8.00333	9.64446	Up	0.94729	-	K15397|1|0.0|734|vvi:100853861|3-ketoacyl-CoA synthase [EC:2.3.1.-]	GO:0043231//intracellular membrane-bounded organelle	GO:0004312//fatty acid synthase activity	GO:0006633//fatty acid biosynthetic process;GO:0009314//response to radiation;GO:0007275//multicellular organismal development;GO:0006950//response to stress	gi|482679616|gb|AGK30016.1|/0/3-ketoacyl-CoA synthase [Gossypium raimondii]
CotAD_03744	303	31.4	804.12	4.67857	Up	0.947025	-	-	-	-	-	gi|590704236|ref|XP_007047103.1|/3.08097e-33/Uncharacterized protein TCM_000507 [Theobroma cacao]
CotAD_58594	888	0.103333	9.45333	6.51545	Up	0.946138	-	K07213|1|7e-08|56.2|vvi:100247137|copper chaperone	-	-	-	gi|590718634|ref|XP_007050858.1|/5.03785e-54/Heavy metal transport/detoxification superfamily protein, putative [Theobroma cacao]
CotAD_55952	315	0.606667	21.6633	5.15821	Up	0.946065	-	-	-	-	-	gi|590590785|ref|XP_007016833.1|/3.72485e-34/Uncharacterized protein TCM_042131 [Theobroma cacao]
CotAD_14954	1401	0.123333	9.89667	6.32631	Up	0.945706	-	K13065|1|1e-27|122|aly:ARALYDRAFT_892660|shikimate O-hydroxycinnamoyltransferase [EC:2.3.1.133]	-	GO:0016747//transferase activity, transferring acyl groups other than amino-acyl groups	GO:0009628//response to abiotic stimulus	gi|590562432|ref|XP_007009084.1|/0/HXXXD-type acyl-transferase family protein [Theobroma cacao]
CotAD_04254	261	1.33667	38.49	4.84777	Up	0.945271	-	-	-	-	-	gi|590690296|ref|XP_007043471.1|/9.97709e-32/Wound-responsive family protein [Theobroma cacao]
CotAD_69332	1545	0.33	14.7733	5.48439	Up	0.945241	-	-	-	-	-	gi|590670295|ref|XP_007038015.1|/0/Skp2-like, FIST C domain, FIST domain, N-terminal isoform 1 [Theobroma cacao]
CotAD_22380	207	6.57333	159.753	4.60308	Up	0.944733	-	-	-	-	-	gi|590561448|ref|XP_007008813.1|/7.83578e-08/Uncharacterized protein TCM_042402 [Theobroma cacao]
CotAD_21289	1083	19.1133	0.53	-5.17244	Down	0.944472	-	K05279|1|2e-83|307|rcu:RCOM_0596300|flavonol 3-O-methyltransferase [EC:2.1.1.76];K13066|3|4e-82|303|pop:POPTR_824484|caffeic acid 3-O-methyltransferase [EC:2.1.1.68]	-	GO:0008168//methyltransferase activity	GO:0008152//metabolic process	gi|590568267|ref|XP_007010743.1|/2.0235e-122/O-methyltransferase, putative [Theobroma cacao]
CotAD_38660	360	1.42667	39.8367	4.80338	Up	0.944286	-	K14488|1|6e-10|60.5|ppp:PHYPADRAFT_26859|SAUR family protein	-	-	-	gi|590621194|ref|XP_007024731.1|/3.10139e-41/SAUR family protein, putative [Theobroma cacao]
CotAD_38161	360	1.03667	30.35	4.87167	Up	0.944104	-	K14488|1|5e-09|57.4|ppp:PHYPADRAFT_26859|SAUR family protein	-	-	-	gi|590621194|ref|XP_007024731.1|/7.38182e-43/SAUR family protein, putative [Theobroma cacao]
CotAD_24336	207	0.01	7.66	9.5812	Up	0.943861	-	-	-	-	-	gi|590608584|ref|XP_007021304.1|/4.11413e-33/Uncharacterized protein TCM_031348 [Theobroma cacao]
CotAD_20551	1116	2.44	61.0033	4.64394	Up	0.943545	-	-	GO:0005618//cell wall	-	-	gi|590636035|ref|XP_007028767.1|/0/F17A17.37 protein [Theobroma cacao]
CotAD_22399	1008	0.256667	12.25	5.57674	Up	0.941426	-	-	-	-	-	gi|255571701|ref|XP_002526794.1|/1.41155e-50/conserved hypothetical protein [Ricinus communis]
CotAD_38333	522	0.01	7.31333	9.51439	Up	0.9398	-	-	-	-	-	gi|590719284|ref|XP_007051014.1|/5.27896e-40/EXORDIUM like 2 [Theobroma cacao]
CotAD_18860	972	2.15	50.86	4.56412	Up	0.939599	-	K00100|1|2e-29|128|olu:OSTLU_36252|[EC:1.1.1.-];K00218|2|3e-24|110|aly:ARALYDRAFT_492051|protochlorophyllide reductase [EC:1.3.1.33]	-	GO:0036094//small molecule binding;GO:0003824//catalytic activity	GO:0044710	gi|590629769|ref|XP_007027083.1|/2.08335e-144/NAD(P)-binding Rossmann-fold superfamily protein isoform 1 [Theobroma cacao]
CotAD_28844	261	5.28667	111.753	4.40182	Up	0.938967	-	-	-	-	-	gi|590690296|ref|XP_007043471.1|/2.37471e-33/Wound-responsive family protein [Theobroma cacao]
CotAD_45465	642	0.206667	10.8933	5.72	Up	0.938739	-	-	-	-	-	gi|590625190|ref|XP_007025815.1|/7.76737e-09/Uncharacterized protein TCM_030005 [Theobroma cacao]
CotAD_49678	1419	0.493333	16.5233	5.0658	Up	0.938101	-	K01369|1|3e-156|550|mtr:MTR_3g104120|legumain [EC:3.4.22.34]	-	-	-	gi|590616900|ref|XP_007023637.1|/0/Delta vacuolar processing enzyme, putative [Theobroma cacao]
CotAD_53880	510	11.2367	230.55	4.35879	Up	0.938022	-	-	-	-	-	gi|590644842|ref|XP_007031193.1|/1.84294e-71/Uncharacterized protein TCM_026789 [Theobroma cacao]
CotAD_59939	1374	0.676667	20.2	4.89977	Up	0.93801	-	K01188|1|3e-140|496|ath:AT3G47000|beta-glucosidase [EC:3.2.1.21]	-	GO:0015926//glucosidase activity	GO:0044238	gi|347953879|gb|AEP33565.1|/0/b-1,4-glucanase [Gossypium mustelinum]
CotAD_60054	321	2.23	50.3467	4.49678	Up	0.937891	-	-	-	-	GO:0009725//response to hormone;GO:0019725//cellular homeostasis	gi|445069054|gb|AGE15501.1|/1.3966e-57/GA-stimulated transcript-like protein 5 [Gossypium hirsutum]
CotAD_05234	540	14.62	0.4	-5.1918	Down	0.937715	-	K01602|1|1e-81|299|aly:ARALYDRAFT_494137|ribulose-bisphosphate carboxylase small chain [EC:4.1.1.39]	GO:0009536//plastid	GO:0016831//carboxy-lyase activity;GO:0016491//oxidoreductase activity	GO:0044710;GO:0043094	gi|371942060|gb|AEX60842.1|/2.37162e-94/ribulose-1,5-bisphosphate carboxylase/oxygenase small subunit (chloroplast) [Gossypium hirsutum]
CotAD_54312	180	0.01	7.12667	9.47708	Up	0.937587	-	-	-	-	-	gi|590585402|ref|XP_007015435.1|/3.34397e-11/Pectinesterase 11-like protein [Theobroma cacao]
CotAD_59839	297	2.11	47.78	4.50109	Up	0.937551	-	-	-	GO:0003676//nucleic acid binding	GO:0009725//response to hormone;GO:0032502//developmental process	gi|590649967|ref|XP_007032531.1|/8.15942e-34/Mini zinc finger 2 isoform 2, partial [Theobroma cacao]
CotAD_75018	1011	1.2	28.9567	4.59279	Up	0.936484	-	K03921|1|9e-166|580|rcu:RCOM_0138550|acyl-[acyl-carrier-protein] desaturase [EC:1.14.19.2]	GO:0009536//plastid	GO:0046872//metal ion binding;GO:0016717//oxidoreductase activity, acting on paired donors, with oxidation of a pair of donors resulting in the reduction of molecular oxygen to two molecules of water	GO:0006631//fatty acid metabolic process	gi|590600196|ref|XP_007019392.1|/2.7602e-171/Plant stearoyl-acyl-carrier-protein desaturase family protein [Theobroma cacao]
CotAD_75266	942	0.623333	18.2133	4.86885	Up	0.935876	-	K09422|1|3e-84|310|pop:POPTR_669922|myb proto-oncogene protein, plant	-	GO:0005488//binding	-	gi|590699842|ref|XP_007046023.1|/4.16083e-110/Myb domain protein 16, putative [Theobroma cacao]
CotAD_13078	1884	65.72	3.27667	-4.32603	Down	0.935344	-	K12116|1|0.0|972|rcu:RCOM_0053590|flavin-binding kelch repeat F-box protein 1	GO:0043231//intracellular membrane-bounded organelle	GO:0044212//transcription regulatory region DNA binding;GO:0060089	GO:0009416//response to light stimulus;GO:0019941//modification-dependent protein catabolic process;GO:0009908//flower development;GO:0048511//rhythmic process;GO:0006351//transcription, DNA-templated;GO:0007154//cell communication	gi|590696865|ref|XP_007045281.1|/0/Flavin-binding, kelch repeat, f box 1 isoform 1 [Theobroma cacao]
CotAD_20863	372	0.01	6.96	9.44294	Up	0.935237	-	-	GO:0005911//cell-cell junction;GO:0005576//extracellular region	GO:0060089	GO:0006575//cellular modified amino acid metabolic process;GO:0019932//second-messenger-mediated signaling;GO:0048588//developmental cell growth;GO:0006595//polyamine metabolic process;GO:0006725//cellular aromatic compound metabolic process	gi|590690847|ref|XP_007043620.1|/5.81015e-19/Uncharacterized protein TCM_008135 [Theobroma cacao]
CotAD_21893	822	1.92	40.7633	4.40809	Up	0.934745	-	K13248|1|8e-125|444|rcu:RCOM_0313210|pyridoxal phosphate phosphatase PHOSPHO2 [EC:3.1.3.74]	-	GO:0016791//phosphatase activity;GO:0016462//pyrophosphatase activity	GO:0006796//phosphate-containing compound metabolic process;GO:0051259//protein oligomerization;GO:0009267//cellular response to starvation	gi|590620080|ref|XP_007024447.1|/1.87709e-137/Pyridoxal phosphate phosphatase-related protein [Theobroma cacao]
CotAD_23330	1653	1.23667	28.63	4.533	Up	0.934541	-	-	-	-	-	gi|590684712|ref|XP_007041922.1|/2.60801e-72/Proline-rich protein 2 [Theobroma cacao]
CotAD_52687	1884	38.1233	1.75333	-4.4425	Down	0.934289	-	K12116|1|0.0|1010|rcu:RCOM_0053590|flavin-binding kelch repeat F-box protein 1	-	GO:0060089	GO:0006351//transcription, DNA-templated;GO:0007154//cell communication	gi|590696865|ref|XP_007045281.1|/0/Flavin-binding, kelch repeat, f box 1 isoform 1 [Theobroma cacao]
CotAD_32273	549	0.01	6.83333	9.41645	Up	0.933441	-	K03327|1|7e-76|280|rcu:RCOM_0904910|multidrug resistance protein, MATE family	-	GO:0015291//secondary active transmembrane transporter activity	GO:0015893//drug transport;GO:0044763	gi|590626047|ref|XP_007026056.1|/1.08519e-81/MATE efflux family protein [Theobroma cacao]
CotAD_22468	678	0.45	14.42	5.002	Up	0.933204	-	-	-	-	-	gi|590665464|ref|XP_007036750.1|/9.53963e-64/21 kDa seed protein [Theobroma cacao]
CotAD_02821	2103	0.826667	20.7733	4.65128	Up	0.93283	-	K13862|1|1e-18|93.2|ota:Ot04g03190|solute carrier family 4 (sodium borate transporter), member 11	GO:0031224//intrinsic component of membrane	GO:0015301//anion:anion antiporter activity	GO:0006811//ion transport	gi|590663503|ref|XP_007036237.1|/0/HCO3- transporter family [Theobroma cacao]
CotAD_75149	1035	0.01	6.75	9.39874	Up	0.932289	-	-	-	-	-	gi|568837936|ref|XP_006472973.1|/1.71985e-91/PREDICTED: F-box protein PP2-B15-like [Citrus sinensis]
CotAD_30784	894	0.0966667	7.98667	6.36843	Up	0.932052	-	K09422|1|5e-94|342|rcu:RCOM_0845210|myb proto-oncogene protein, plant	-	-	GO:0010033//response to organic substance	gi|590640339|ref|XP_007029927.1|/1.84596e-104/Myb domain protein 60 [Theobroma cacao]
CotAD_28827	252	0.793333	19.7467	4.63754	Up	0.931769	-	-	-	-	-	gi|590608363|ref|XP_007021244.1|/4.53007e-24/2-nonaprenyl-3-methyl-6-methoxy-1,4-benzoquinol hydroxylase [Theobroma cacao]
CotAD_28846	261	6.32667	109.28	4.11044	Up	0.931319	-	-	-	-	-	gi|590690296|ref|XP_007043471.1|/2.90963e-23/Wound-responsive family protein [Theobroma cacao]
CotAD_00533	312	1.38	28.9267	4.38966	Up	0.931155	-	-	-	-	-	gi|590577926|ref|XP_007013368.1|/7.52944e-35/Early nodulin-93 isoform 1 [Theobroma cacao]
CotAD_61219	237	4.45333	78.5533	4.14071	Up	0.930268	-	-	-	-	-	-
CotAD_46044	726	15.89	262.843	4.04801	Up	0.930219	-	-	-	GO:0016772//transferase activity, transferring phosphorus-containing groups	GO:0006796//phosphate-containing compound metabolic process	gi|9651644|gb|AAF91226.1|AF218378_1/5.88505e-118/protein kinase [Gossypium hirsutum]
CotAD_61187	684	0.573333	15.44	4.75115	Up	0.929064	-	K01955|1|1e-06|51.2|vvi:100262205|carbamoyl-phosphate synthase large subunit [EC:6.3.5.5]	-	-	GO:0009725//response to hormone	gi|590664626|ref|XP_007036523.1|/2.54781e-80/LOB domain-containing protein 41, putative [Theobroma cacao]
CotAD_29885	960	2.21333	41.0333	4.2125	Up	0.928976	-	-	-	-	-	gi|590717490|ref|XP_007050627.1|/3.93002e-71/Uncharacterized protein TCM_004392 [Theobroma cacao]
CotAD_01362	1614	3.12667	55.01	4.137	Up	0.928906	-	K00517|1|0.0|691|ath:AT1G01190|[EC:1.14.-.-];K05280|5|1e-70|265|aly:ARALYDRAFT_487632|flavonoid 3'-monooxygenase [EC:1.14.13.21]	-	GO:0046906//tetrapyrrole binding;GO:0046914//transition metal ion binding;GO:0004497//monooxygenase activity;GO:0016705//oxidoreductase activity, acting on paired donors, with incorporation or reduction of molecular oxygen	GO:0048608//reproductive structure development;GO:0044710	gi|590720943|ref|XP_007051469.1|/0/Cytochrome P450, family 78, subfamily A, polypeptide 6 [Theobroma cacao]
CotAD_07768	807	1.65333	32.5967	4.30127	Up	0.928796	-	-	-	-	-	gi|303291416|ref|XP_003064993.1|/5.95745e-64/predicted protein [Micromonas pusilla CCMP1545]
CotAD_38985	2205	0.84	19.2433	4.51783	Up	0.928097	-	K01322|1|0.0|1206|gmx:100812955|prolyl oligopeptidase [EC:3.4.21.26]	GO:0009536//plastid	GO:0004175//endopeptidase activity;GO:0008236//serine-type peptidase activity	GO:0019538//protein metabolic process	gi|590594768|ref|XP_007017944.1|/0/Prolyl oligopeptidase family protein [Theobroma cacao]
CotAD_58064	1131	27.1167	421.98	3.95992	Up	0.928067	-	-	-	-	GO:0009725//response to hormone;GO:0009414//response to water deprivation;GO:0006970//response to osmotic stress	gi|49615303|gb|AAT66913.1|/9.54369e-155/dehydration-induced protein RD22-like protein 2 [Gossypium arboreum]
CotAD_72932	1395	0.01	6.46333	9.33613	Up	0.927793	-	K15397|1|8e-92|335|ath:AT1G01120|3-ketoacyl-CoA synthase [EC:2.3.1.-]	-	GO:0016746//transferase activity, transferring acyl groups	GO:0006629//lipid metabolic process;GO:0009628//response to abiotic stimulus	gi|482679604|gb|AGK30010.1|/0/3-ketoacyl-CoA synthase 15 [Gossypium raimondii]
CotAD_02877	375	18.5633	277.587	3.90241	Up	0.925717	-	-	-	-	-	gi|590631487|ref|XP_007027578.1|/2.6773e-32/Sequence-specific DNA binding transcription factors isoform 2 [Theobroma cacao]
CotAD_71232	636	15.1133	0.603333	-4.64672	Down	0.925328	-	K09264|1|7e-08|55.5|gmx:100808145|MADS-box transcription factor, plant	-	-	GO:0044763;GO:0048229//gametophyte development;GO:0008152//metabolic process;GO:0016043//cellular component organization	gi|590689912|ref|XP_007043361.1|/7.61014e-41/AGAMOUS-like 66 isoform 4 [Theobroma cacao]
CotAD_69935	615	4.57	70.19	3.941	Up	0.925273	-	K03921|1|2e-101|365|vvi:100255873|acyl-[acyl-carrier-protein] desaturase [EC:1.14.19.2]	GO:0009536//plastid	GO:0046872//metal ion binding;GO:0016717//oxidoreductase activity, acting on paired donors, with oxidation of a pair of donors resulting in the reduction of molecular oxygen to two molecules of water	GO:0006631//fatty acid metabolic process	gi|590600196|ref|XP_007019392.1|/1.11648e-102/Plant stearoyl-acyl-carrier-protein desaturase family protein [Theobroma cacao]
CotAD_60390	1227	0.93	19.4333	4.38516	Up	0.924754	-	-	-	GO:0070011//peptidase activity, acting on L-amino acid peptides	GO:0008152//metabolic process	gi|590597196|ref|XP_007018543.1|/1.93637e-180/Xylem serine proteinase 1, putative isoform 1 [Theobroma cacao]
CotAD_20198	1011	6.99333	97.9533	3.80804	Up	0.924219	-	-	-	GO:0005543//phospholipid binding;GO:0046872//metal ion binding	-	gi|211906452|gb|ACJ11719.1|/3.49166e-166/annexin [Gossypium hirsutum]
CotAD_58503	975	3.27667	50.37	3.94226	Up	0.923814	-	K03921|1|3e-128|456|pop:POPTR_862463|acyl-[acyl-carrier-protein] desaturase [EC:1.14.19.2]	-	-	GO:0044710	gi|566172445|ref|XP_002307478.2|/5.18162e-127/hypothetical protein POPTR_0005s21000g [Populus trichocarpa]
CotAD_51296	960	1.88667	31.5167	4.0622	Up	0.922328	-	-	-	-	-	gi|590717490|ref|XP_007050627.1|/7.91872e-72/Uncharacterized protein TCM_004392 [Theobroma cacao]
CotAD_39695	1059	7.19667	100.56	3.80458	Up	0.922167	-	K15121|1|2e-78|291|smo:SELMODRAFT_413389|solute carrier family 25, member 44	GO:0031224//intrinsic component of membrane	-	GO:0051234//establishment of localization;GO:0044763	gi|590574347|ref|XP_007012376.1|/2.70103e-156/Mitochondrial substrate carrier family protein J [Theobroma cacao]
CotAD_08519	285	1.87333	31.06	4.05138	Up	0.922137	-	-	-	-	-	gi|147825289|emb|CAN59708.1|/3.49569e-08/hypothetical protein VITISV_040315 [Vitis vinifera]
CotAD_10695	852	5.19667	70.7667	3.76741	Up	0.920912	-	K01090|1|2e-13|74.3|osa:4341433|protein phosphatase [EC:3.1.3.16];K14497|3|1e-09|61.6|mtr:MTR_5g080680|protein phosphatase 2C [EC:3.1.3.16]	-	GO:0016791//phosphatase activity	-	gi|590659558|ref|XP_007035160.1|/2.5092e-132/Phosphatase 2C family protein, putative [Theobroma cacao]
CotAD_50633	1062	1.68	27.49	4.03237	Up	0.920653	-	K14709|1|4e-104|376|rcu:RCOM_0122460|solute carrier family 39 (zinc transporter), member 1/2/3	GO:0016020//membrane	GO:0046873//metal ion transmembrane transporter activity;GO:0016491//oxidoreductase activity	GO:0044763;GO:0030001//metal ion transport	gi|590681098|ref|XP_007041017.1|/2.32356e-115/Zinc transporter 1 precursor [Theobroma cacao]
CotAD_38209	414	4.76333	64.8	3.76595	Up	0.920586	-	-	-	-	-	gi|590593454|ref|XP_007017571.1|/3.43922e-48/DNA polymerase epsilon catalytic subunit A, putative [Theobroma cacao]
CotAD_35302	462	0.983333	18.9833	4.27091	Up	0.920446	-	K14491|1|2e-64|242|rcu:RCOM_0999330|two-component response regulator ARR-B family	-	GO:0016772//transferase activity, transferring phosphorus-containing groups;GO:0003676//nucleic acid binding;GO:0004871//signal transducer activity	GO:0006796//phosphate-containing compound metabolic process;GO:0007165//signal transduction;GO:0006351//transcription, DNA-templated	gi|255556280|ref|XP_002519174.1|/2.3031e-63/sensor histidine kinase, putative [Ricinus communis]
CotAD_54527	471	120.73	9.66333	-3.64312	Down	0.919969	-	-	-	-	-	gi|383932362|gb|AFH57278.1|/1.1333e-15/glycine rich protein [Gossypium hirsutum]
CotAD_04253	261	0.846667	16.8567	4.31538	Up	0.919568	-	-	-	-	-	gi|590690296|ref|XP_007043471.1|/1.53924e-32/Wound-responsive family protein [Theobroma cacao]
CotAD_09140	1482	0.283333	9.89667	5.12637	Up	0.919562	-	K01592|1|0.0|734|pop:POPTR_576951|tyrosine decarboxylase [EC:4.1.1.25]	-	GO:0016829//lyase activity	GO:0019752//carboxylic acid metabolic process	gi|590641487|ref|XP_007030244.1|/0/Tyrosine/DOPA decarboxylase [Theobroma cacao]
CotAD_46966	1113	2.01667	30.5267	3.92003	Up	0.919516	-	-	-	-	-	gi|590659272|ref|XP_007035082.1|/3.07839e-174/Nodulin MtN21 /EamA-like transporter family protein isoform 1 [Theobroma cacao]
CotAD_05386	885	1.91667	28.99	3.91888	Up	0.918866	-	K08235|1|3e-160|562|pop:POPTR_708892|xyloglucan:xyloglucosyl transferase [EC:2.4.1.207]	GO:0005618//cell wall;GO:0009536//plastid;GO:0005576//extracellular region	GO:0016798//hydrolase activity, acting on glycosyl bonds;GO:0016758//transferase activity, transferring hexosyl groups	GO:0009642//response to light intensity;GO:0044042//glucan metabolic process;GO:0009725//response to hormone;GO:0000902//cell morphogenesis;GO:0009605//response to external stimulus	gi|254554080|gb|ACT67416.1|/4.2471e-162/xyloglucan endotransglycosylase [Shorea parvifolia subsp. parvifolia]
CotAD_00199	1008	6.23667	79.17	3.66611	Up	0.918787	-	-	-	-	GO:1901700;GO:0006950//response to stress;GO:0009628//response to abiotic stimulus	gi|18447761|gb|AAL67991.1|/5.5606e-156/dehydration-induced protein RD22-like protein [Gossypium hirsutum]
CotAD_16015	915	2.38667	34.4667	3.85213	Up	0.918738	-	K10144|1|4e-141|498|pop:POPTR_558319|RING finger and CHY zinc finger domain-containing protein 1 [EC:6.3.2.19]	-	GO:0046914//transition metal ion binding	-	gi|590590984|ref|XP_007016889.1|/3.57376e-151/PGPD14 isoform 1 [Theobroma cacao]
CotAD_64293	504	16.6567	192.49	3.53061	Up	0.917939	-	-	-	-	GO:0050896//response to stimulus	gi|590644622|ref|XP_007031132.1|/1.60522e-64/USP-like protein isoform 1 [Theobroma cacao]
CotAD_02876	777	16.6233	186.28	3.48619	Up	0.91782	-	-	-	-	-	gi|590631484|ref|XP_007027577.1|/1.19738e-76/Sequence-specific DNA binding transcription factors isoform 1 [Theobroma cacao]
CotAD_03636	531	14.68	0.696667	-4.39724	Down	0.917568	-	-	-	-	-	gi|590592252|ref|XP_007017228.1|/3.75704e-57/Cold regulated gene 27, putative isoform 1 [Theobroma cacao]
CotAD_10502	708	10.8867	124.907	3.52022	Up	0.917322	-	K14484|1|6e-14|75.9|aly:ARALYDRAFT_470436|auxin-responsive protein IAA	-	-	-	gi|590578458|ref|XP_007013516.1|/3.1466e-68/AUX/IAA transcriptional regulator family protein, putative isoform 1 [Theobroma cacao]
CotAD_32589	573	0.0833333	6.77	6.34412	Up	0.917054	-	-	-	-	-	gi|225450743|ref|XP_002279225.1|/9.26166e-58/PREDICTED: F-box protein PP2-B15-like [Vitis vinifera]
CotAD_57939	981	3.78667	45.21	3.57764	Up	0.916115	-	-	GO:0043231//intracellular membrane-bounded organelle	-	-	gi|590719629|ref|XP_007051108.1|/2.11033e-152/Calcium-dependent phosphotriesterase superfamily protein [Theobroma cacao]
CotAD_44895	885	3.34667	42.1467	3.65462	Up	0.915756	-	K10144|1|7e-146|514|pop:POPTR_558319|RING finger and CHY zinc finger domain-containing protein 1 [EC:6.3.2.19]	-	GO:0046914//transition metal ion binding	-	gi|590590984|ref|XP_007016889.1|/1.4631e-154/PGPD14 isoform 1 [Theobroma cacao]
CotAD_10891	405	6.57	73.8267	3.49018	Up	0.915723	-	K13148|1|5e-07|51.2|vvi:100261060|integrator complex subunit 11 [EC:3.1.27.-];K10601|2|1e-06|50.1|smo:SELMODRAFT_114410|E3 ubiquitin-protein ligase synoviolin [EC:6.3.2.19]	-	-	-	gi|590712545|ref|XP_007049410.1|/2.94253e-47/RING/U-box superfamily protein, putative [Theobroma cacao]
CotAD_15469	504	29.3167	312.487	3.414	Up	0.915544	-	-	-	-	GO:0050896//response to stimulus	gi|590644622|ref|XP_007031132.1|/4.22426e-65/USP-like protein isoform 1 [Theobroma cacao]
CotAD_36190	873	16.5967	0.913333	-4.18361	Down	0.915136	-	K14504|1|6e-137|484|rcu:RCOM_1630040|xyloglucan:xyloglucosyl transferase TCH4 [EC:2.4.1.207];K08235|2|9e-135|477|rcu:RCOM_1630030|xyloglucan:xyloglucosyl transferase [EC:2.4.1.207]	GO:0005576//extracellular region;GO:0030312	GO:0016798//hydrolase activity, acting on glycosyl bonds;GO:0016758//transferase activity, transferring hexosyl groups	GO:0044042//glucan metabolic process	gi|590580805|ref|XP_007014172.1|/4.31036e-143/Xyloglucan endotransglucosylase/hydrolase family protein [Theobroma cacao]
CotAD_27850	1761	1.02	17.52	4.10236	Up	0.91458	-	K14638|1|9e-120|429|smo:SELMODRAFT_97812|solute carrier family 15 (peptide/histidine transporter), member 3/4	GO:0016020//membrane	-	GO:0006810//transport	gi|590676965|ref|XP_007039888.1|/0/Nitrate transporter 1.1 isoform 1 [Theobroma cacao]
CotAD_76273	630	2.12667	28.9333	3.76607	Up	0.914416	-	K01051|1|3e-15|79.7|ath:AT1G53830|pectinesterase [EC:3.1.1.11]	-	GO:0030234//enzyme regulator activity;GO:0052689//carboxylic ester hydrolase activity	GO:0044092//negative regulation of molecular function	gi|590696637|ref|XP_007045219.1|/2.43657e-92/Plant invertase/pectin methylesterase inhibitor superfamily protein, partial [Theobroma cacao]
CotAD_13932	1236	2.06667	28.59	3.79013	Up	0.914322	-	K14829|1|6e-35|146|aly:ARALYDRAFT_485276|pre-rRNA-processing protein IPI3;K12862|3|1e-08|59.7|smo:SELMODRAFT_115108|pleiotropic regulator 1	-	-	-	gi|590610992|ref|XP_007021976.1|/4.83211e-171/WD-repeat protein, putative [Theobroma cacao]
CotAD_07056	774	1.34667	20.5333	3.9305	Up	0.913425	-	K06883|1|3e-83|306|ath:AT5G54840|;K07890|4|2e-12|70.9|osa:4338469|Ras-related protein Rab-21;K07910|5|2e-09|61.2|vvi:100267442|Ras-related protein Rab-18	-	GO:0036094//small molecule binding;GO:1901363;GO:0097159//organic cyclic compound binding	-	gi|590607238|ref|XP_007020945.1|/4.20973e-104/Ras-related small GTP-binding family protein isoform 2 [Theobroma cacao]
CotAD_40356	1068	3.85667	44.1667	3.51753	Up	0.913337	-	K14709|1|2e-121|433|rcu:RCOM_1500480|solute carrier family 39 (zinc transporter), member 1/2/3	GO:0016020//membrane	GO:0046873//metal ion transmembrane transporter activity;GO:0016491//oxidoreductase activity	GO:0044763;GO:0030001//metal ion transport	gi|590621878|ref|XP_007024894.1|/2.57386e-138/Zinc transporter 10 precursor [Theobroma cacao]
CotAD_39140	1365	0.28	9.21333	5.04022	Up	0.912884	-	K13493|1|5e-126|449|ath:AT5G05860|cytokinin-N-glucosyltransferase [EC:2.4.1.-];K13228|3|1e-86|318|zma:100274317|UDP-glucosyltransferase BX9 [EC:2.4.1.202];K13227|4|8e-79|292|zma:100277344|UDP-glucosyltransferase BX8 [EC:2.4.1.202];K13030|5|1e-57|222|sbi:SORBI_01g001220|cyanohydrin beta-glucosyltransferase [EC:2.4.1.85]	-	GO:0016757//transferase activity, transferring glycosyl groups	-	gi|590562610|ref|XP_007009134.1|/0/UDP-Glycosyltransferase superfamily protein, putative [Theobroma cacao]
CotAD_14769	1443	6.52	69.5567	3.41524	Up	0.912841	-	K13289|1|0.0|712|rcu:RCOM_1077960|cathepsin A (carboxypeptidase C) [EC:3.4.16.5]	GO:0043231//intracellular membrane-bounded organelle	GO:0004180//carboxypeptidase activity	GO:0019538//protein metabolic process	gi|590638064|ref|XP_007029289.1|/0/Serine carboxypeptidase-like 20 isoform 1 [Theobroma cacao]
CotAD_08592	2871	0.553333	12.2567	4.46927	Up	0.912805	-	-	-	GO:0003824//catalytic activity;GO:0005515//protein binding	-	gi|571463823|ref|XP_006582812.1|/0/PREDICTED: uncharacterized protein LOC100776945 [Glycine max]
CotAD_57395	1623	21.76	215.623	3.30876	Up	0.912677	-	K00517|1|0.0|682|ath:AT1G01190|[EC:1.14.-.-];K05280|5|9e-77|286|gmx:547475|flavonoid 3'-monooxygenase [EC:1.14.13.21]	-	GO:0046906//tetrapyrrole binding;GO:0046914//transition metal ion binding;GO:0004497//monooxygenase activity;GO:0016705//oxidoreductase activity, acting on paired donors, with incorporation or reduction of molecular oxygen	GO:0048608//reproductive structure development;GO:0044710	gi|590720943|ref|XP_007051469.1|/0/Cytochrome P450, family 78, subfamily A, polypeptide 6 [Theobroma cacao]
CotAD_45320	1116	3.55667	40.06	3.49356	Up	0.912562	-	K01568|1|5e-117|419|pop:POPTR_835585|pyruvate decarboxylase [EC:4.1.1.1]	GO:0009536//plastid	GO:0019842//vitamin binding;GO:0046872//metal ion binding;GO:0016831//carboxy-lyase activity	GO:0006996//organelle organization;GO:0051603//proteolysis involved in cellular protein catabolic process;GO:0009627//systemic acquired resistance;GO:0042743//hydrogen peroxide metabolic process;GO:0006006//glucose metabolic process	gi|475544637|gb|EMT10366.1|/2.15065e-159/Pyruvate decarboxylase isozyme 2 [Aegilops tauschii]
CotAD_64146	1086	6.52667	65.5433	3.32803	Up	0.912431	-	K01365|1|2e-173|606|rcu:RCOM_1507820|cathepsin L [EC:3.4.22.15]	-	GO:0016628//oxidoreductase activity, acting on the CH-CH group of donors, NAD or NADP as acceptor;GO:0070011//peptidase activity, acting on L-amino acid peptides	GO:0044710;GO:0019538//protein metabolic process	gi|590669567|ref|XP_007037812.1|/0/Cysteine proteinases superfamily protein isoform 1 [Theobroma cacao]
CotAD_64292	522	19.4133	177.53	3.19294	Up	0.912154	-	-	-	-	GO:0050896//response to stimulus	gi|590644622|ref|XP_007031132.1|/9.84091e-79/USP-like protein isoform 1 [Theobroma cacao]
CotAD_19071	1029	1.77333	24.3567	3.77978	Up	0.912106	-	K01090|1|2e-19|94.7|sbi:SORBI_01g038410|protein phosphatase [EC:3.1.3.16];K14497|2|4e-16|84.0|vvi:100241147|protein phosphatase 2C [EC:3.1.3.16]	GO:0043234//protein complex	GO:0043169//cation binding;GO:0004721//phosphoprotein phosphatase activity	GO:0006464//cellular protein modification process	gi|590630098|ref|XP_007027175.1|/2.95241e-152/Phosphatase 2C family protein [Theobroma cacao]
CotAD_07526	855	1.76	23.93	3.76517	Up	0.911802	-	-	-	-	-	gi|590596413|ref|XP_007018329.1|/1.42725e-143/Phosphoglycerate mutase family protein isoform 1 [Theobroma cacao]
CotAD_61426	873	23.75	1.73667	-3.77353	Down	0.911677	-	K14504|1|4e-137|485|rcu:RCOM_1630040|xyloglucan:xyloglucosyl transferase TCH4 [EC:2.4.1.207];K08235|2|7e-135|478|rcu:RCOM_1630030|xyloglucan:xyloglucosyl transferase [EC:2.4.1.207]	GO:0005576//extracellular region;GO:0030312	GO:0016798//hydrolase activity, acting on glycosyl bonds;GO:0016758//transferase activity, transferring hexosyl groups	GO:0044042//glucan metabolic process	gi|590580805|ref|XP_007014172.1|/3.89856e-144/Xyloglucan endotransglucosylase/hydrolase family protein [Theobroma cacao]
CotAD_39720	1269	0.993333	16.84	4.08347	Up	0.91147	-	K14709|1|2e-154|543|rcu:RCOM_0797420|solute carrier family 39 (zinc transporter), member 1/2/3	GO:0009536//plastid;GO:0030118//clathrin coat	GO:0005488//binding;GO:0016491//oxidoreductase activity;GO:0022890//inorganic cation transmembrane transporter activity;GO:0046915//transition metal ion transmembrane transporter activity	GO:0016192//vesicle-mediated transport;GO:0030243//cellulose metabolic process;GO:0009606//tropism;GO:0006605//protein targeting;GO:0030001//metal ion transport	gi|425918378|gb|AFY11956.1|/0/zinc transporter 4 [Gossypium hirsutum]
CotAD_73954	522	4.53333	48.4933	3.41914	Up	0.9111	-	K14492|1|2e-51|199|vvi:100259216|two-component response regulator ARR-A family	-	-	GO:0007165//signal transduction	gi|590599149|ref|XP_007019101.1|/1.69033e-54/Two-component response regulator ARR9 isoform 2 [Theobroma cacao]
CotAD_18483	2103	0.236667	8.54	5.17331	Up	0.911039	-	-	-	-	-	gi|590589928|ref|XP_007016589.1|/0/Subtilase family protein, putative [Theobroma cacao]
CotAD_31463	531	15.21	0.886667	-4.10048	Down	0.910793	-	-	-	-	-	gi|590576587|ref|XP_007012998.1|/2.07114e-39/Oxidative stress 3 [Theobroma cacao]
CotAD_21819	1095	17.6933	1.15667	-3.93516	Down	0.910106	-	-	-	-	-	gi|590665643|ref|XP_007036796.1|/1.52653e-117/WUSCHEL, putative isoform 1 [Theobroma cacao]
CotAD_19603	768	27.7467	247.573	3.15747	Up	0.909811	-	-	-	GO:0016791//phosphatase activity	-	gi|590681024|ref|XP_007040999.1|/5.3654e-136/Rhythmically-expressed protein 2 protein, putative isoform 1 [Theobroma cacao]
CotAD_65281	1434	3.82	39.94	3.38619	Up	0.909765	-	K13496|1|3e-147|520|ath:AT2G36780|UDP-glucosyl transferase 73C [EC:2.4.1.-]	-	GO:0016758//transferase activity, transferring hexosyl groups	-	gi|590639044|ref|XP_007029561.1|/6.33188e-173/UDP-glycosyltransferase 73C5 [Theobroma cacao]
CotAD_15470	522	37.9833	317.483	3.06324	Up	0.909616	-	K06674|1|7e-06|48.1|vcn:VOLCADRAFT_106052|structural maintenance of chromosome 2	-	-	GO:0050896//response to stimulus	gi|590644622|ref|XP_007031132.1|/1.08804e-77/USP-like protein isoform 1 [Theobroma cacao]
CotAD_37924	687	0.5	11.3533	4.50504	Up	0.909358	-	-	GO:0009536//plastid	-	-	gi|590592699|ref|XP_007017353.1|/6.10834e-90/Uncharacterized protein TCM_033904 [Theobroma cacao]
CotAD_07026	660	19.1567	166.253	3.11746	Up	0.909233	-	K10601|1|2e-09|60.8|ota:Ot10g01730|E3 ubiquitin-protein ligase synoviolin [EC:6.3.2.19];K05283|2|2e-09|60.5|aly:ARALYDRAFT_354960|phosphatidylinositol glycan, class W [EC:2.3.-.-];K15277|3|2e-09|60.5|ota:Ot17g00560|solute carrier family 35 (adenosine 3'-phospho 5'-phosphosulfate transporter), member B3;K15692|4|2e-08|57.4|bdi:100845565|E3 ubiquitin-protein ligase RNF13 [EC:6.3.2.19]	-	-	-	gi|590606790|ref|XP_007020828.1|/8.21761e-73/RING/U-box superfamily protein, putative isoform 1 [Theobroma cacao]
CotAD_47003	1236	1.82333	23.6	3.69414	Up	0.908999	-	K14829|1|4e-34|144|aly:ARALYDRAFT_485276|pre-rRNA-processing protein IPI3;K12862|2|1e-09|62.8|smo:SELMODRAFT_115108|pleiotropic regulator 1	-	-	-	gi|590610992|ref|XP_007021976.1|/2.39815e-170/WD-repeat protein, putative [Theobroma cacao]
CotAD_59706	276	15.5933	131.417	3.07515	Up	0.908783	-	-	-	-	-	gi|590724222|ref|XP_007052405.1|/7.56075e-27/Uncharacterized protein TCM_005789 [Theobroma cacao]
CotAD_16981	1623	14.48	121.077	3.06379	Up	0.908558	-	K00517|1|0.0|685|ath:AT1G01190|[EC:1.14.-.-];K05280|5|4e-77|287|aly:ARALYDRAFT_487632|flavonoid 3'-monooxygenase [EC:1.14.13.21]	-	GO:0046906//tetrapyrrole binding;GO:0046914//transition metal ion binding;GO:0004497//monooxygenase activity;GO:0016705//oxidoreductase activity, acting on paired donors, with incorporation or reduction of molecular oxygen	GO:0048608//reproductive structure development;GO:0044710	gi|590720943|ref|XP_007051469.1|/0/Cytochrome P450, family 78, subfamily A, polypeptide 6 [Theobroma cacao]
CotAD_55999	492	12.3	98.9833	3.00853	Up	0.907789	-	K00134|1|4e-81|298|vvi:100264789|glyceraldehyde 3-phosphate dehydrogenase [EC:1.2.1.12]	-	GO:0016903//oxidoreductase activity, acting on the aldehyde or oxo group of donors;GO:0000166//nucleotide binding	GO:0044710;GO:0019318//hexose metabolic process	gi|590695792|ref|XP_007044989.1|/1.71864e-84/Glyceraldehyde-3-phosphate dehydrogenase C2 isoform 1 [Theobroma cacao]
CotAD_04004	411	12.5	0.64	-4.28771	Down	0.907777	-	-	-	-	-	gi|590676958|ref|XP_007039886.1|/1.50758e-27/14 kDa proline-rich protein DC2.15, putative [Theobroma cacao]
CotAD_23294	540	7.4	0.166667	-5.47249	Down	0.906957	-	K01602|1|1e-82|303|aly:ARALYDRAFT_494137|ribulose-bisphosphate carboxylase small chain [EC:4.1.1.39]	GO:0009536//plastid	GO:0016831//carboxy-lyase activity;GO:0016491//oxidoreductase activity	GO:0044710;GO:0043094	gi|406366470|gb|AFS41732.1|/1.81589e-94/ribulose-1,5-bisphosphate carboxylase/oxygenase small subunit (chloroplast) [Gossypium hirsutum]
CotAD_22035	1140	24.7933	2.15	-3.52754	Down	0.906944	-	K14491|1|7e-14|76.6|gmx:100814930|two-component response regulator ARR-B family	-	-	-	gi|590701021|ref|XP_007046296.1|/5.87389e-144/Myb-like transcription factor family protein, putative isoform 1 [Theobroma cacao]
CotAD_62802	876	0.196667	7.76333	5.30285	Up	0.906668	-	-	GO:0044424	-	-	gi|590679463|ref|XP_007040588.1|/7.00432e-101/ABL interactor-like protein 2, putative [Theobroma cacao]
CotAD_13647	1422	0.22	8.05333	5.19401	Up	0.906598	-	K01369|1|4e-157|552|vvi:100244137|legumain [EC:3.4.22.34]	-	-	-	gi|590616900|ref|XP_007023637.1|/0/Delta vacuolar processing enzyme, putative [Theobroma cacao]
CotAD_37838	1164	55.7867	439.943	2.97933	Up	0.90633	-	-	-	-	-	gi|590632267|ref|XP_007027793.1|/1.2523e-173/Uncharacterized protein TCM_022632 [Theobroma cacao]
CotAD_05842	1077	391.127	2752.46	2.81501	Up	0.905953	-	K00001|1|5e-174|608|pop:POPTR_718546|alcohol dehydrogenase [EC:1.1.1.1]	GO:0044444//cytoplasmic part;GO:0016020//membrane	GO:0046914//transition metal ion binding;GO:0036094//small molecule binding;GO:0016616//oxidoreductase activity, acting on the CH-OH group of donors, NAD or NADP as acceptor	GO:0006970//response to osmotic stress;GO:0044710;GO:0010038//response to metal ion	gi|1220196|gb|AAA91811.1|/0/alcohol dehydrogenase 2a [Gossypium hirsutum]
CotAD_58449	822	2.04	23.4033	3.52007	Up	0.905953	-	K06883|1|3e-96|349|ath:AT5G54840|;K07890|4|2e-16|84.7|osa:4338469|Ras-related protein Rab-21;K07976|5|3e-13|73.9|cme:CMQ122C|Rab family, other	GO:0044464	GO:0032550	GO:0035556//intracellular signal transduction	gi|590607238|ref|XP_007020945.1|/1.88581e-121/Ras-related small GTP-binding family protein isoform 2 [Theobroma cacao]
CotAD_52872	276	27.1167	213.643	2.97795	Up	0.905884	-	-	-	-	-	gi|590724222|ref|XP_007052405.1|/7.56075e-27/Uncharacterized protein TCM_005789 [Theobroma cacao]
CotAD_59500	909	53.22	376.41	2.82226	Up	0.905656	-	K01955|1|6e-06|49.7|vvi:100262205|carbamoyl-phosphate synthase large subunit [EC:6.3.5.5]	-	-	GO:0009725//response to hormone	gi|590652903|ref|XP_007033275.1|/9.09074e-115/LOB domain-containing protein 41 [Theobroma cacao]
CotAD_21684	492	27.72	210.51	2.92489	Up	0.905625	-	K00134|1|5e-81|297|vvi:100264789|glyceraldehyde 3-phosphate dehydrogenase [EC:1.2.1.12]	-	GO:0016903//oxidoreductase activity, acting on the aldehyde or oxo group of donors;GO:0000166//nucleotide binding	GO:0044710;GO:0019318//hexose metabolic process	gi|590695792|ref|XP_007044989.1|/1.11399e-83/Glyceraldehyde-3-phosphate dehydrogenase C2 isoform 1 [Theobroma cacao]
CotAD_43686	483	27.7	2.74	-3.33764	Down	0.905461	-	-	-	GO:0004518//nuclease activity	-	gi|567862244|ref|XP_006423776.1|/2.00814e-18/hypothetical protein CICLE_v10029531mg [Citrus clementina]
CotAD_30058	483	27.7	2.74	-3.33764	Down	0.905461	-	-	-	GO:0004518//nuclease activity	-	gi|567862244|ref|XP_006423776.1|/2.00814e-18/hypothetical protein CICLE_v10029531mg [Citrus clementina]
CotAD_05847	1140	31.6133	225.327	2.83341	Up	0.905397	-	K00001|1|0.0|659|gmx:100783318|alcohol dehydrogenase [EC:1.1.1.1]	-	-	-	gi|1297359|gb|AAA98984.1|/0/alcohol dehydrogenase 2d [Gossypium hirsutum]
CotAD_35960	1002	5.99333	50.8267	3.08416	Up	0.905394	-	K09753|1|8e-34|142|bdi:100823534|cinnamoyl-CoA reductase [EC:1.2.1.44]	-	GO:0016616//oxidoreductase activity, acting on the CH-OH group of donors, NAD or NADP as acceptor	GO:0044710	gi|590653342|ref|XP_007033396.1|/2.41532e-151/NAD(P)-binding Rossmann-fold superfamily protein [Theobroma cacao]
CotAD_74240	1518	1.59667	19.59	3.61698	Up	0.905266	-	K13496|1|6e-154|542|aly:ARALYDRAFT_902799|UDP-glucosyl transferase 73C [EC:2.4.1.-]	-	GO:0016758//transferase activity, transferring hexosyl groups	-	gi|476002156|gb|AGI62244.1|/0/UGT73C14 [Gossypium hirsutum]
CotAD_67755	852	20.77	157.02	2.91838	Up	0.905263	-	K10712|1|4e-86|315|mtr:MTR_7g086380|cysteamine dioxygenase [EC:1.13.11.19]	-	GO:0016702//oxidoreductase activity, acting on single donors with incorporation of molecular oxygen, incorporation of two atoms of oxygen	-	gi|590640646|ref|XP_007030009.1|/2.44733e-103/Uncharacterized protein isoform 1 [Theobroma cacao]
CotAD_60529	1683	0.683333	12.3833	4.17967	Up	0.90523	-	-	-	GO:0004553//hydrolase activity, hydrolyzing O-glycosyl compounds	GO:0044238	gi|590687400|ref|XP_007042653.1|/0/Glycosyl hydrolase family 10 protein, putative [Theobroma cacao]
CotAD_71074	276	1.27	17.4033	3.77646	Up	0.90523	-	-	GO:0043231//intracellular membrane-bounded organelle	-	GO:0032446//protein modification by small protein conjugation;GO:0006631//fatty acid metabolic process;GO:0044767	gi|224112731|ref|XP_002316275.1|/1.80795e-12/hypothetical protein POPTR_0010s20930g [Populus trichocarpa]
CotAD_49942	513	19.4767	146.943	2.91544	Up	0.905157	-	-	-	-	-	gi|590650349|ref|XP_007032633.1|/4.64983e-54/Early nodulin-like protein 20 [Theobroma cacao]
CotAD_56010	612	0.08	6.13667	6.26131	Up	0.904996	-	K10251|1|5e-63|238|mtr:MTR_3g086210|beta-keto reductase [EC:1.1.1.-]	GO:0043231//intracellular membrane-bounded organelle	GO:0016616//oxidoreductase activity, acting on the CH-OH group of donors, NAD or NADP as acceptor	GO:0006694//steroid biosynthetic process;GO:0030148//sphingolipid biosynthetic process	gi|62956020|gb|AAY23355.1|/1.14146e-99/3-ketoacyl-CoA reductase 2 [Gossypium hirsutum]
CotAD_37284	225	33.6933	3.68667	-3.19207	Down	0.904935	-	-	GO:0043231//intracellular membrane-bounded organelle	GO:0005488//binding;GO:0001071//nucleic acid binding transcription factor activity	GO:0009943//adaxial/abaxial axis specification;GO:0006325//chromatin organization;GO:0003006//developmental process involved in reproduction	gi|568860790|ref|XP_006483897.1|/4.77517e-34/PREDICTED: axial regulator YABBY 4-like [Citrus sinensis]
CotAD_25485	897	0.0966667	6.34667	6.03684	Up	0.904868	-	-	-	-	-	gi|590564160|ref|XP_007009583.1|/4.6482e-47/Uncharacterized protein TCM_042990 [Theobroma cacao]
CotAD_00200	1134	16.97	126.617	2.89941	Up	0.904865	-	-	-	-	GO:0009725//response to hormone;GO:0009414//response to water deprivation;GO:0006970//response to osmotic stress	gi|49615303|gb|AAT66913.1|/1.13983e-131/dehydration-induced protein RD22-like protein 2 [Gossypium arboreum]
CotAD_52536	1176	1.22333	17.07	3.80257	Up	0.904792	-	-	-	-	-	gi|590563654|ref|XP_007009431.1|/2.27097e-130/Nodulin MtN21 /EamA-like transporter family protein, putative [Theobroma cacao]
CotAD_13224	402	1.94	22.0533	3.50687	Up	0.904744	-	-	GO:0043231//intracellular membrane-bounded organelle	-	GO:0046474//glycerophospholipid biosynthetic process	gi|590646531|ref|XP_007031649.1|/1.68845e-18/Uncharacterized protein TCM_017008 [Theobroma cacao]
CotAD_14962	1554	15.6	114.43	2.87485	Up	0.904573	-	K01945|1|0.0|754|pop:POPTR_1113209|phosphoribosylamine--glycine ligase [EC:6.3.4.13]	-	GO:0043169//cation binding;GO:0016879//ligase activity, forming carbon-nitrogen bonds;GO:0032550	GO:0006144//purine nucleobase metabolic process	gi|590681917|ref|XP_007041208.1|/0/Glycinamide ribonucleotide (GAR) synthetase isoform 2 [Theobroma cacao]
CotAD_72459	228	5.29	0.01	-9.04712	Down	0.904263	-	K09422|1|8e-12|66.6|pop:POPTR_772352|myb proto-oncogene protein, plant	-	GO:0003676//nucleic acid binding	-	gi|590698045|ref|XP_007045608.1|/5.83351e-24/Homeodomain-like superfamily protein [Theobroma cacao]
CotAD_35340	2598	13.3833	98.6967	2.88256	Up	0.90413	-	K00574|1|0.0|1083|ath:AT3G23510|cyclopropane-fatty-acyl-phospholipid synthase [EC:2.1.1.79];K05928|4|2e-09|63.2|vcn:VOLCADRAFT_105162|tocopherol O-methyltransferase [EC:2.1.1.95];K08242|5|6e-09|61.6|aly:ARALYDRAFT_895486|24-methylenesterol C-methyltransferase [EC:2.1.1.143]	-	GO:0008168//methyltransferase activity	GO:0008152//metabolic process	gi|50313462|gb|AAT74601.1|/0/cyclopropane fatty acid synthase [Gossypium hirsutum]
CotAD_46844	774	1.21	16.6067	3.77868	Up	0.90402	-	K14963|1|5e-14|76.3|ppp:PHYPADRAFT_167543|COMPASS component SWD3	-	GO:0004683//calmodulin-dependent protein kinase activity	-	gi|590573402|ref|XP_007012111.1|/1.69335e-137/Transducin/WD40 repeat-like superfamily protein [Theobroma cacao]
CotAD_24077	1890	3.05333	30.17	3.30466	Up	0.903972	-	K14611|1|0.0|648|pop:POPTR_570060|solute carrier family 23 (nucleobase transporter), member 1/2	-	GO:0005215//transporter activity	GO:0051234//establishment of localization;GO:0044763	gi|590687450|ref|XP_007042667.1|/0/Xanthine/uracil permease family protein isoform 1 [Theobroma cacao]
CotAD_72931	450	89.43	12.09	-2.88694	Down	0.903838	-	-	-	-	-	-
CotAD_20153	762	5.01333	40.38	3.0098	Up	0.903543	-	-	-	-	GO:0071555//cell wall organization;GO:0048646//anatomical structure formation involved in morphogenesis	gi|81230695|gb|ABB59694.1|/1.30742e-118/alpha-expansin 2 [Gossypium hirsutum]
CotAD_63101	351	10.0567	76.6967	2.93101	Up	0.903479	-	-	-	-	-	gi|590609125|ref|XP_007021454.1|/1.66882e-26/Uncharacterized protein TCM_031487 [Theobroma cacao]
CotAD_04692	1095	1.03333	14.98	3.85766	Up	0.90333	-	K14432|1|2e-83|307|rcu:RCOM_1280780|ABA responsive element binding factor	-	GO:0005515//protein binding	GO:0042221//response to chemical;GO:0050794//regulation of cellular process;GO:0006351//transcription, DNA-templated	gi|590586940|ref|XP_007015839.1|/1.7385e-129/Basic-leucine zipper transcription factor family protein, putative [Theobroma cacao]
CotAD_40879	915	9.19333	70.0367	2.92945	Up	0.903142	-	K10712|1|6e-103|372|gmx:100797790|cysteamine dioxygenase [EC:1.13.11.19]	-	GO:0016702//oxidoreductase activity, acting on single donors with incorporation of molecular oxygen, incorporation of two atoms of oxygen	GO:0044710	gi|590649687|ref|XP_007032465.1|/2.66886e-122/Uncharacterized protein isoform 1 [Theobroma cacao]
CotAD_50925	717	184.393	1203.34	2.70619	Up	0.90292	-	K08059|1|2e-53|207|aly:ARALYDRAFT_659982|interferon, gamma-inducible protein 30	-	-	-	gi|590628007|ref|XP_007026602.1|/1.64782e-88/Gamma-interferon-inducible lysosomal thiol reductase precursor, putative [Theobroma cacao]
CotAD_33277	588	2.25	23.1567	3.36343	Up	0.902841	-	-	-	-	-	gi|590637236|ref|XP_007029061.1|/1.34116e-54/Disease resistance-responsive (dirigent-like protein) family protein, putative [Theobroma cacao]
CotAD_05843	993	65.0767	423.31	2.7015	Up	0.902704	-	K00001|1|1e-153|540|pop:POPTR_718546|alcohol dehydrogenase [EC:1.1.1.1]	-	-	-	gi|1263291|gb|AAA97409.1|/1.17306e-174/alcohol dehydrogenase 2b [Gossypium hirsutum]
CotAD_73373	174	0.626667	11.69	4.22143	Up	0.902637	-	-	GO:0043231//intracellular membrane-bounded organelle	-	GO:0009943//adaxial/abaxial axis specification;GO:0009799//specification of symmetry;GO:0045333//cellular respiration;GO:0009933//meristem structural organization;GO:0010073//meristem maintenance	gi|590674931|ref|XP_007039304.1|/5.17628e-20/Uncharacterized protein TCM_015586 [Theobroma cacao]
CotAD_00646	1032	15.5367	1.15667	-3.74763	Down	0.902057	-	-	-	-	-	gi|590624049|ref|XP_007025495.1|/3.41747e-124/Homeobox-3, putative [Theobroma cacao]
CotAD_54350	504	33.44	3.93333	-3.08775	Down	0.90182	-	K02638|1|1e-60|230|rcu:RCOM_1599580|plastocyanin	GO:0009534//chloroplast thylakoid;GO:0044436	GO:0046872//metal ion binding	GO:0042221//response to chemical;GO:0065007//biological regulation;GO:0044237//cellular metabolic process	gi|255539076|ref|XP_002510603.1|/1.55478e-59/Plastocyanin A, chloroplast precursor, putative [Ricinus communis]
CotAD_13033	519	0.0933333	6.17667	6.04829	Up	0.901798	-	K07213|1|7e-08|38.5|sbi:SORBI_08g022260|copper chaperone	-	-	-	gi|590688691|ref|XP_007043020.1|/2.03409e-63/Chloroplast-targeted copper chaperone protein [Theobroma cacao]
CotAD_35839	1368	23.0133	146.413	2.66951	Up	0.901598	-	K01723|1|0.0|654|rcu:RCOM_1593180|hydroperoxide dehydratase [EC:4.2.1.92]	GO:0009579//thylakoid;GO:0044434	GO:0046906//tetrapyrrole binding;GO:0046914//transition metal ion binding;GO:0016491//oxidoreductase activity;GO:0016836//hydro-lyase activity	GO:0050896//response to stimulus;GO:0044710	gi|590592956|ref|XP_007017426.1|/0/Allene oxide synthase [Theobroma cacao]
CotAD_13494	282	2.59	24.69	3.2529	Up	0.901123	-	-	GO:0043231//intracellular membrane-bounded organelle	GO:0003676//nucleic acid binding	-	gi|590593370|ref|XP_007017546.1|/1.96821e-43/DnaJ subfamily C member 2 [Theobroma cacao]
CotAD_40392	1056	91.5433	13.3733	-2.7751	Down	0.90102	-	-	-	GO:0003677//DNA binding	GO:0044237//cellular metabolic process	gi|590577254|ref|XP_007013185.1|/6.28596e-105/Heat shock transcription factor C1, putative [Theobroma cacao]
CotAD_70387	291	13.12	90.04	2.7788	Up	0.900962	-	-	-	-	-	gi|590609033|ref|XP_007021429.1|/1.22982e-21/Uncharacterized protein TCM_031457 [Theobroma cacao]
CotAD_37104	492	6.76667	48.4133	2.83889	Up	0.900944	-	-	-	-	-	gi|590706789|ref|XP_007047820.1|/1.11657e-75/ZF-HD homeobox protein, putative [Theobroma cacao]
CotAD_52342	426	19.2233	117.823	2.61569	Up	0.900944	-	-	-	-	-	-
CotAD_03256	336	17.0167	106.277	2.6428	Up	0.900777	-	K01568|1|2e-52|201|pop:POPTR_835585|pyruvate decarboxylase [EC:4.1.1.1]	-	GO:0046872//metal ion binding;GO:0016831//carboxy-lyase activity;GO:0019842//vitamin binding	GO:0006950//response to stress	gi|567873701|ref|XP_006429440.1|/5.0572e-52/hypothetical protein CICLE_v10011317mg [Citrus clementina]
CotAD_30211	1509	2.39333	23.5733	3.30006	Up	0.900494	-	K01285|1|0.0|672|rcu:RCOM_0476300|lysosomal Pro-X carboxypeptidase [EC:3.4.16.2]	-	GO:0070011//peptidase activity, acting on L-amino acid peptides	-	gi|590587641|ref|XP_007016018.1|/0/Serine carboxypeptidase S28 family protein [Theobroma cacao]
CotAD_15658	861	14.0133	89.6967	2.67825	Up	0.900373	-	-	-	-	-	gi|590649623|ref|XP_007032448.1|/8.188e-147/SPFH/Band 7/PHB domain-containing membrane-associated protein family isoform 1 [Theobroma cacao]
CotAD_41287	1392	14.97	93.6033	2.64449	Up	0.900342	-	K00391|1|2e-70|265|osa:4334011|[EC:1.8.4.-]	GO:0031090//organelle membrane	GO:0016862//intramolecular oxidoreductase activity, interconverting keto- and enol-groups;GO:0016667//oxidoreductase activity, acting on a sulfur group of donors;GO:0000166//nucleotide binding	GO:0044267//cellular protein metabolic process;GO:0044710	gi|590622335|ref|XP_007025022.1|/0/Endoplasmic reticulum oxidoreductins 1 isoform 1 [Theobroma cacao]
CotAD_08025	2121	23.9233	2.65333	-3.17254	Down	0.900272	-	K12130|1|2e-166|584|rcu:RCOM_0969830|pseudo-response regulator 5	-	-	GO:0050794//regulation of cellular process	gi|590674570|ref|XP_007039206.1|/0/Pseudo-response regulator 5, putative isoform 2 [Theobroma cacao]
CotAD_70566	654	1.54667	17.66	3.51325	Up	0.899981	-	K07976|1|4e-90|328|ath:AT1G05810|Rab family, other	GO:0016023//cytoplasmic membrane-bounded vesicle;GO:0044431//Golgi apparatus part;GO:0016020//membrane	GO:0032550;GO:0003824//catalytic activity	GO:0035556//intracellular signal transduction;GO:0045184//establishment of protein localization;GO:0006950//response to stress	gi|590713362|ref|XP_007049622.1|/1.04142e-104/RAB GTPase A5B [Theobroma cacao]
CotAD_00273	507	5.03333	39.3167	2.96555	Up	0.899923	-	-	-	-	-	gi|590574015|ref|XP_007012282.1|/2.55059e-33/Uncharacterized protein TCM_037286 [Theobroma cacao]
CotAD_01504	282	8.64	0.333333	-4.69599	Down	0.89961	-	-	-	-	GO:0006950//response to stress	gi|590616295|ref|XP_007023466.1|/4.25681e-30/F-box/RNI-like superfamily protein [Theobroma cacao]
CotAD_09649	1071	9.43	63.2567	2.74589	Up	0.899488	-	K00514|1|1e-22|105|rcu:RCOM_1428040|zeta-carotene desaturase [EC:1.3.5.6];K01206|2|8e-22|102|ath:AT1G67830|alpha-L-fucosidase [EC:3.2.1.51]	GO:0005576//extracellular region	GO:0016787//hydrolase activity	GO:0044238	gi|590619644|ref|XP_007024353.1|/1.18702e-175/GDSL-like Lipase/Acylhydrolase superfamily protein [Theobroma cacao]
CotAD_70828	762	12.5533	76.31	2.6038	Up	0.899315	-	-	-	-	-	gi|590639559|ref|XP_007029705.1|/2.07767e-132/Nucleotide-diphospho-sugar transferases superfamily protein [Theobroma cacao]
CotAD_02378	657	3.33	27.5133	3.04654	Up	0.899257	-	K09338|1|1e-53|207|aly:ARALYDRAFT_490960|homeobox-leucine zipper protein	-	GO:0003677//DNA binding	-	gi|590703895|ref|XP_007047003.1|/1.39048e-64/Homeobox protein, putative [Theobroma cacao]
CotAD_50532	912	9.85	63.09	2.67922	Up	0.899105	-	-	-	GO:0005543//phospholipid binding;GO:0046872//metal ion binding	-	gi|523712978|gb|AGQ56695.1|/5.11962e-158/cotton annexin 4 [Gossypium hirsutum]
CotAD_61534	462	47.4767	274.147	2.52966	Up	0.898765	-	K14496|1|5e-07|51.6|bdi:100821488|abscisic acid receptor PYR/PYL family	-	-	GO:0006950//response to stress	gi|211906510|gb|ACJ11748.1|/9.94388e-83/major latex-like protein [Gossypium hirsutum]
CotAD_32565	789	5.14	37.07	2.85041	Up	0.89874	-	K09422|1|2e-84|310|pop:POPTR_755418|myb proto-oncogene protein, plant	-	-	-	gi|590721068|ref|XP_007051504.1|/1.53994e-93/Myb domain protein 7, putative [Theobroma cacao]
CotAD_54078	1614	7.68	51.9	2.75656	Up	0.89847	-	K00517|1|0.0|682|ath:AT1G01190|[EC:1.14.-.-];K05280|5|3e-68|258|aly:ARALYDRAFT_487632|flavonoid 3'-monooxygenase [EC:1.14.13.21]	-	GO:0046906//tetrapyrrole binding;GO:0046914//transition metal ion binding;GO:0004497//monooxygenase activity;GO:0016705//oxidoreductase activity, acting on paired donors, with incorporation or reduction of molecular oxygen	GO:0048608//reproductive structure development;GO:0044710	gi|590720943|ref|XP_007051469.1|/0/Cytochrome P450, family 78, subfamily A, polypeptide 6 [Theobroma cacao]
CotAD_20151	507	4.56	33.7967	2.88978	Up	0.897844	-	-	-	-	GO:0071555//cell wall organization;GO:0048646//anatomical structure formation involved in morphogenesis	gi|81230695|gb|ABB59694.1|/2.26976e-90/alpha-expansin 2 [Gossypium hirsutum]
CotAD_04090	1206	7.30667	47.8867	2.71234	Up	0.897765	-	K13289|1|4e-166|582|gmx:100790895|cathepsin A (carboxypeptidase C) [EC:3.4.16.5]	GO:0043231//intracellular membrane-bounded organelle	GO:0004180//carboxypeptidase activity	GO:0019538//protein metabolic process	gi|590638064|ref|XP_007029289.1|/0/Serine carboxypeptidase-like 20 isoform 1 [Theobroma cacao]
CotAD_63948	618	45.1867	235.75	2.38329	Up	0.897464	-	-	-	-	-	gi|590578915|ref|XP_007013641.1|/6.03325e-80/Serine-rich protein-related [Theobroma cacao]
CotAD_25401	1065	45.9467	238.277	2.37461	Up	0.897403	-	K05277|1|2e-157|553|pop:POPTR_548547|leucoanthocyanidin dioxygenase [EC:1.14.11.19]	-	GO:0016706//oxidoreductase activity, acting on paired donors, with incorporation or reduction of molecular oxygen, 2-oxoglutarate as one donor, and incorporation of one atom each of oxygen into both donors	GO:0009813//flavonoid biosynthetic process;GO:0009725//response to hormone;GO:0006950//response to stress;GO:0006996//organelle organization	gi|74273631|gb|ABA01483.1|/3.90782e-179/gibberellin 3-hydroxylase 1 [Gossypium hirsutum]
CotAD_10463	1347	19.6333	110.383	2.49115	Up	0.897163	-	K00924|1|9e-106|382|osa:4342410|[EC:2.7.1.-];K07198|3|5e-59|226|smo:SELMODRAFT_450118|5'-AMP-activated protein kinase, catalytic alpha subunit [EC:2.7.11.11]	-	GO:0004672//protein kinase activity;GO:0032550	GO:0006796//phosphate-containing compound metabolic process;GO:0006464//cellular protein modification process;GO:0007154//cell communication	gi|345104061|gb|AEN70852.1|/0/calcineurin B-like protein-interacting protein kinase [Gossypium tomentosum]
CotAD_57983	237	0.9	12.6567	3.81383	Up	0.89695	-	-	-	-	-	gi|590707659|ref|XP_007048066.1|/1.38783e-12/Uncharacterized protein TCM_001203 [Theobroma cacao]
CotAD_05890	993	0.303333	8.15	4.74782	Up	0.896822	-	K09286|1|1e-10|65.5|ath:AT1G43160|EREBP-like factor	-	-	-	gi|590600942|ref|XP_007019566.1|/4.31992e-52/Integrase-type DNA-binding superfamily protein, putative [Theobroma cacao]
CotAD_76868	1854	6.35333	41.3833	2.70346	Up	0.896625	-	-	-	-	-	-
CotAD_00065	1458	14.2433	81.5433	2.51728	Up	0.896409	-	K00924|1|1e-20|99.8|ath:AT5G22850|[EC:2.7.1.-]	GO:0005576//extracellular region	GO:0008233//peptidase activity	-	gi|590571693|ref|XP_007011665.1|/0/Eukaryotic aspartyl protease family protein, putative isoform 4, partial [Theobroma cacao]
CotAD_42728	960	75.56	13.0767	-2.53063	Down	0.896251	-	-	GO:0005618//cell wall	-	GO:0009725//response to hormone	gi|590597892|ref|XP_007018742.1|/1.96756e-155/Phosphate-responsive 1 family protein [Theobroma cacao]
CotAD_32657	336	0.01	4.98333	8.96097	Up	0.896227	-	-	-	-	-	gi|590675981|ref|XP_007039604.1|/1.1014e-14/Plant invertase/pectin methylesterase inhibitor superfamily protein, putative [Theobroma cacao]
CotAD_13209	780	0.663333	11.14	4.06987	Up	0.896087	-	K09422|1|4e-67|252|vvi:100245564|myb proto-oncogene protein, plant	-	-	-	gi|590699842|ref|XP_007046023.1|/1.284e-68/Myb domain protein 16, putative [Theobroma cacao]
CotAD_63234	249	79.48	14.3367	-2.47088	Down	0.895944	-	-	-	-	GO:0009725//response to hormone;GO:0006950//response to stress;GO:0009987//cellular process	gi|590675049|ref|XP_007039337.1|/5.93436e-24/Uncharacterized protein TCM_015608 [Theobroma cacao]
CotAD_56995	579	0.0833333	5.79667	6.12019	Up	0.895819	-	-	-	-	-	gi|590563383|ref|XP_007009356.1|/1.24996e-41/Uncharacterized protein isoform 1 [Theobroma cacao]
CotAD_72487	894	76.58	13.88	-2.46396	Down	0.895771	-	-	GO:0043231//intracellular membrane-bounded organelle	-	-	gi|590713423|ref|XP_007049639.1|/8.77124e-139/Sulfate/thiosulfate import ATP-binding protein cysA, putative [Theobroma cacao]
CotAD_35441	531	85.4667	16.0233	-2.41519	Down	0.895768	-	K09286|1|6e-21|98.2|aly:ARALYDRAFT_897795|EREBP-like factor	-	-	GO:0050794//regulation of cellular process;GO:0009725//response to hormone;GO:0008152//metabolic process	gi|55419650|gb|AAV51938.1|/6.84694e-59/AP2/EREBP transcription factor ERF-1 [Gossypium hirsutum]
CotAD_25614	1746	3.82	27.94	2.87069	Up	0.895433	-	-	-	-	-	gi|590596786|ref|XP_007018432.1|/0/Growth-regulating factor 1 [Theobroma cacao]
CotAD_26597	507	37.39	5.84667	-2.67697	Down	0.895357	-	-	-	-	-	gi|590590465|ref|XP_007016742.1|/5.46542e-52/Uncharacterized protein TCM_042056 [Theobroma cacao]
CotAD_41259	222	0.24	7.48	4.96193	Up	0.895157	-	-	-	-	-	gi|590625190|ref|XP_007025815.1|/4.35187e-19/Uncharacterized protein TCM_030005 [Theobroma cacao]
CotAD_13614	1545	1.49	16.33	3.45414	Up	0.895099	-	-	-	-	-	gi|590584117|ref|XP_007015086.1|/5.02492e-147/Myosin-related, putative [Theobroma cacao]
CotAD_15396	1401	68.53	12.9367	-2.40527	Down	0.894828	-	-	-	-	-	gi|590562329|ref|XP_007009053.1|/0/sugar beet HS1 PRO-1 2 [Theobroma cacao]
CotAD_49900	804	0.216667	7.27333	5.06907	Up	0.894728	-	K01673|1|3e-67|253|mtr:MTR_3g077910|carbonic anhydrase [EC:4.2.1.1]	-	-	-	gi|590663408|ref|XP_007036209.1|/3.5641e-85/Carbonic anhydrase 2, CA2 [Theobroma cacao]
CotAD_51999	2118	21.24	2.63	-3.01365	Down	0.894549	-	K12130|1|7e-165|579|rcu:RCOM_0969830|pseudo-response regulator 5	-	-	GO:0050794//regulation of cellular process	gi|590674570|ref|XP_007039206.1|/0/Pseudo-response regulator 5, putative isoform 2 [Theobroma cacao]
CotAD_41114	477	11.8833	62.0567	2.38465	Up	0.894172	-	-	-	-	-	gi|590607184|ref|XP_007020931.1|/3.10257e-48/Uncharacterized protein TCM_030966 [Theobroma cacao]
CotAD_18701	1449	2.52	20.5933	3.03068	Up	0.894017	-	K00850|1|0.0|797|gmx:100818755|6-phosphofructokinase [EC:2.7.1.11]	GO:0043234//protein complex;GO:0044444//cytoplasmic part;GO:0016020//membrane	GO:0008443//phosphofructokinase activity;GO:0032550	GO:0006796//phosphate-containing compound metabolic process;GO:0006007//glucose catabolic process	gi|590573716|ref|XP_007012199.1|/0/Phosphofructokinase 3 isoform 1 [Theobroma cacao]
CotAD_47637	918	11.4867	59.7033	2.37785	Up	0.893959	-	K10712|1|5e-104|375|gmx:100797790|cysteamine dioxygenase [EC:1.13.11.19]	-	GO:0016702//oxidoreductase activity, acting on single donors with incorporation of molecular oxygen, incorporation of two atoms of oxygen	GO:0044710	gi|590649687|ref|XP_007032465.1|/2.27202e-121/Uncharacterized protein isoform 1 [Theobroma cacao]
CotAD_48812	999	47.1767	8.14	-2.53497	Down	0.893847	-	K02716|1|2e-166|582|pop:POPTR_813989|photosystem II oxygen-evolving enhancer protein 1	GO:0009523//photosystem II;GO:0009534//chloroplast thylakoid;GO:0009570//chloroplast stroma;GO:0005576//extracellular region	GO:0008187//poly-pyrimidine tract binding;GO:0046872//metal ion binding;GO:0016491//oxidoreductase activity	GO:0006952//defense response;GO:0006470//protein dephosphorylation;GO:0009767//photosynthetic electron transport chain;GO:0042548//regulation of photosynthesis, light reaction	gi|590704202|ref|XP_007047093.1|/3.22603e-172/Photosystem II subunit O-2 [Theobroma cacao]
CotAD_42729	951	32.48	5.22333	-2.63651	Down	0.893518	-	-	GO:0005618//cell wall	-	GO:0009725//response to hormone	gi|590597888|ref|XP_007018741.1|/4.93673e-151/Phosphate-responsive 1 family protein [Theobroma cacao]
CotAD_22870	1173	0.183333	6.87	5.22777	Up	0.893454	-	-	-	-	-	gi|590563647|ref|XP_007009429.1|/2.02258e-171/Nodulin MtN21 /EamA-like transporter family protein, putative [Theobroma cacao]
CotAD_45295	1506	5.55333	33.2367	2.58135	Up	0.893157	-	K01285|1|0.0|769|rcu:RCOM_0700730|lysosomal Pro-X carboxypeptidase [EC:3.4.16.2]	GO:0000323//lytic vacuole;GO:0009536//plastid	GO:0008238//exopeptidase activity	GO:0019538//protein metabolic process;GO:0019758	gi|590572915|ref|XP_007011977.1|/0/Alpha/beta-Hydrolases superfamily protein isoform 1 [Theobroma cacao]
CotAD_74795	249	31.7233	5.15667	-2.62103	Down	0.893078	-	-	-	-	GO:0009725//response to hormone;GO:0006950//response to stress;GO:0009987//cellular process	gi|590675049|ref|XP_007039337.1|/5.02374e-23/Uncharacterized protein TCM_015608 [Theobroma cacao]
CotAD_55514	702	1.48667	15.3067	3.36401	Up	0.892859	-	-	GO:0031224//intrinsic component of membrane	-	-	gi|590593655|ref|XP_007017630.1|/1.28641e-98/TRAM, LAG1 and CLN8 (TLC) lipid-sensing domain containing protein [Theobroma cacao]
CotAD_45749	747	7.68	42.6033	2.47179	Up	0.892491	-	-	GO:0005618//cell wall	-	GO:0048646//anatomical structure formation involved in morphogenesis;GO:0071555//cell wall organization;GO:0010118//stomatal movement;GO:0009639//response to red or far red light	gi|590700043|ref|XP_007046062.1|/1.93438e-127/Expansin A1, ALPHA 1.2,EXPA1 [Theobroma cacao]
CotAD_33757	1827	23.4933	115.2	2.29382	Up	0.892473	-	K01897|1|0.0|929|rcu:RCOM_1346070|long-chain acyl-CoA synthetase [EC:6.2.1.3]	-	GO:0015645//fatty acid ligase activity	GO:0006631//fatty acid metabolic process	gi|590719918|ref|XP_007051189.1|/0/AMP-dependent synthetase and ligase family protein isoform 1 [Theobroma cacao]
CotAD_14963	987	6.38	38.0133	2.57488	Up	0.892451	-	K01945|1|5e-108|389|pop:POPTR_1113209|phosphoribosylamine--glycine ligase [EC:6.3.4.13]	-	GO:0043169//cation binding;GO:0016879//ligase activity, forming carbon-nitrogen bonds;GO:0032550	GO:0006144//purine nucleobase metabolic process	gi|590681917|ref|XP_007041208.1|/1.70466e-117/Glycinamide ribonucleotide (GAR) synthetase isoform 2 [Theobroma cacao]
CotAD_55137	864	4.85333	29.5833	2.60774	Up	0.892108	-	K00472|1|3e-131|466|pop:POPTR_801579|prolyl 4-hydroxylase [EC:1.14.11.2]	GO:0043231//intracellular membrane-bounded organelle	GO:0046914//transition metal ion binding;GO:0019842//vitamin binding;GO:0019798	GO:0019471//4-hydroxyproline metabolic process	gi|590594619|ref|XP_007017902.1|/2.48075e-143/2-oxoglutarate (2OG) and Fe(II)-dependent oxygenase superfamily protein isoform 1 [Theobroma cacao]
CotAD_03258	336	2.39	19.14	3.00151	Up	0.892077	-	K01568|1|2e-59|224|mtr:MTR_4g017200|pyruvate decarboxylase [EC:4.1.1.1]	-	GO:0046872//metal ion binding;GO:0016831//carboxy-lyase activity;GO:0019842//vitamin binding	GO:0006950//response to stress	gi|565393418|ref|XP_006362373.1|/9.51538e-59/PREDICTED: pyruvate decarboxylase 2-like [Solanum tuberosum]
CotAD_19151	444	0.11	5.98333	5.76537	Up	0.891944	-	-	-	-	-	gi|590685889|ref|XP_007042222.1|/9.35451e-38/Uncharacterized protein TCM_006906 [Theobroma cacao]
CotAD_16680	1089	18.04	88.5667	2.29556	Up	0.891944	-	K13065|1|2e-09|61.6|pop:POPTR_784746|shikimate O-hydroxycinnamoyltransferase [EC:2.3.1.133]	-	-	-	gi|590676367|ref|XP_007039716.1|/3.33307e-157/HXXXD-type acyl-transferase family protein, putative [Theobroma cacao]
CotAD_23882	1158	7.38333	40.56	2.45771	Up	0.891925	-	-	-	-	-	gi|590632267|ref|XP_007027793.1|/1.00429e-160/Uncharacterized protein TCM_022632 [Theobroma cacao]
CotAD_61554	798	3.89	26.7	2.779	Up	0.89188	-	K09753|1|2e-27|120|rcu:RCOM_0470860|cinnamoyl-CoA reductase [EC:1.2.1.44]	-	GO:0016616//oxidoreductase activity, acting on the CH-OH group of donors, NAD or NADP as acceptor	GO:0044710	gi|590653342|ref|XP_007033396.1|/1.78802e-113/NAD(P)-binding Rossmann-fold superfamily protein [Theobroma cacao]
CotAD_40280	507	22.3767	2.97667	-2.91023	Down	0.891822	-	-	-	-	-	gi|590590465|ref|XP_007016742.1|/7.13806e-52/Uncharacterized protein TCM_042056 [Theobroma cacao]
CotAD_62906	507	22.3767	2.97667	-2.91023	Down	0.891822	-	-	-	-	-	gi|590590465|ref|XP_007016742.1|/7.13806e-52/Uncharacterized protein TCM_042056 [Theobroma cacao]
CotAD_32297	378	38.6433	172.943	2.16201	Up	0.891506	-	K03671|1|5e-21|97.4|ppp:PHYPADRAFT_185663|thioredoxin 1	GO:0044444//cytoplasmic part	GO:0016862//intramolecular oxidoreductase activity, interconverting keto- and enol-groups;GO:0015036//disulfide oxidoreductase activity	GO:0044267//cellular protein metabolic process;GO:0019725//cellular homeostasis;GO:0018904	gi|590625556|ref|XP_007025916.1|/1.55338e-56/C-terminal cysteine residue is changed to a serine 1 [Theobroma cacao]
CotAD_48138	891	217.78	925.027	2.08662	Up	0.891463	-	-	GO:0005911//cell-cell junction;GO:0005618//cell wall;GO:0009536//plastid	-	GO:0042221//response to chemical	gi|590688322|ref|XP_007042914.1|/4.44738e-159/EXORDIUM like 2 [Theobroma cacao]
CotAD_15302	1416	4.75	28.6933	2.59472	Up	0.891415	-	-	-	-	-	gi|590674489|ref|XP_007039182.1|/7.16867e-145/Growth-regulating factor 7, putative isoform 1 [Theobroma cacao]
CotAD_62723	345	2.04667	18.0033	3.13692	Up	0.891403	-	-	-	-	-	gi|590638447|ref|XP_007029395.1|/1.32186e-47/Uncharacterized protein TCM_025264 [Theobroma cacao]
CotAD_71825	846	4.21	27.0267	2.68249	Up	0.891369	-	K09338|1|8e-67|251|aly:ARALYDRAFT_481142|homeobox-leucine zipper protein	-	-	-	gi|307715376|gb|ADN88095.1|/1.96283e-129/homeodomain-leucine zipper protein HD4 [Gossypium hirsutum]
CotAD_20978	396	89.3467	380.123	2.08898	Up	0.89129	-	-	-	-	-	gi|590561508|ref|XP_007008830.1|/4.15304e-46/Senescence associated gene 20, putative [Theobroma cacao]
CotAD_35165	513	41.6033	8.03333	-2.37263	Down	0.891269	-	K05283|1|3e-08|56.2|aly:ARALYDRAFT_354960|phosphatidylinositol glycan, class W [EC:2.3.-.-];K14297|2|6e-07|51.6|mtr:MTR_1g066430|nuclear pore complex protein Nup98-Nup96;K15692|3|6e-07|51.6|ppp:PHYPADRAFT_16563|E3 ubiquitin-protein ligase RNF13 [EC:6.3.2.19]	-	GO:0046914//transition metal ion binding	GO:0009725//response to hormone;GO:0010243//response to organonitrogen compound;GO:0006873//cellular ion homeostasis;GO:0030001//metal ion transport	gi|590721897|ref|XP_007051746.1|/1.87472e-79/Zinc finger protein, putative [Theobroma cacao]
CotAD_20123	1518	82.3967	349.693	2.08543	Up	0.891229	-	K00487|1|0.0|880|pop:POPTR_823837|trans-cinnamate 4-monooxygenase [EC:1.14.13.11]	GO:0005618//cell wall;GO:0043231//intracellular membrane-bounded organelle;GO:0016020//membrane	GO:0046906//tetrapyrrole binding;GO:0046914//transition metal ion binding;GO:0016709//oxidoreductase activity, acting on paired donors, with incorporation or reduction of molecular oxygen, NAD(P)H as one donor, and incorporation of one atom of oxygen	GO:0009314//response to radiation;GO:0009698//phenylpropanoid metabolic process;GO:0006950//response to stress;GO:0048229//gametophyte development	gi|9965899|gb|AAG10197.1|/0/cinnamate-4-hydroxylase [Gossypium arboreum]
CotAD_66498	414	36.21	158.503	2.13005	Up	0.890956	-	-	-	GO:0005488//binding	GO:0010876//lipid localization	gi|110816009|gb|ABG91752.1|/9.71467e-35/HyPRP2 [Gossypium hirsutum]
CotAD_47445	351	15.6133	75.7233	2.27796	Up	0.890883	-	K13082|1|9e-38|152|pop:POPTR_206006|bifunctional dihydroflavonol 4-reductase/flavanone 4-reductase [EC:1.1.1.219 1.1.1.234]	-	GO:0036094//small molecule binding;GO:0016616//oxidoreductase activity, acting on the CH-OH group of donors, NAD or NADP as acceptor;GO:0048037//cofactor binding	GO:0009813//flavonoid biosynthetic process	gi|590593505|ref|XP_007017586.1|/1.96219e-43/Dihydroflavonol-4-reductase [Theobroma cacao]
CotAD_25082	864	3.69667	25.04	2.75994	Up	0.890612	-	K00472|1|5e-132|468|pop:POPTR_801579|prolyl 4-hydroxylase [EC:1.14.11.2]	GO:0043231//intracellular membrane-bounded organelle	GO:0046914//transition metal ion binding;GO:0019842//vitamin binding;GO:0019798	GO:0019471//4-hydroxyproline metabolic process	gi|590594619|ref|XP_007017902.1|/2.74279e-142/2-oxoglutarate (2OG) and Fe(II)-dependent oxygenase superfamily protein isoform 1 [Theobroma cacao]
CotAD_41000	1353	6.37667	35.2	2.4647	Up	0.890345	-	K00924|1|7e-109|392|osa:4342410|[EC:2.7.1.-];K07198|3|5e-60|230|gmx:100806916|5'-AMP-activated protein kinase, catalytic alpha subunit [EC:2.7.11.11]	-	GO:0004672//protein kinase activity;GO:0032550	GO:0006796//phosphate-containing compound metabolic process;GO:0006464//cellular protein modification process;GO:0007154//cell communication	gi|590571929|ref|XP_007011728.1|/0/CBL-interacting protein kinase 25 [Theobroma cacao]
CotAD_07948	570	0.156667	6.42667	5.3583	Up	0.89029	-	K09422|1|5e-64|241|vvi:100233097|myb proto-oncogene protein, plant	-	GO:0005488//binding	GO:1901701;GO:0009755//hormone-mediated signaling pathway;GO:0048437//floral organ development	gi|386695849|gb|AFJ21697.1|/5.11232e-101/MYB24 [Gossypium hirsutum]
CotAD_18787	681	34.6033	146.26	2.07955	Up	0.890208	-	-	-	-	-	gi|590575092|ref|XP_007012589.1|/5.29816e-54/Uncharacterized protein TCM_037491 [Theobroma cacao]
CotAD_59035	1401	15.41	73.0267	2.24456	Up	0.890184	-	K00391|1|7e-72|269|osa:4334011|[EC:1.8.4.-]	GO:0031090//organelle membrane	GO:0016862//intramolecular oxidoreductase activity, interconverting keto- and enol-groups;GO:0016667//oxidoreductase activity, acting on a sulfur group of donors;GO:0000166//nucleotide binding	GO:0044267//cellular protein metabolic process;GO:0044710	gi|590622335|ref|XP_007025022.1|/0/Endoplasmic reticulum oxidoreductins 1 isoform 1 [Theobroma cacao]
CotAD_66355	1383	1.58	15.13	3.25942	Up	0.889515	-	K00924|1|4e-15|81.3|ath:AT5G22850|[EC:2.7.1.-]	-	-	-	gi|590607382|ref|XP_007020976.1|/2.01828e-144/Uncharacterized protein TCM_030990 [Theobroma cacao]
CotAD_40845	2418	140.65	568.373	2.01473	Up	0.889348	-	K00695|1|0.0|1437|gmx:547508|sucrose synthase [EC:2.4.1.13]	-	GO:0035251//UDP-glucosyltransferase activity	GO:0005984//disaccharide metabolic process	gi|345104483|gb|AEN71063.1|/0/sucrose synthase Sus1 [Gossypium mustelinum]
CotAD_41979	906	22.85	3.28333	-2.79896	Down	0.889214	-	-	-	-	-	gi|590592252|ref|XP_007017228.1|/2.27864e-33/Cold regulated gene 27, putative isoform 1 [Theobroma cacao]
CotAD_51957	645	23.9	100.723	2.07532	Up	0.889202	-	K09338|1|4e-50|195|aly:ARALYDRAFT_490960|homeobox-leucine zipper protein	-	GO:0003677//DNA binding	-	gi|590703895|ref|XP_007047003.1|/7.06576e-66/Homeobox protein, putative [Theobroma cacao]
CotAD_58336	969	5.55	31.1933	2.49068	Up	0.889169	-	-	-	-	-	gi|590598478|ref|XP_007018907.1|/9.01166e-140/Uncharacterized protein TCM_034998 [Theobroma cacao]
CotAD_29622	1746	6.05333	32.6767	2.43246	Up	0.889132	-	K14506|1|0.0|915|vvi:100251627|jasmonic acid-amino synthetase;K14487|3|0.0|905|pop:POPTR_816623|auxin responsive GH3 gene family	GO:0043231//intracellular membrane-bounded organelle	GO:0016779//nucleotidyltransferase activity;GO:0016881//acid-amino acid ligase activity	GO:0010118//stomatal movement;GO:0009725//response to hormone;GO:0000302//response to reactive oxygen species;GO:0032787//monocarboxylic acid metabolic process;GO:0009611//response to wounding;GO:0007602//phototransduction;GO:0002218//activation of innate immune response;GO:0009639//response to red or far red light;GO:0009814//defense response, incompatible interaction	gi|590721437|ref|XP_007051612.1|/0/Indole-3-acetic acid-amido synthetase GH3.5, putative isoform 1 [Theobroma cacao]
CotAD_23413	534	5.34333	30.4567	2.51095	Up	0.889071	-	-	GO:0016020//membrane	-	-	gi|75106791|sp|Q5K4H9.1|CSPL2_GOSHI/2.80247e-92/RecName: Full=CASP-like protein XL3
CotAD_42737	723	18.8267	81.3767	2.11184	Up	0.888874	-	K09338|1|6e-24|108|aly:ARALYDRAFT_481105|homeobox-leucine zipper protein	-	-	-	gi|590597756|ref|XP_007018702.1|/5.35126e-71/Homeobox protein 6, putative [Theobroma cacao]
CotAD_13887	1398	3.69667	23.59	2.67388	Up	0.888858	-	K13289|1|2e-179|627|ath:AT2G24010|cathepsin A (carboxypeptidase C) [EC:3.4.16.5];K08249|2|7e-155|545|pop:POPTR_1084309|hydroxymandelonitrile lyase [EC:4.1.2.11]	GO:0044421	GO:0004180//carboxypeptidase activity	GO:0019538//protein metabolic process;GO:0043401//steroid hormone mediated signaling pathway	gi|590572648|ref|XP_007011905.1|/0/Alpha/beta-Hydrolases superfamily protein [Theobroma cacao]
CotAD_53962	1197	0.0766667	5.43	6.14621	Up	0.888603	-	-	-	-	-	gi|590593818|ref|XP_007017679.1|/1.07558e-151/SLAC1 [Theobroma cacao]
CotAD_20567	1392	5.64667	30.7467	2.44496	Up	0.888494	-	K00006|1|3e-13|74.7|bdi:100833474|glycerol-3-phosphate dehydrogenase (NAD+) [EC:1.1.1.8]	GO:0043234//protein complex;GO:0044444//cytoplasmic part	GO:0016616//oxidoreductase activity, acting on the CH-OH group of donors, NAD or NADP as acceptor;GO:0048037//cofactor binding;GO:0000166//nucleotide binding	GO:0006072//glycerol-3-phosphate metabolic process;GO:0044710;GO:0044238	gi|590635787|ref|XP_007028708.1|/0/6-phosphogluconate dehydrogenase family protein [Theobroma cacao]
CotAD_07431	960	111.783	27.3667	-2.03021	Down	0.88846	-	-	GO:0005618//cell wall	-	GO:0009725//response to hormone	gi|590597892|ref|XP_007018742.1|/2.83456e-162/Phosphate-responsive 1 family protein [Theobroma cacao]
CotAD_75454	333	19.7533	82.7433	2.06655	Up	0.888445	-	-	-	-	-	gi|590632690|ref|XP_007027911.1|/1.13822e-27/Gb:AAF02129.1 isoform 1 [Theobroma cacao]
CotAD_05849	981	2.63333	19.3133	2.87464	Up	0.888415	-	K00001|1|6e-165|578|gmx:100783318|alcohol dehydrogenase [EC:1.1.1.1]	GO:0044444//cytoplasmic part;GO:0016020//membrane	GO:0046914//transition metal ion binding;GO:0036094//small molecule binding;GO:0016616//oxidoreductase activity, acting on the CH-OH group of donors, NAD or NADP as acceptor	GO:0006970//response to osmotic stress;GO:0044710;GO:0010038//response to metal ion	gi|1263291|gb|AAA97409.1|/0/alcohol dehydrogenase 2b [Gossypium hirsutum]
CotAD_22280	453	48.6667	10.07	-2.27287	Down	0.888369	-	-	-	-	GO:0034285;GO:0009746	gi|590618047|ref|XP_007023950.1|/1.1676e-40/Uncharacterized protein TCM_028393 [Theobroma cacao]
CotAD_07432	951	28.9	5.06	-2.51386	Down	0.888348	-	-	GO:0005618//cell wall	-	GO:0009725//response to hormone	gi|590597888|ref|XP_007018741.1|/1.06276e-153/Phosphate-responsive 1 family protein [Theobroma cacao]
CotAD_28848	261	0.01	4.69667	8.87549	Up	0.888132	-	-	-	-	-	gi|590690296|ref|XP_007043471.1|/3.42908e-32/Wound-responsive family protein [Theobroma cacao]
CotAD_08643	1137	3.53333	22.63	2.67913	Up	0.888093	-	-	-	GO:0016407//acetyltransferase activity	-	gi|590591118|ref|XP_007016925.1|/0/Acyl-CoA N-acyltransferases superfamily protein [Theobroma cacao]
CotAD_38644	1026	6.66333	33.4967	2.3297	Up	0.887977	-	K00814|1|3e-88|323|aly:ARALYDRAFT_476362|alanine transaminase [EC:2.6.1.2]	GO:0043231//intracellular membrane-bounded organelle;GO:0044444//cytoplasmic part	GO:0032550;GO:0043168//anion binding;GO:0046914//transition metal ion binding;GO:0047635;GO:0016846//carbon-sulfur lyase activity	GO:0018871;GO:0006950//response to stress	gi|590621360|ref|XP_007024768.1|/4.46305e-92/Alanine aminotransferase 2 [Theobroma cacao]
CotAD_59218	1233	12.7567	57.1533	2.16359	Up	0.887913	-	K00306|1|4e-114|409|bdi:100834553|sarcosine oxidase / L-pipecolate oxidase [EC:1.5.3.1 1.5.3.7]	-	GO:0016647//oxidoreductase activity, acting on the CH-NH group of donors, oxygen as acceptor	GO:0006760//folic acid-containing compound metabolic process	gi|590571520|ref|XP_007011618.1|/0/FAD-dependent oxidoreductase family protein [Theobroma cacao]
CotAD_07783	1884	17.24	72.5267	2.07275	Up	0.887904	-	K00422|1|1e-113|409|vvi:100256583|polyphenol oxidase [EC:1.10.3.1]	-	-	-	gi|442539484|gb|AGC54425.1|/0/polyphenol oxidase 1 [Gossypium hirsutum]
CotAD_42415	447	9.05333	0.483333	-4.22736	Down	0.887904	-	K14332|1|1e-64|243|pop:POPTR_741765|photosystem I subunit PsaO	GO:0009536//plastid;GO:0009521	-	GO:0030001//metal ion transport;GO:0006007//glucose catabolic process;GO:0006996//organelle organization;GO:0009765//photosynthesis, light harvesting;GO:0000097//sulfur amino acid biosynthetic process;GO:0006470//protein dephosphorylation;GO:0006873//cellular ion homeostasis;GO:0042254//ribosome biogenesis	gi|590586586|ref|XP_007015746.1|/1.24802e-66/Photosystem I subunit O [Theobroma cacao]
CotAD_09782	999	4.65333	26.9267	2.5327	Up	0.8875	-	-	-	-	-	gi|590622053|ref|XP_007024942.1|/3.73411e-128/EXORDIUM like 1 [Theobroma cacao]
CotAD_53565	453	20.3733	82.7033	2.02126	Up	0.887077	-	-	-	-	-	gi|255560810|ref|XP_002521418.1|/1.38887e-17/nucleic acid binding protein, putative [Ricinus communis]
CotAD_68989	597	21.0067	3.14333	-2.74048	Down	0.887059	-	K09286|1|2e-19|94.0|ath:AT4G06746|EREBP-like factor	-	-	-	gi|590575074|ref|XP_007012584.1|/4.37191e-85/AP2/ERF domain-containing transcription factor [Theobroma cacao]
CotAD_23271	681	5.17667	27.4367	2.40601	Up	0.886548	-	K09422|1|2e-82|303|vvi:100251783|myb proto-oncogene protein, plant	-	GO:0003676//nucleic acid binding	-	gi|23476311|gb|AAN28286.1|/8.26473e-132/myb-like transcription factor 6 [Gossypium hirsutum]
CotAD_14805	1116	15.17	1.71333	-3.14634	Down	0.886399	-	-	-	-	-	gi|590644595|ref|XP_007031125.1|/6.9991e-118/Uncharacterized protein TCM_026746 [Theobroma cacao]
CotAD_08696	2283	12.4433	52.6467	2.08097	Up	0.886339	-	K01507|1|0.0|1336|pop:POPTR_823575|inorganic pyrophosphatase [EC:3.6.1.1]	-	GO:0016628//oxidoreductase activity, acting on the CH-CH group of donors, NAD or NADP as acceptor;GO:0015405;GO:0016462//pyrophosphatase activity	GO:0044710;GO:0006818//hydrogen transport	gi|590644645|ref|XP_007031138.1|/0/Inorganic H pyrophosphatase family protein isoform 1 [Theobroma cacao]
CotAD_08575	1218	9.66333	43.9	2.18363	Up	0.886336	-	-	-	-	-	gi|590706789|ref|XP_007047820.1|/1.51593e-92/ZF-HD homeobox protein, putative [Theobroma cacao]
CotAD_42434	453	79.8867	315.81	1.98303	Up	0.886138	-	K02639|1|4e-61|231|rcu:RCOM_1281630|ferredoxin	-	GO:0051536//iron-sulfur cluster binding;GO:0043169//cation binding	GO:0006091//generation of precursor metabolites and energy	gi|590586858|ref|XP_007015816.1|/1.97323e-72/Ferredoxin 3 [Theobroma cacao]
CotAD_47715	270	1.27667	12.8433	3.33057	Up	0.88605	-	-	-	-	-	gi|590678918|ref|XP_007040435.1|/2.96959e-36/Uncharacterized protein TCM_016400 [Theobroma cacao]
CotAD_41996	945	19.9967	2.95333	-2.75934	Down	0.88601	-	-	GO:0005618//cell wall	-	GO:0009725//response to hormone	gi|590597888|ref|XP_007018741.1|/4.42809e-144/Phosphate-responsive 1 family protein [Theobroma cacao]
CotAD_08003	495	8.42333	39.5767	2.23219	Up	0.885822	-	K13448|1|9e-13|70.9|ath:AT5G37770|calcium-binding protein CML;K02183|4|1e-10|63.9|ota:Ot01g03840|calmodulin	-	-	-	gi|590662006|ref|XP_007035829.1|/9.06046e-65/Ca2+-binding protein 1 [Theobroma cacao]
CotAD_52617	708	8.65667	40.1233	2.21256	Up	0.885755	-	-	GO:0031225//anchored component of membrane	GO:0005198//structural molecule activity	GO:0043062//extracellular structure organization;GO:0009725//response to hormone;GO:0010101;GO:0006006//glucose metabolic process	gi|590713378|ref|XP_007049627.1|/2.09113e-96/Auxin-induced in root cultures protein 12 precursor, putative [Theobroma cacao]
CotAD_00721	234	0.866667	11.1167	3.6811	Up	0.885712	-	-	-	-	-	gi|568827105|ref|XP_006467908.1|/3.31312e-14/PREDICTED: uncharacterized protein LOC102606609 [Citrus sinensis]
CotAD_02121	747	49.45	11.85	-2.06108	Down	0.88563	-	K12126|1|9e-13|72.0|ath:AT1G09530|phytochrome-interacting factor 3;K10863|3|8e-06|48.9|aly:ARALYDRAFT_486946|aprataxin [EC:3.-.-.-]	-	-	-	gi|255558300|ref|XP_002520177.1|/2.23904e-83/DNA binding protein, putative [Ricinus communis]
CotAD_64136	2043	41.0133	9.07	-2.17692	Down	0.885588	-	K15172|1|3e-28|125|vcn:VOLCADRAFT_106802|transcription elongation factor SPT5	-	-	-	gi|590561937|ref|XP_007008951.1|/0/Zinc finger family protein [Theobroma cacao]
CotAD_57225	822	4.87	25.8533	2.40836	Up	0.88556	-	K00430|1|2e-111|399|gmx:100787073|peroxidase [EC:1.11.1.7]	-	-	-	gi|590583058|ref|XP_007014796.1|/1.44057e-129/Peroxidase superfamily protein [Theobroma cacao]
CotAD_71648	1854	9.79	43.2067	2.14187	Up	0.885545	-	-	-	-	-	gi|590663338|ref|XP_007036187.1|/0/Polygalacturonase 2, putative [Theobroma cacao]
CotAD_56472	960	25.37	4.71	-2.42932	Down	0.885405	-	K05933|1|7e-150|528|pop:POPTR_568162|aminocyclopropanecarboxylate oxidase [EC:1.14.17.4]	GO:0016020//membrane;GO:0030312	GO:0046914//transition metal ion binding;GO:0016705//oxidoreductase activity, acting on paired donors, with incorporation or reduction of molecular oxygen	GO:0009720//detection of hormone stimulus;GO:0006970//response to osmotic stress;GO:0051707//response to other organism;GO:0044710;GO:0009692	gi|73761687|gb|AAZ83343.1|/1.1854e-176/ACC oxidase 2 [Gossypium hirsutum]
CotAD_66271	1008	1.03333	11.7567	3.5081	Up	0.885375	-	K05278|1|7e-139|491|pop:POPTR_665178|flavonol synthase [EC:1.14.11.23]	-	GO:0016706//oxidoreductase activity, acting on paired donors, with incorporation or reduction of molecular oxygen, 2-oxoglutarate as one donor, and incorporation of one atom each of oxygen into both donors	GO:0009314//response to radiation;GO:0051553	gi|590637878|ref|XP_007029241.1|/1.41405e-159/Flavonol synthase [Theobroma cacao]
CotAD_00344	597	25.2567	4.67333	-2.43414	Down	0.88532	-	-	-	-	GO:0050896//response to stimulus;GO:0044238;GO:0044710;GO:0019438//aromatic compound biosynthetic process;GO:1901362;GO:0018130	gi|590574987|ref|XP_007012559.1|/3.16967e-43/Cysteine and histidine-rich protein 1, putative [Theobroma cacao]
CotAD_01802	519	19.6067	2.97333	-2.72119	Down	0.885202	-	K01051|1|3e-13|72.8|rcu:RCOM_0417480|pectinesterase [EC:3.1.1.11]	-	GO:0030234//enzyme regulator activity;GO:0052689//carboxylic ester hydrolase activity	GO:0044092//negative regulation of molecular function	gi|590671769|ref|XP_007038423.1|/6.27726e-70/Plant invertase/pectin methylesterase inhibitor superfamily protein [Theobroma cacao]
CotAD_52948	195	5.17333	26.4	2.35137	Up	0.885147	-	-	-	-	-	gi|590674743|ref|XP_007039253.1|/1.48715e-14/Response to low sulfur 3, putative [Theobroma cacao]
CotAD_12113	468	10.93	45.7733	2.06621	Up	0.885108	-	K09338|1|6e-35|144|aly:ARALYDRAFT_481105|homeobox-leucine zipper protein	-	GO:0003677//DNA binding	GO:0006351//transcription, DNA-templated	gi|590597756|ref|XP_007018702.1|/2.78397e-51/Homeobox protein 6, putative [Theobroma cacao]
CotAD_03259	555	7.83	36.6667	2.22738	Up	0.884965	-	K01568|1|1e-87|320|pop:POPTR_835585|pyruvate decarboxylase [EC:4.1.1.1]	GO:0009536//plastid	GO:0019842//vitamin binding;GO:0046872//metal ion binding;GO:0016831//carboxy-lyase activity	GO:0006996//organelle organization;GO:0051603//proteolysis involved in cellular protein catabolic process;GO:0009627//systemic acquired resistance;GO:0042743//hydrogen peroxide metabolic process;GO:0006006//glucose metabolic process	gi|590628122|ref|XP_007026634.1|/5.54386e-89/Thiamine pyrophosphate dependent pyruvate decarboxylase family protein [Theobroma cacao]
CotAD_52285	1095	2.06667	16.4433	2.99213	Up	0.884904	-	K01206|1|8e-25|112|ath:AT1G67830|alpha-L-fucosidase [EC:3.2.1.51];K00514|2|5e-24|110|rcu:RCOM_1428040|zeta-carotene desaturase [EC:1.3.5.6]	GO:0005576//extracellular region;GO:0030312;GO:0009536//plastid	GO:0016787//hydrolase activity	GO:0044238	gi|590623158|ref|XP_007025248.1|/0/GDSL-like Lipase/Acylhydrolase superfamily protein [Theobroma cacao]
CotAD_62394	549	6.90333	0.233333	-4.88683	Down	0.884898	-	K01602|1|2e-82|302|aly:ARALYDRAFT_494137|ribulose-bisphosphate carboxylase small chain [EC:4.1.1.39]	GO:0009536//plastid	GO:0016831//carboxy-lyase activity;GO:0016491//oxidoreductase activity	GO:0044710;GO:0043094	gi|371942058|gb|AEX60841.1|/3.47479e-96/ribulose-1,5-bisphosphate carboxylase/oxygenase small subunit (chloroplast) [Gossypium hirsutum]
CotAD_41989	597	6.56333	32.2167	2.29531	Up	0.884761	-	-	-	-	-	gi|590598055|ref|XP_007018786.1|/2.18491e-60/E3 ubiquitin-protein ligase HUWE1, putative [Theobroma cacao]
CotAD_03433	897	8.02	36.9633	2.20442	Up	0.884725	-	-	-	-	-	gi|590685904|ref|XP_007042226.1|/4.12684e-112/Uncharacterized protein isoform 3 [Theobroma cacao]
CotAD_17833	1233	25.98	5.12	-2.34319	Down	0.884676	-	K12133|1|5e-20|97.1|ath:AT1G01060|LATE ELONGATED HYPOCOTYL;K12134|2|9e-20|96.3|aly:ARALYDRAFT_904154|circadian clock associated 1	-	-	-	gi|590666823|ref|XP_007037069.1|/3.15002e-138/Homeodomain-like superfamily protein, putative isoform 1 [Theobroma cacao]
CotAD_02653	1905	19.6133	3.14	-2.643	Down	0.884627	-	K12130|1|2e-158|557|rcu:RCOM_0969830|pseudo-response regulator 5	-	-	-	gi|590674570|ref|XP_007039206.1|/0/Pseudo-response regulator 5, putative isoform 2 [Theobroma cacao]
CotAD_15548	513	42.8933	10.1333	-2.08164	Down	0.88457	-	K05283|1|2e-08|56.6|aly:ARALYDRAFT_354960|phosphatidylinositol glycan, class W [EC:2.3.-.-];K15692|2|5e-07|52.0|smo:SELMODRAFT_67002|E3 ubiquitin-protein ligase RNF13 [EC:6.3.2.19];K14297|3|6e-07|51.6|mtr:MTR_1g066430|nuclear pore complex protein Nup98-Nup96	-	GO:0046914//transition metal ion binding	GO:0009725//response to hormone;GO:0010243//response to organonitrogen compound;GO:0006873//cellular ion homeostasis;GO:0030001//metal ion transport	gi|590721897|ref|XP_007051746.1|/4.03584e-82/Zinc finger protein, putative [Theobroma cacao]
CotAD_61586	690	48.13	185.483	1.94628	Up	0.884451	-	-	-	-	-	gi|590664578|ref|XP_007036509.1|/4.7545e-66/Uncharacterized protein TCM_012326 [Theobroma cacao]
CotAD_73842	237	3.67667	21.7933	2.56742	Up	0.884132	-	-	-	-	-	gi|590567711|ref|XP_007010593.1|/8.40017e-18/Uncharacterized protein TCM_044499 [Theobroma cacao]
CotAD_20947	1401	33.5433	7.08667	-2.24285	Down	0.884083	-	-	-	-	-	gi|590562329|ref|XP_007009053.1|/0/sugar beet HS1 PRO-1 2 [Theobroma cacao]
CotAD_05692	372	3.25	19.6	2.59234	Up	0.884025	-	-	-	-	-	gi|590624399|ref|XP_007025592.1|/3.5249e-16/Ralf-like 4, putative [Theobroma cacao]
CotAD_37224	624	24.1533	4.60333	-2.39147	Down	0.884013	-	K09286|1|2e-28|123|vvi:100244353|EREBP-like factor	-	-	-	gi|590671234|ref|XP_007038277.1|/1.74477e-66/Ethylene-responsive element binding factor, putative [Theobroma cacao]
CotAD_56107	585	61.8233	233.357	1.91631	Up	0.883849	-	K13448|1|1e-56|217|vvi:100263254|calcium-binding protein CML	-	GO:0046872//metal ion binding;GO:0016628//oxidoreductase activity, acting on the CH-CH group of donors, NAD or NADP as acceptor	GO:0044710	gi|225430866|ref|XP_002274784.1|/2.04153e-55/PREDICTED: probable calcium-binding protein CML41 [Vitis vinifera]
CotAD_75214	633	0.9	10.8	3.58496	Up	0.883746	-	-	-	-	-	gi|590686468|ref|XP_007042389.1|/1.77857e-66/Cyclin-dependent kinase inhibitor family protein, putative [Theobroma cacao]
CotAD_15009	225	28.7	110.617	1.94645	Up	0.88336	-	-	-	-	-	gi|590682547|ref|XP_007041372.1|/4.19297e-22/Uncharacterized protein TCM_006292 [Theobroma cacao]
CotAD_59144	1536	0.953333	11.2533	3.56123	Up	0.883314	-	K15639|1|9e-95|345|aly:ARALYDRAFT_901457|cytochrome P450, family 734, subfamily A, polypeptide 1 (PHYB activation tagged suppressor 1) [EC:1.14.-.-];K10717|3|1e-90|332|gmx:100808392|cytokinin trans-hydroxylase	-	GO:0046872//metal ion binding;GO:0016491//oxidoreductase activity	-	gi|590656757|ref|XP_007034362.1|/0/Cytochrome P450 [Theobroma cacao]
CotAD_41077	651	2.96	18.5067	2.64438	Up	0.883241	-	K05283|1|3e-08|56.6|aly:ARALYDRAFT_354960|phosphatidylinositol glycan, class W [EC:2.3.-.-];K11982|2|4e-08|56.2|sbi:SORBI_03g011120|E3 ubiquitin-protein ligase RNF115/126 [EC:6.3.2.19];K15692|4|2e-07|54.3|bdi:100845565|E3 ubiquitin-protein ligase RNF13 [EC:6.3.2.19]	-	-	-	gi|590606790|ref|XP_007020828.1|/1.04247e-64/RING/U-box superfamily protein, putative isoform 1 [Theobroma cacao]
CotAD_45361	1206	1.68333	14.0167	3.05775	Up	0.882962	-	K01184|1|3e-27|121|ath:AT3G15720|polygalacturonase [EC:3.2.1.15]	GO:0005576//extracellular region	GO:0004553//hydrolase activity, hydrolyzing O-glycosyl compounds;GO:0046914//transition metal ion binding	GO:0044238	gi|590708892|ref|XP_007048405.1|/0/Pectin lyase-like superfamily protein isoform 2 [Theobroma cacao]
CotAD_36530	522	34.17	7.75333	-2.13984	Down	0.882925	-	-	-	-	-	gi|590590465|ref|XP_007016742.1|/3.52454e-52/Uncharacterized protein TCM_042056 [Theobroma cacao]
CotAD_05807	1353	2.18	15.85	2.86208	Up	0.882846	-	K00166|1|2e-156|550|pop:POPTR_559310|2-oxoisovalerate dehydrogenase E1 component, alpha subunit [EC:1.2.4.4]	-	-	-	gi|590599793|ref|XP_007019281.1|/0/Thiamin diphosphate-binding fold superfamily protein [Theobroma cacao]
CotAD_19231	2145	26.84	103.027	1.94056	Up	0.882794	-	K09338|1|0.0|1120|ath:AT4G04890|homeobox-leucine zipper protein	GO:0043231//intracellular membrane-bounded organelle	GO:0001071//nucleic acid binding transcription factor activity;GO:0003677//DNA binding	GO:0008544//epidermis development;GO:0006351//transcription, DNA-templated;GO:0009793//embryo development ending in seed dormancy	gi|397134751|gb|AFO11041.1|/0/HD-1A [Gossypium hirsutum]
CotAD_74675	399	229.937	63.52	-1.85595	Down	0.882591	-	-	-	-	GO:0034285;GO:0009746	gi|590624321|ref|XP_007025570.1|/4.58631e-37/Dormancy-associated protein-like 1 isoform 2, partial [Theobroma cacao]
CotAD_34316	1020	4.01	21.8433	2.44552	Up	0.882563	-	K09422|1|2e-54|211|ppp:PHYPADRAFT_131930|myb proto-oncogene protein, plant	-	-	-	gi|590599994|ref|XP_007019337.1|/1.35851e-133/Myb domain protein 52 [Theobroma cacao]
CotAD_42037	402	0.343333	7.59	4.46642	Up	0.882469	-	K07213|1|7e-06|47.4|smo:SELMODRAFT_109953|copper chaperone	-	-	GO:0006812//cation transport	gi|590674653|ref|XP_007039228.1|/1.01254e-55/Heavy metal transport/detoxification superfamily protein [Theobroma cacao]
CotAD_13031	450	3.73333	21.1467	2.50189	Up	0.882463	-	-	-	GO:0003676//nucleic acid binding	GO:0006351//transcription, DNA-templated	gi|586637273|gb|AHJ79205.1|/1.73505e-68/NAC domain protein NAC64 [Gossypium hirsutum]
CotAD_20046	1500	4.49333	22.9767	2.35431	Up	0.882399	-	-	-	-	-	gi|590584117|ref|XP_007015086.1|/4.85995e-147/Myosin-related, putative [Theobroma cacao]
CotAD_30909	1083	5.26333	0.08	-6.03983	Down	0.882366	-	K05279|1|6e-78|289|rcu:RCOM_0596300|flavonol 3-O-methyltransferase [EC:2.1.1.76];K13066|3|3e-76|283|pop:POPTR_824484|caffeic acid 3-O-methyltransferase [EC:2.1.1.68]	-	GO:0008168//methyltransferase activity	GO:0008152//metabolic process	gi|590568267|ref|XP_007010743.1|/5.70251e-117/O-methyltransferase, putative [Theobroma cacao]
CotAD_22996	2193	7.01667	31.5667	2.16954	Up	0.882366	-	-	-	GO:0005515//protein binding;GO:0004175//endopeptidase activity	GO:0019538//protein metabolic process;GO:0044092//negative regulation of molecular function	gi|590575221|ref|XP_007012625.1|/0/Subtilase family protein [Theobroma cacao]
CotAD_71956	1515	15.37	2.07667	-2.88778	Down	0.882019	-	K01179|1|2e-170|597|vvi:100260645|endoglucanase [EC:3.2.1.4]	GO:0009536//plastid	GO:0004553//hydrolase activity, hydrolyzing O-glycosyl compounds	GO:0009825//multidimensional cell growth;GO:0044238	gi|590696640|ref|XP_007045220.1|/0/Glycosyl hydrolase 9B1 isoform 1 [Theobroma cacao]
CotAD_16446	1533	175.897	615.733	1.80758	Up	0.881892	-	K13083|1|0.0|847|pop:POPTR_54623|cytochrome P450, family 75, subfamily A (flavonoid 3',5'-hydroxylase) [EC:1.14.13.88]	-	GO:0046914//transition metal ion binding;GO:0016491//oxidoreductase activity;GO:0046906//tetrapyrrole binding	GO:0044710	gi|30421433|gb|AAP31058.1|/0/flavonoid 3',5'-hydroxylase [Gossypium hirsutum]
CotAD_51537	363	8.26	34.5	2.06238	Up	0.881834	-	K12135|1|7e-09|57.0|aly:ARALYDRAFT_488429|zinc finger protein CONSTANS	-	-	-	gi|590689875|ref|XP_007043351.1|/4.46333e-40/B-box type zinc finger family protein, putative [Theobroma cacao]
CotAD_58574	717	25.51	94.8933	1.89524	Up	0.88163	-	K13083|1|2e-105|379|pop:POPTR_54623|cytochrome P450, family 75, subfamily A (flavonoid 3',5'-hydroxylase) [EC:1.14.13.88]	-	GO:0046914//transition metal ion binding;GO:0016491//oxidoreductase activity;GO:0046906//tetrapyrrole binding	GO:0044710	gi|30421433|gb|AAP31058.1|/2.35202e-127/flavonoid 3',5'-hydroxylase [Gossypium hirsutum]
CotAD_09636	615	1.70333	13.68	3.00564	Up	0.881594	-	-	-	-	-	gi|590619388|ref|XP_007024283.1|/3.0546e-84/Avr9/Cf-9 rapidly elicited protein 146, putative [Theobroma cacao]
CotAD_28797	1008	1.56333	13.3967	3.09918	Up	0.881457	-	-	-	GO:0003676//nucleic acid binding	GO:0006351//transcription, DNA-templated	gi|586637251|gb|AHJ79194.1|/0/NAC domain protein NAC53 [Gossypium hirsutum]
CotAD_22327	2019	126.893	35.3067	-1.8456	Down	0.881439	-	K15172|1|4e-29|128|vcn:VOLCADRAFT_106802|transcription elongation factor SPT5	-	-	-	gi|590561937|ref|XP_007008951.1|/0/Zinc finger family protein [Theobroma cacao]
CotAD_11012	258	2.82667	17.4	2.62191	Up	0.88129	-	-	-	-	-	gi|590575732|ref|XP_007012770.1|/3.0202e-20/Uncharacterized protein TCM_037619 [Theobroma cacao]
CotAD_12217	819	30.4067	6.92333	-2.13485	Down	0.881186	-	K08909|1|8e-125|444|rcu:RCOM_1211480|light-harvesting complex I chlorophyll a/b binding protein 3	GO:0009570//chloroplast stroma;GO:0009534//chloroplast thylakoid	GO:0043169//cation binding	GO:0006091//generation of precursor metabolites and energy	gi|590712862|ref|XP_007049480.1|/2.06613e-128/Chlorophyll a-b binding protein 3, chloroplastic [Theobroma cacao]
CotAD_42992	999	26.7	5.56	-2.26368	Down	0.881089	-	K02716|1|2e-167|586|pop:POPTR_813989|photosystem II oxygen-evolving enhancer protein 1	GO:0009523//photosystem II;GO:0009534//chloroplast thylakoid;GO:0009570//chloroplast stroma;GO:0005576//extracellular region	GO:0008187//poly-pyrimidine tract binding;GO:0046872//metal ion binding;GO:0016491//oxidoreductase activity	GO:0006952//defense response;GO:0006470//protein dephosphorylation;GO:0009767//photosynthetic electron transport chain;GO:0042548//regulation of photosynthesis, light reaction	gi|590704202|ref|XP_007047093.1|/4.50156e-174/Photosystem II subunit O-2 [Theobroma cacao]
CotAD_15522	297	17.87	68.1433	1.93103	Up	0.88101	-	-	-	-	-	gi|590644197|ref|XP_007031016.1|/3.10058e-33/Hypoxia-responsive family protein [Theobroma cacao]
CotAD_43638	297	17.87	68.1433	1.93103	Up	0.88101	-	-	-	-	-	gi|590644197|ref|XP_007031016.1|/3.10058e-33/Hypoxia-responsive family protein [Theobroma cacao]
CotAD_37820	453	60.54	211.04	1.80156	Up	0.880931	-	K02639|1|2e-61|232|rcu:RCOM_1281630|ferredoxin	-	GO:0051536//iron-sulfur cluster binding;GO:0043169//cation binding	GO:0006091//generation of precursor metabolites and energy	gi|590586858|ref|XP_007015816.1|/3.36582e-72/Ferredoxin 3 [Theobroma cacao]
CotAD_20959	1980	71.6933	18.9133	-1.92244	Down	0.880928	-	K15172|1|3e-28|125|vcn:VOLCADRAFT_106802|transcription elongation factor SPT5	-	-	-	gi|590561937|ref|XP_007008951.1|/0/Zinc finger family protein [Theobroma cacao]
CotAD_28084	357	97.8967	26.9333	-1.86187	Down	0.880861	-	-	-	GO:0046872//metal ion binding	GO:0050896//response to stimulus	gi|566195260|ref|XP_002316949.2|/1.70751e-39/hypothetical protein POPTR_0011s13280g [Populus trichocarpa]
CotAD_59821	1137	27.82	100.177	1.84835	Up	0.880721	-	K13081|1|3e-134|476|pop:POPTR_566672|leucoanthocyanidin reductase [EC:1.17.1.3]	-	-	-	gi|76559864|tpe|CAI56319.1|/0/TPA: leucoanthocyanidin reductase 1 [Gossypium arboreum]
[truncated: 400 more rows]

## Sheet: Sheet4
GeneID	geneLength	Means-3_fl	Means-0_fl	log2Ratio(0_fl/-3_fl)	Up-Down-Regulation(0_fl/3_fl)	Probability	Symbol	KEGG Orthology	GO Component	GO Function	GO Process	Blast nr
[truncated: 1,112 more rows]
